# Supplementary material for: Genome-wide association study of preserved ratio impaired spirometry (PRISm)
Source: Eur Respir J. 2024 Jan 4;63(1):2300337. doi: 10.1183/13993003.00337-2023 (PMC10765494; doi:10.1183/13993003.00337-2023)
Supplement: Supplementary file 1 [file ERJ-00337-2023.SUPPLEMENT.csv]

group	collective_name	PheWAS_ID	category	description	N_ID	rsid	FDR	P	OR	Beta	L95	U95	coded_allele	non_coded_allele	minor_allele	MAF	MAC	MAC_cases	MAC_controls	chromosome	position	Z_T_STAT	SE	effect_direction	phenotype_group	phenoytpe_group_narrow	short_desc	Info_score	firth	TEST	Error_flag	ID	graph_save_name	N_Control	N_Cases
EUR	rs185937162	P715.2	Phecode	Ankylosing spondylitis	356572	rs185937162	0	0	0.085672184		0.076497632	0.095947191	T	G	G	0.0421523	30060.7	497.565	29563.1	6	31325268	-42.5195	0.0577907	negative	Musculoskeletal	Musculoskeletal	Ankylosing spondylitis (Phecode)	0.994927	N	ADD		rs185937162_G_T	rs185937162	355797	775
EUR	rs185937162	P715	Phecode	Other inflammatory spondylopathies	359061	rs185937162	5.19E-137	5.45E-140	0.367885102		0.340344429	0.397655424	T	G	G	0.0421515	30269.9	741.757	29528.1	6	31325268	-25.1878	0.0397011	negative	Musculoskeletal	Musculoskeletal	Other inflammatory spondylopathies (Phecode)	0.994772	N	ADD		rs185937162_G_T	rs185937162	355478	3583
EUR	rs185937162	Q0609	data_field_phenotype	Platelet count	417145	rs185937162	1.53E-74	2.41E-77		-0.0984471	-0.10881	-0.0880841	T	G	G	0.0421716	35183.4			6	31325268	-18.6193	0.00528736	negative	Quantitative Measure	Blood Count	Platelet count (DFP)	0.994957		ADD		rs185937162_G_T	rs185937162		417145
EUR	rs185937162	Q0610	data_field_phenotype	Platelet crit	417141	rs185937162	1.53E-59	3.22E-62		-0.0865818	-0.0967743	-0.0763892	T	G	G	0.0421708	35182.4			6	31325268	-16.6491	0.00520039	negative	Quantitative Measure	Blood Count	Platelet crit (DFP)	0.994959		ADD		rs185937162_G_T	rs185937162		417141
EUR	rs185937162	Q0612	data_field_phenotype	Platelet distribution width	417140	rs185937162	2.29E-36	6.01E-39		0.0704376	0.0598632	0.0810119	T	G	G	0.0421709	35182.4			6	31325268	13.0557	0.00539518	positive	Quantitative Measure	Blood Count	Platelet distribution width (DFP)	0.994959		ADD		rs185937162_G_T	rs185937162		417140
EUR	rs185937162	P371.1	Phecode	Uveitis, noninfectious or NOS	415659	rs185937162	6.30E-32	1.98E-34	0.395114801		0.340508993	0.458475843	T	G	G	0.0421378	35029.9	195.929	34834	6	31325268	-12.2365	0.0758858	negative	Sense organs	Sense organs	Uveitis, noninfectious or NOS (Phecode)	0.995178	N	ADD		rs185937162_G_T	rs185937162	414666	993
EUR	rs185937162	P711.2	Phecode	Reiter's disease	357258	rs185937162	1.88E-24	6.90E-27	0.126568981		0.086785215	0.184589712	T	G	G	0.0416297	29745.1	36.8823	29708.2	6	31325268	-10.7359	0.192529	negative	Musculoskeletal	Musculoskeletal	Reiter's disease (Phecode)	0.995134	N	ADD	UNFINISHED	rs185937162_G_T	rs185937162	357183	75
EUR	rs185937162	P244	Phecode	Hypothyroidism	425289	rs185937162	8.08E-19	3.39E-21	1.260997474		1.201781521	1.32313111	T	G	G	0.0421845	35881.2	1869.91	34011.3	6	31325268	9.44997	0.0245401	positive	Endocrine/Metabolic	Endocrine/Metabolic	Hypothyroidism (Phecode)	0.994899	N	ADD		rs185937162_G_T	rs185937162	398097	27192
EUR	rs185937162	P244.4	Phecode	lipoma	424152	rs185937162	8.50E-19	4.02E-21	1.268007289		1.206962727	1.332139736	T	G	G	0.0421986	35797.3	1770.02	34027.3	6	31325268	9.4322	0.025174	positive	Endocrine/Metabolic	Endocrine/Metabolic	lipoma (Phecode)	0.994875	N	ADD		rs185937162_G_T	rs185937162	398273	25879
EUR	rs185937162	Q0512	data_field_phenotype	C-reactive protein	409611	rs185937162	1.30E-15	6.84E-18		-0.0469463	-0.0576232	-0.0362694	T	G	G	0.0422007	34571.7			6	31325268	-8.61796	0.0054475	negative	Quantitative Measure	Blood Biochemistry	C-reactive protein (DFP)	0.99544		ADD		rs185937162_G_T	rs185937162		409611
EUR	rs185937162	P714.1	Phecode	Rheumatoid arthritis	363340	rs185937162	6.57E-15	3.79E-17	0.746714456		0.697627369	0.7992519	T	G	G	0.0418645	30422.1	923.028	29499.1	6	31325268	-8.41918	0.0346914	negative	Musculoskeletal	Musculoskeletal	Rheumatoid arthritis (Phecode)	0.995073	N	ADD		rs185937162_G_T	rs185937162	354876	8464
EUR	rs185937162	Q0611	data_field_phenotype	Mean platelet (thrombocyte) volume	417140	rs185937162	1.03E-14	6.48E-17		0.0455898	0.034897	0.0562827	T	G	G	0.0421709	35182.4			6	31325268	8.35647	0.00545563	positive	Quantitative Measure	Blood Count	Mean platelet (thrombocyte) volume (DFP)	0.994959		ADD		rs185937162_G_T	rs185937162		417140
EUR	rs185937162	P714	Phecode	Rheumatoid arthritis and other inflammatory polyarthropathies	364268	rs185937162	1.08E-14	7.33E-17	0.759093945		0.711495635	0.809887102	T	G	G	0.041882	30512.5	1020.46	29492.1	6	31325268	-8.34154	0.0330426	negative	Musculoskeletal	Musculoskeletal	Rheumatoid arthritis and other polyarthropathies (Phecode)	0.995262	N	ADD		rs185937162_G_T	rs185937162	354770	9498
EUR	rs185937162	P696.42	Phecode	Psoriatic arthropathy	411773	rs185937162	3.54E-13	2.60E-15	0.552568615		0.477026408	0.640073736	T	G	G	0.0419369	34537	194.49	34342.5	6	31325268	-7.90859	0.0750044	negative	Dermatologic	Dermatologic	Psoriatic arthropathy (Phecode)	0.994923	N	ADD		rs185937162_G_T	rs185937162	410439	1334
EUR	rs185937162	P371	Phecode	Inflammation of the eye	419052	rs185937162	8.12E-13	6.39E-15	0.711688053		0.653364172	0.775217836	T	G	G	0.0421759	35347.8	571.051	34776.8	6	31325268	-7.79607	0.0436265	negative	Sense organs	Sense organs	Inflammation of the eye (Phecode)	0.995175	N	ADD		rs185937162_G_T	rs185937162	414084	4968
EUR	rs185937162	Q0008	data_field_phenotype	Whole body fat-free mass	421977	rs185937162	2.78E-09	2.34E-11		0.02251	0.0159089	0.0291111	T	G	G	0.0421705	35590			6	31325268	6.68354	0.00336797	positive	Quantitative Measure	Anthropometry	Whole body fat-free mass (DFP)	0.994861		ADD		rs185937162_G_T	rs185937162		421977
EUR	rs185937162	Q0120	data_field_phenotype	Forced vital capacity (best)	322736	rs185937162	3.58E-09	3.19E-11		0.0286231	0.0201714	0.0370747	T	G	G	0.0424779	27418.3			6	31325268	6.63779	0.00431214	positive	Quantitative Measure	Spirometry	Forced vital capacity (best) (DFP)	0.995665		ADD		rs185937162_G_T	rs185937162		322736
EUR	rs185937162	Q0010	data_field_phenotype	Basal metabolic rate	421999	rs185937162	6.08E-09	5.75E-11		0.0230866	0.0161787	0.0299944	T	G	G	0.0421707	35592			6	31325268	6.55038	0.00352446	positive	Quantitative Measure	Anthropometry	Basal metabolic rate (DFP)	0.994859		ADD		rs185937162_G_T	rs185937162		421999
EUR	rs185937162	P557.1	Phecode	Celiac disease	315003	rs185937162	1.81E-08	1.80E-10	1.682787774		1.434037159	1.974684544	T	G	G	0.042124	26538.4	156.008	26382.3	6	31325268	6.37712	0.0816122	positive	Digestive	Digestive	Celiac disease (Phecode)	0.995182	N	ADD		rs185937162_G_T	rs185937162	311977	3026
EUR	rs185937162	P557	Phecode	Intestinal malabsorption (non-celiac)	315471	rs185937162	3.12E-08	3.28E-10	1.584600221		1.372698671	1.829210293	T	G	G	0.042119	26574.6	194.302	26380.3	6	31325268	6.28504	0.0732425	positive	Digestive	Digestive	Intestinal malabsorption (non-celiac) (Phecode)	0.995283	N	ADD		rs185937162_G_T	rs185937162	311915	3556
EUR	rs185937162	Q0002	data_field_phenotype	Sitting height	428102	rs185937162	6.17E-08	7.44E-10		0.0248876	0.0169645	0.0328107	T	G	G	0.0421815	36116			6	31325268	6.15653	0.00404247	positive	Quantitative Measure	Anthropometry	Sitting height (DFP)	0.995151		ADD		rs185937162_G_T	rs185937162		428102
EUR	rs185937162	Q0121	data_field_phenotype	Forced expiratory volume in 1-second (FEV1), Best measure	322736	rs185937162	6.17E-08	7.27E-10		0.0272934	0.0186097	0.0359771	T	G	G	0.0424779	27418.3			6	31325268	6.16027	0.00443055	positive	Quantitative Measure	Spirometry	Forced expiratory volume in 1-second (FEV1), Best measure (DFP)	0.995665		ADD		rs185937162_G_T	rs185937162		322736
EUR	rs185937162	Q0527	data_field_phenotype	Total protein	377691	rs185937162	6.17E-08	7.30E-10		-0.0351039	-0.0462738	-0.0239341	T	G	G	0.0423976	32026.4			6	31325268	-6.15964	0.00569902	negative	Quantitative Measure	Blood Biochemistry	Total protein (DFP)	0.995777		ADD		rs185937162_G_T	rs185937162		377691
EUR	rs185937162	Q0003	data_field_phenotype	Weight	422589	rs185937162	4.55E-06	5.72E-08		0.0258015	0.0164838	0.0351192	T	G	G	0.0421758	35646			6	31325268	5.42729	0.00475403	positive	Quantitative Measure	Anthropometry	Weight (DFP)	0.994854		ADD		rs185937162_G_T	rs185937162		422589
EUR	rs185937162	P714.2	Phecode	Juvenile rheumatoid arthritis	355955	rs185937162	1.84E-05	2.41E-07	0.280258062		0.172944255	0.454161482	T	G	G	0.0415857	29605.3	19.2549	29586	6	31325268	-5.16458	0.246302	negative	Musculoskeletal	Musculoskeletal	Juvenile rheumatoid arthritis (Phecode)	0.995337	N	ADD		rs185937162_G_T	rs185937162	355882	73
EUR	rs185937162	Q0511	data_field_phenotype	Creatinine	410269	rs185937162	4.55E-05	6.21E-07		0.0220429	0.0133755	0.0307104	T	G	G	0.0422023	34628.6			6	31325268	4.98455	0.00442225	positive	Quantitative Measure	Blood Biochemistry	Creatinine (DFP)	0.995488		ADD		rs185937162_G_T	rs185937162		410269
EUR	rs185937162	Q1129	data_field_phenotype	Glycoprotein Acetyls	109397	rs185937162	4.95E-05	7.01E-07		-0.0519865	-0.0725235	-0.0314495	T	G	G	0.0427938	9363.04			6	31325268	-4.96137	0.0104783	negative	Metabolomics	Metabolomics	Glycoprotein Acetyls (DFP)	0.997487		ADD		rs185937162_G_T	rs185937162		109397
EUR	rs185937162	Q0006	data_field_phenotype	Hip circumference	428284	rs185937162	5.19E-05	7.62E-07		0.0265695	0.0160386	0.0371004	T	G	G	0.0421881	36137			6	31325268	4.94498	0.00537302	positive	Quantitative Measure	Anthropometry	Hip circumference (DFP)	0.995063		ADD		rs185937162_G_T	rs185937162		428284
EUR	rs185937162	Q0502	data_field_phenotype	Alkaline phosphatase	410468	rs185937162	8.14E-05	1.24E-06		-0.0261368	-0.0367001	-0.0155735	T	G	G	0.0422001	34643.6			6	31325268	-4.84953	0.00538954	negative	Quantitative Measure	Blood Biochemistry	Alkaline phosphatase (DFP)	0.995414		ADD		rs185937162_G_T	rs185937162		410468
EUR	rs185937162	P711	Phecode	Arthropathy associated with infections	357943	rs185937162	0.000165772	2.61E-06	0.624976563		0.513718862	0.76032907	T	G	G	0.0416398	29809.3	108.149	29701.2	6	31325268	-4.6994	0.100021	negative	Musculoskeletal	Musculoskeletal	Arthropathy associated with infections (Phecode)	0.995122	N	ADD		rs185937162_G_T	rs185937162	357108	835
EUR	rs185937162	P379.5	Phecode	Disorders of iris and ciliary body	414092	rs185937162	0.000420315	6.84E-06	0.651291837		0.540309814	0.785071088	T	G	G	0.0421094	34874.3	118.953	34755.4	6	31325268	-4.49873	0.0953155	negative	Sense organs	Sense organs	Disorders of iris and ciliary body (Phecode)	0.994964	N	ADD		rs185937162_G_T	rs185937162	413144	948
EUR	rs185937162	Q0501	data_field_phenotype	Albumin	378080	rs185937162	0.000668553	1.12E-05		0.0246666	0.0136594	0.0356738	T	G	G	0.0424042	32064.4			6	31325268	4.39219	0.00561602	positive	Quantitative Measure	Blood Biochemistry	Albumin (DFP)	0.995723		ADD		rs185937162_G_T	rs185937162		378080
EUR	rs185937162	P2042	composite_phenotype	Multiple sclerosis	194433	rs185937162	0.000804372	1.39E-05	1.451941464		1.227145941	1.717911981	T	G	G	0.0425918	16562.5	142.286	16420.2	6	31325268	4.34501	0.0858227	positive	Neurological	Neurological	Multiple sclerosis (CP)	0.994487	N	ADD		rs185937162_G_T	rs185937162	192075	2358
EUR	rs185937162	Q0517	data_field_phenotype	HDL cholesterol	377908	rs185937162	0.001518028	2.71E-05		-0.0217023	-0.0318376	-0.011567	T	G	G	0.0424023	32048.4			6	31325268	-4.19679	0.00517118	negative	Quantitative Measure	Blood Biochemistry	HDL cholesterol (DFP)	0.995745		ADD		rs185937162_G_T	rs185937162		377908
EUR	rs185937162	P242	Phecode	Thyrotoxicosis with or without goiter	404731	rs185937162	0.002396926	4.40E-05	1.313314912		1.152339249	1.496777438	T	G	G	0.0426232	34501.9	236.11	34265.8	6	31325268	4.08533	0.0667154	positive	Endocrine/Metabolic	Endocrine/Metabolic	Thyrotoxicosis with or without goiter (Phecode)	0.994608	N	ADD		rs185937162_G_T	rs185937162	401165	3566
EUR	rs185937162	Q0350	data_field_phenotype	EA-D antigen for Epstein-Barr Virus	8900	rs185937162	0.002416522	4.56E-05		-0.146262	-0.216542	-0.0759813	T	G	G	0.0439427	782.18			6	31325268	-4.07891	0.0358581	negative	Quantitative Measure	Infection Antigens	EA-D antigen for Epstein-Barr Virus (DFP)	1.00861		ADD		rs185937162_G_T	rs185937162		8900
EUR	rs185937162	Q0620	data_field_phenotype	Reticulocyte count	410614	rs185937162	0.002481035	4.82E-05		-0.0220367	-0.0326634	-0.0114101	T	G	G	0.0422091	34663.3			6	31325268	-4.06441	0.00542188	negative	Quantitative Measure	Blood Count	Reticulocyte count (DFP)	0.994902		ADD		rs185937162_G_T	rs185937162		410614
EUR	rs185937162	Q0001	data_field_phenotype	Standing height	428093	rs185937162	0.002946505	5.87E-05		0.0151431	0.00775608	0.0225302	T	G	G	0.0421883	36121			6	31325268	4.01784	0.00376898	positive	Quantitative Measure	Anthropometry	Standing height (DFP)	0.995138		ADD		rs185937162_G_T	rs185937162		428093
EUR	rs185937162	P696	Phecode	Psoriasis and related disorders	414953	rs185937162	0.00352482	7.21E-05	0.83167691		0.759330271	0.910921032	T	G	G	0.0419341	34801.4	498.851	34302.5	6	31325268	-3.96917	0.0464351	negative	Dermatologic	Dermatologic	Psoriasis and related disorders (Phecode)	0.994887	N	ADD		rs185937162_G_T	rs185937162	409944	5009
EUR	rs185937162	P696.4	Phecode	Psoriasis	414863	rs185937162	0.003728365	7.82E-05	0.830744181		0.757713524	0.910813174	T	G	G	0.0419299	34790.4	487.855	34302.5	6	31325268	-3.94971	0.0469481	negative	Dermatologic	Dermatologic	Psoriasis (Phecode)	0.994904	N	ADD		rs185937162_G_T	rs185937162	409969	4894
EUR	rs185937162	Q0625	data_field_phenotype	High light scatter reticulocyte count	410614	rs185937162	0.004255577	9.15E-05		-0.0212673	-0.0319224	-0.0106121	T	G	G	0.0422091	34663.3			6	31325268	-3.91202	0.00543639	negative	Quantitative Measure	Blood Count	High light scatter reticulocyte count (DFP)	0.994902		ADD		rs185937162_G_T	rs185937162		410614
EUR	rs185937162	Q0619	data_field_phenotype	Reticulocyte percentage	410614	rs185937162	0.004918251	0.000108377		-0.0212621	-0.0320273	-0.0104969	T	G	G	0.0422091	34663.3			6	31325268	-3.87107	0.00549256	negative	Quantitative Measure	Blood Count	Reticulocyte % (DFP)	0.994902		ADD		rs185937162_G_T	rs185937162		410614
EUR	rs185937162	Q0004	data_field_phenotype	Body mass index	422585	rs185937162	0.00492568	0.000111125		0.0207647	0.0102347	0.0312947	T	G	G	0.042175	35645			6	31325268	3.86496	0.00537256	positive	Quantitative Measure	Anthropometry	Body mass index (DFP)	0.994856		ADD		rs185937162_G_T	rs185937162		422585
EUR	rs185937162	Q0622	data_field_phenotype	Mean sphered cell volume	410615	rs185937162	0.006148756	0.000141944		0.0208265	0.0100981	0.0315548	T	G	G	0.042209	34663.3			6	31325268	3.80479	0.00547375	positive	Quantitative Measure	Blood Count	Mean sphered cell volume (DFP)	0.994902		ADD		rs185937162_G_T	rs185937162		410615
EUR	rs185937162	P721.8	Phecode	Other allied disorders of spine	404133	rs185937162	0.007821885	0.000184672	0.706384301		0.588723588	0.847558185	T	G	G	0.0421605	34076.9	124.275	33952.6	6	31325268	-3.73911	0.0929625	negative	Musculoskeletal	Musculoskeletal	Other allied disorders of spine (Phecode)	0.994937	N	ADD		rs185937162_G_T	rs185937162	403061	1072
EUR	rs185937162	Q0624	data_field_phenotype	High light scatter reticulocyte percentage	410615	rs185937162	0.008173259	0.000197256		-0.0204348	-0.0311939	-0.0096756	T	G	G	0.042209	34663.3			6	31325268	-3.72254	0.00548947	negative	Quantitative Measure	Blood Count	High light scatter reticulocyte % (DFP)	0.994902		ADD		rs185937162_G_T	rs185937162		410615
EUR	rs185937162	P2062	composite_phenotype	Family history Diabetes	430147	rs185937162	0.012416941	0.000306189	1.04768101		1.021518283	1.074513192	T	G	G	0.0421596	36269.7	8167.88	28101.8	6	31325268	3.61001	0.0129028	positive	Endocrine/Metabolic	Endocrine/Metabolic	Family history Diabetes (CP)	0.994996	N	ADD		rs185937162_G_T	rs185937162	329136	101011
EUR	rs185937162	P335	Phecode	Multiple sclerosis	406308	rs185937162	0.013720023	0.00034552	1.395317037		1.162613602	1.674595878	T	G	G	0.042164	34263.1	120.286	34142.8	6	31325268	3.57854	0.0930886	positive	Neurological	Neurological	Multiple sclerosis (Phecode)	0.994882	N	ADD		rs185937162_G_T	rs185937162	404368	1940
EUR	rs185937162	P741.4	Phecode	Joint effusions	421816	rs185937162	0.020533688	0.000527886	0.809349607		0.718112227	0.912184042	T	G	G	0.0421707	35576.6	287.541	35289	6	31325268	-3.46619	0.0610242	negative	Musculoskeletal	Musculoskeletal	Joint effusions (Phecode)	0.995086	N	ADD		rs185937162_G_T	rs185937162	419010	2806
EUR	rs185937162	P737.1	Phecode	Kyphosis (acquired)	408961	rs185937162	0.021384176	0.00056097	0.670160436		0.533854375	0.84126223	T	G	G	0.0421762	34496.8	79.9804	34416.8	6	31325268	-3.44982	0.116018	negative	Musculoskeletal	Musculoskeletal	Kyphosis (acquired) (Phecode)	0.995236	N	ADD		rs185937162_G_T	rs185937162	408307	654
EUR	rs185937162	Q1042	data_field_phenotype	Cholesteryl Esters in HDL	109397	rs185937162	0.022278075	0.000596108		-0.0328348	-0.0515782	-0.0140914	T	G	G	0.0427938	9363.04			6	31325268	-3.43348	0.00956313	negative	Metabolomics	Metabolomics	Cholesteryl Esters in HDL (DFP)	0.997487		ADD		rs185937162_G_T	rs185937162		109397
EUR	rs185937162	P389.3	Phecode	Degenerative and vascular disorders of ear	418064	rs185937162	0.02792103	0.000776398	0.620863497		0.470205433	0.819799805	T	G	G	0.0421792	35267.2	53.8353	35213.3	6	31325268	-3.36107	0.141812	negative	Sense organs	Sense organs	Degenerative and vascular disorders of ear (Phecode)	0.995168	N	ADD		rs185937162_G_T	rs185937162	417651	413
EUR	rs185937162	Q0608	data_field_phenotype	Red blood cell (erythrocyte) distribution width	417146	rs185937162	0.02792103	0.000775081		-0.0182396	-0.0288742	-0.007605	T	G	G	0.0421715	35183.4			6	31325268	-3.36157	0.00542592	negative	Quantitative Measure	Blood Count	Red blood cell (erythrocyte) distribution width (DFP)	0.994957		ADD		rs185937162_G_T	rs185937162		417146
EUR	rs185937162	P724.9	Phecode	Other unspecified back disorders	404522	rs185937162	0.030735627	0.000870789	0.765310027		0.653812709	0.895824562	T	G	G	0.0421688	34116.4	165.827	33950.6	6	31325268	-3.32925	0.0803399	negative	Musculoskeletal	Musculoskeletal	Other unspecified back disorders (Phecode)	0.995006	N	ADD		rs185937162_G_T	rs185937162	402986	1536
EUR	rs185937162	P556	Phecode	Ulceration of the lower GI tract	314171	rs185937162	0.031603282	0.000911952	0.794407372		0.693375491	0.910158277	T	G	G	0.0423365	26601.8	222.474	26379.3	6	31325268	-3.31637	0.0694011	negative	Digestive	Digestive	Ulceration of the lower GI tract (Phecode)	0.995735	N	ADD		rs185937162_G_T	rs185937162	312039	2132
EUR	rs185937162	Q1130	data_field_phenotype	HDL Cholesterol	109397	rs185937162	0.031893847	0.00093707		-0.0314949	-0.0501506	-0.0128393	T	G	G	0.0427938	9363.04			6	31325268	-3.30886	0.00951837	negative	Metabolomics	Metabolomics	HDL Cholesterol (DFP)	0.997487		ADD		rs185937162_G_T	rs185937162		109397
EUR	rs185937162	Q0605	data_field_phenotype	Mean corpuscular volume	417146	rs185937162	0.034341439	0.001027		0.0177159	0.00713961	0.0282923	T	G	G	0.0421715	35183.4			6	31325268	3.28305	0.00539619	positive	Quantitative Measure	Blood Count	Mean corpuscular volume (DFP)	0.994957		ADD		rs185937162_G_T	rs185937162		417146
EUR	rs185937162	P724	Phecode	Other and unspecified disorders of back	404673	rs185937162	0.03833689	0.0011666	0.779301746		0.670398552	0.905887362	T	G	G	0.0421686	34129	181.38	33947.6	6	31325268	-3.24692	0.0767989	negative	Musculoskeletal	Musculoskeletal	Other and unspecified disorders of back (Phecode)	0.995018	N	ADD		rs185937162_G_T	rs185937162	402964	1709
EUR	rs185937162	Q0503	data_field_phenotype	Alanine aminotransferase	410297	rs185937162	0.040207555	0.00124462		0.0167052	0.0065637	0.0268467	T	G	G	0.0422129	34639.6			6	31325268	3.22848	0.00517433	positive	Quantitative Measure	Blood Biochemistry	Alanine aminotransferase (DFP)	0.995466		ADD		rs185937162_G_T	rs185937162		410297
EUR	rs185937162	Q1092	data_field_phenotype	Degree of Unsaturation	112752	rs185937162	0.041321127	0.00130077		-0.0320758	-0.0516248	-0.0125268	T	G	G	0.0427424	9638.59			6	31325268	-3.21589	0.00997416	negative	Metabolomics	Metabolomics	Degree of Unsaturation (DFP)	0.997912		ADD		rs185937162_G_T	rs185937162		112752
EUR	rs185937162	Q1186	data_field_phenotype	Sphingomyelins	112752	rs185937162	0.046643882	0.0014928		-0.0309441	-0.0500392	-0.0118489	T	G	G	0.0427424	9638.59			6	31325268	-3.17616	0.00974261	negative	Metabolomics	Metabolomics	Sphingomyelins (DFP)	0.997912		ADD		rs185937162_G_T	rs185937162		112752
EUR	rs185937162	Q0525	data_field_phenotype	Total bilirubin	408866	rs185937162	0.048242705	0.00156928		0.0165954	0.00630736	0.0268833	T	G	G	0.0422064	34513.5			6	31325268	3.16158	0.00524907	positive	Quantitative Measure	Blood Biochemistry	Total bilirubin (DFP)	0.995595		ADD		rs185937162_G_T	rs185937162		408866
EUR	rs185937162	Q1075	data_field_phenotype	Concentration of HDL Particles	109397	rs185937162	0.05005841	0.00167234		-0.031259	-0.0507516	-0.0117664	T	G	G	0.0427938	9363.04			6	31325268	-3.14306	0.00994539	negative	Metabolomics	Metabolomics	Concentration of HDL Particles (DFP)	0.997487		ADD		rs185937162_G_T	rs185937162		109397
EUR	rs185937162	Q1191	data_field_phenotype	Total Concentration of Lipoprotein Particles	109397	rs185937162	0.05005841	0.00168087		-0.0313045	-0.0508347	-0.0117743	T	G	G	0.0427938	9363.04			6	31325268	-3.14157	0.00996459	negative	Metabolomics	Metabolomics	Total Concentration of Lipoprotein Particles (DFP)	0.997487		ADD		rs185937162_G_T	rs185937162		109397
EUR	rs185937162	P594.2	Phecode	Calculus of lower urinary tract	418085	rs185937162	0.050084193	0.00173429	0.776427656		0.662725658	0.909636691	T	G	G	0.0421414	35237.4	164.525	35072.8	6	31325268	-3.13232	0.0807884	negative	Genitourinary	Genitourinary	Calculus of lower urinary tract (Phecode)	0.995173	N	ADD		rs185937162_G_T	rs185937162	416542	1543
EUR	rs185937162	Q0606	data_field_phenotype	Mean corpuscular haemoglobin	417144	rs185937162	0.050084193	0.00172943		0.0168434	0.00630696	0.0273799	T	G	G	0.0421717	35183.4			6	31325268	3.13317	0.00537585	positive	Quantitative Measure	Blood Count	Mean corpuscular haemoglobin (DFP)	0.994957		ADD		rs185937162_G_T	rs185937162		417144
EUR	rs185937162	P613.7	Phecode	Other signs and symptoms in breast	427235	rs185937162	0.051270262	0.00180226	1.554042609		1.178219898	2.049743167	T	G	G	0.0421686	36031.8	52.0901	35979.7	6	31325268	3.12102	0.141255	positive	Genitourinary	Genitourinary	Other signs and symptoms in breast (Phecode)	0.995082	N	ADD	UNFINISHED	rs185937162_G_T	rs185937162	426289	946
EUR	rs185937162	P380.1	Phecode	Otitis externa	427533	rs185937162	0.0525672	0.00187543	0.731459335		0.600589779	0.890836852	T	G	G	0.0421624	36051.6	105.823	35945.8	6	31325268	-3.10928	0.100575	negative	Sense organs	Sense organs	Otitis externa (Phecode)	0.995063	N	ADD		rs185937162_G_T	rs185937162	426598	935
EUR	rs185937162	Q1081	data_field_phenotype	Concentration of Medium HDL Particles	109397	rs185937162	0.05566473	0.00204435		-0.0301229	-0.0492682	-0.0109777	T	G	G	0.0427938	9363.04			6	31325268	-3.08379	0.00976816	negative	Metabolomics	Metabolomics	Concentration of M-HDL Particles (DFP)	0.997487		ADD		rs185937162_G_T	rs185937162		109397
EUR	rs185937162	Q1196	data_field_phenotype	Total Lipids in HDL	109397	rs185937162	0.05566473	0.00202299		-0.0294746	-0.0481888	-0.0107604	T	G	G	0.0427938	9363.04			6	31325268	-3.08691	0.00954824	negative	Metabolomics	Metabolomics	Total Lipids in HDL (DFP)	0.997487		ADD		rs185937162_G_T	rs185937162		109397
EUR	rs185937162	P365	Phecode	Glaucoma	415553	rs185937162	0.056677192	0.00211127	0.905116624		0.849372314	0.964515476	T	G	G	0.0421769	35053.4	1049.35	34004.1	6	31325268	-3.07412	0.0324298	negative	Sense organs	Sense organs	Glaucoma (Phecode)	0.995082	N	ADD		rs185937162_G_T	rs185937162	404088	11465
EUR	rs185937162	Q1007	data_field_phenotype	Apolipoprotein A1	109397	rs185937162	0.057279536	0.00216376		-0.0297849	-0.0488198	-0.01075	T	G	G	0.0427938	9363.04			6	31325268	-3.06686	0.00971186	negative	Metabolomics	Metabolomics	Apolipoprotein A1 (DFP)	0.997487		ADD		rs185937162_G_T	rs185937162		109397
EUR	rs185937162	Q0504	data_field_phenotype	Apolipoprotein A	375930	rs185937162	0.063827762	0.00244461		-0.0159413	-0.0262526	-0.0056301	T	G	G	0.0423598	31848.6			6	31325268	-3.03013	0.00526094	negative	Quantitative Measure	Blood Biochemistry	Apolipoprotein A (DFP)	0.995747		ADD		rs185937162_G_T	rs185937162		375930
EUR	rs185937162	Q1149	data_field_phenotype	Phospholipids in HDL	109397	rs185937162	0.064016874	0.00248544		-0.0290356	-0.0478472	-0.0102239	T	G	G	0.0427938	9363.04			6	31325268	-3.02518	0.00959797	negative	Metabolomics	Metabolomics	Phospholipids in HDL (DFP)	0.997487		ADD		rs185937162_G_T	rs185937162		109397
EUR	rs185937162	Q1048	data_field_phenotype	Cholesteryl Esters in Medium HDL	112826	rs185937162	0.065119379	0.00256241		-0.0291024	-0.0480151	-0.0101897	T	G	G	0.0427585	9648.54			6	31325268	-3.01594	0.00964952	negative	Metabolomics	Metabolomics	Cholesteryl Esters in M-HDL (DFP)	0.997845		ADD		rs185937162_G_T	rs185937162		112826
EUR	rs185937162	Q1011	data_field_phenotype	Average Diameter for LDL Particles	109397	rs185937162	0.067111012	0.00267599		-0.0308026	-0.0509081	-0.0106972	T	G	G	0.0427938	9363.04			6	31325268	-3.00277	0.0102581	negative	Metabolomics	Metabolomics	Average Diameter for LDL Particles (DFP)	0.997487		ADD		rs185937162_G_T	rs185937162		109397
EUR	rs185937162	P480.12	Phecode	Pseudomonal pneumonia	404013	rs185937162	0.068238221	0.00279254	0.577867668		0.403355921	0.827876249	T	G	G	0.0420746	33997.4	32.2706	33965.1	6	31325268	-2.9897	0.183434	negative	Respiratory	Respiratory	Pseudomonal pneumonia (Phecode)	0.995268	N	ADD		rs185937162_G_T	rs185937162	403781	232
EUR	rs185937162	Q1018	data_field_phenotype	Cholesterol in Medium HDL	112826	rs185937162	0.068238221	0.00277395		-0.028768	-0.0476143	-0.00992177	T	G	G	0.0427585	9648.54			6	31325268	-2.9918	0.00961562	negative	Metabolomics	Metabolomics	Cholesterol in M-HDL (DFP)	0.997845		ADD		rs185937162_G_T	rs185937162		112826
EUR	rs185937162	Q1203	data_field_phenotype	Total Lipids in Medium HDL	109397	rs185937162	0.070117397	0.00290623		-0.0292785	-0.048551	-0.010006	T	G	G	0.0427938	9363.04			6	31325268	-2.97755	0.00983309	negative	Metabolomics	Metabolomics	Total Lipids in M-HDL (DFP)	0.997487		ADD		rs185937162_G_T	rs185937162		109397
EUR	rs185937162	P215	Phecode	Other benign neoplasm of connective and other soft tissue	420565	rs185937162	0.070223864	0.00298433	0.794824105		0.683036782	0.924906816	T	G	G	0.0421426	35447.4	178.482	35268.9	6	31325268	-2.96935	0.077334	negative	Neoplasms	Neoplasms	Other benign neoplasm of connective tissue (Phecode)	0.995161	N	ADD		rs185937162_G_T	rs185937162	418858	1707
EUR	rs185937162	P694.1	Phecode	Vitiligo	417969	rs185937162	0.070223864	0.00294929	0.537284885		0.356728797	0.809225167	T	G	G	0.0420611	35160.5	24.9843	35135.5	6	31325268	-2.97297	0.208959	negative	Dermatologic	Dermatologic	Vitiligo (Phecode)	0.995175	N	ADD		rs185937162_G_T	rs185937162	417800	169
EUR	rs185937162	Q0009	data_field_phenotype	Whole body fat mass	421358	rs185937162	0.072344322	0.0031124		0.0155136	0.00522886	0.0257983	T	G	G	0.0421745	35541.1			6	31325268	2.95643	0.0052474	positive	Quantitative Measure	Anthropometry	Whole body fat mass (DFP)	0.994914		ADD		rs185937162_G_T	rs185937162		421358
EUR	rs185937162	Q1045	data_field_phenotype	Cholesteryl Esters in Large HDL	112707	rs185937162	0.072365538	0.00315128		-0.0274867	-0.0457323	-0.00924105	T	G	G	0.0427681	9640.54			6	31325268	-2.95265	0.00930917	negative	Metabolomics	Metabolomics	Cholesteryl Esters in L-HDL (DFP)	0.997654		ADD		rs185937162_G_T	rs185937162		112707
EUR	rs185937162	P433	Phecode	Cerebrovascular disease	426823	rs185937162	0.073013641	0.00321781	1.082068395		1.026753078	1.140362681	T	G	G	0.0421444	35976.4	1565.03	34411.3	6	31325268	2.94613	0.0267721	positive	Safety	Safety	Cerebrovascular disease (Phecode)	0.994797	N	ADD		rs185937162_G_T	rs185937162	406772	20051
EUR	rs185937162	P428.2	Phecode	Heart failure NOS	425030	rs185937162	0.079251704	0.00353431	0.911253064		0.856091088	0.969969737	T	G	G	0.0421785	35854.2	1100.29	34753.9	6	31325268	-2.91699	0.0318604	negative	Circulatory system	Circulatory system	Heart failure NOS (Phecode)	0.994723	N	ADD		rs185937162_G_T	rs185937162	412975	12055
EUR	rs185937162	P604	Phecode	Disorders of penis	176989	rs185937162	0.098637691	0.00446053	1.161765372		1.047696378	1.288254724	T	G	G	0.0419031	14832.8	386.051	14446.7	6	31325268	2.84361	0.0527291	positive	Genitourinary	Genitourinary	Disorders of penis (Phecode)	0.995439	N	ADD		rs185937162_G_T	rs185937162	171700	5289
EUR	rs185937162	Q1015	data_field_phenotype	Cholesterol in Large HDL	112735	rs185937162	0.098637691	0.00450235		-0.0263702	-0.0445646	-0.00817584	T	G	G	0.0427664	9642.54			6	31325268	-2.84069	0.00928302	negative	Metabolomics	Metabolomics	Cholesterol in L-HDL (DFP)	0.997647		ADD		rs185937162_G_T	rs185937162		112735
EUR	rs185937162	Q1179	data_field_phenotype	Polyunsaturated Fatty Acids	112752	rs185937162	0.099256683	0.00458268		-0.0287334	-0.0485978	-0.00886904	T	G	G	0.0427424	9638.59			6	31325268	-2.83505	0.0101351	negative	Metabolomics	Metabolomics	Polyunsaturated Fatty Acids (DFP)	0.997912		ADD		rs185937162_G_T	rs185937162		112752
EUR	rs185937162	P2003.2	composite_phenotype	Ischemic stroke	200565	rs185937162	0.104291873	0.00492459	1.123491993		1.035909814	1.218479459	T	G	G	0.0425813	17080.7	650.647	16430	6	31325268	2.81193	0.0414099	positive	Neurological	Neurological	Ischemic stroke (CP)	0.9943	N	ADD		rs185937162_G_T	rs185937162	192026	8539
EUR	rs185937162	Q1096	data_field_phenotype	Free Cholesterol in HDL	109397	rs185937162	0.104291873	0.00491814		-0.0265385	-0.0450333	-0.00804384	T	G	G	0.0427938	9363.04			6	31325268	-2.8124	0.00943625	negative	Metabolomics	Metabolomics	Free Cholesterol in HDL (DFP)	0.997487		ADD		rs185937162_G_T	rs185937162		109397
EUR	rs185937162	Q1102	data_field_phenotype	Free Cholesterol in Medium HDL	112824	rs185937162	0.105191302	0.00502225		-0.0266889	-0.0453331	-0.00804469	T	G	G	0.0427592	9648.54			6	31325268	-2.80566	0.00951252	negative	Metabolomics	Metabolomics	Free Cholesterol in M-HDL (DFP)	0.997845		ADD		rs185937162_G_T	rs185937162		112824
EUR	rs185937162	P2034	composite_phenotype	Carpal tunnel syndrome	209652	rs185937162	0.105853092	0.00516492	1.068651223		1.020061551	1.119555044	T	G	G	0.0424579	17802.8	2145.6	15657.2	6	31325268	2.79656	0.0237423	positive	Neurological	Neurological	Carpal tunnel syndrome (CP)	0.994504	N	ADD		rs185937162_G_T	rs185937162	182975	26677
EUR	rs185937162	P428	Phecode	Congestive heart failure; nonhypertensive	427636	rs185937162	0.105853092	0.00514498	0.922483695		0.871786377	0.976124007	T	G	G	0.042191	36084.8	1358.87	34725.9	6	31325268	-2.79781	0.0288395	negative	Circulatory system	Circulatory system	Congestive heart failure; nonhypertensive (Phecode)	0.994828	N	ADD		rs185937162_G_T	rs185937162	412581	15055
EUR	rs185937162	P416	Phecode	Cardiomegaly	421434	rs185937162	0.106788719	0.0052666	0.900357442		0.836365157	0.96924583	T	G	G	0.0421259	35506.6	771.251	34735.3	6	31325268	-2.79026	0.0376175	negative	Circulatory system	Circulatory system	Cardiomegaly (Phecode)	0.9948	N	ADD		rs185937162_G_T	rs185937162	413091	8343
EUR	rs185937162	Q1123	data_field_phenotype	Free Cholesterol to Total Lipids in Very Large HDL percentage	111948	rs185937162	0.107467703	0.00535647		0.025941	0.00768371	0.0441982	T	G	G	0.042786	9579.61			6	31325268	2.78483	0.00931509	positive	Metabolomics	Metabolomics	Free Cholesterol to Total Lipids in VL HDL % (DFP)	0.997916		ADD		rs185937162_G_T	rs185937162		111948
EUR	rs185937162	P433.2	Phecode	Occlusion of cerebral arteries	417564	rs185937162	0.111860162	0.00563409	1.113640312		1.031929977	1.201821962	T	G	G	0.0421812	35226.7	715.627	34511.1	6	31325268	2.76835	0.0388803	positive	Circulatory system	Circulatory system	Occlusion of cerebral arteries (Phecode)	0.994956	N	ADD		rs185937162_G_T	rs185937162	408139	9425
EUR	rs185937162	Q1078	data_field_phenotype	Concentration of Large HDL Particles	109397	rs185937162	0.112911244	0.00574627		-0.0258649	-0.0442192	-0.00751052	T	G	G	0.0427938	9363.04			6	31325268	-2.76197	0.00936463	negative	Metabolomics	Metabolomics	Concentration of L-HDL Particles (DFP)	0.997487		ADD		rs185937162_G_T	rs185937162		109397
EUR	rs185937162	Q1199	data_field_phenotype	Total Lipids in Large HDL	109397	rs185937162	0.119934856	0.00616664		-0.025657	-0.0440176	-0.00729639	T	G	G	0.0427938	9363.04			6	31325268	-2.73884	0.00936784	negative	Metabolomics	Metabolomics	Total Lipids in L-HDL (DFP)	0.997487		ADD		rs185937162_G_T	rs185937162		109397
EUR	rs185937162	P362.7	Phecode	Hereditary retinal dystrophies	403870	rs185937162	0.127123077	0.00660293	0.591824536		0.405335841	0.86411752	T	G	G	0.0420618	33975	29	33946	6	31325268	-2.71623	0.193114	negative	Sense organs	Sense organs	Hereditary retinal dystrophies (Phecode)	0.995167	N	ADD		rs185937162_G_T	rs185937162	403656	214
EUR	rs185937162	P201	Phecode	Hodgkin's disease	421131	rs185937162	0.129639948	0.00709344	1.670224244		1.149754355	2.426306991	T	G	G	0.0421824	35528.6	28.447	35500.2	6	31325268	2.69243	0.190519	positive	Neoplasms	Neoplasms	Hodgkin's disease (Phecode)	0.995177	N	ADD		rs185937162_G_T	rs185937162	420577	554
EUR	rs185937162	P244.1	Phecode	Secondary hypothyroidism	403781	rs185937162	0.129639948	0.0070684	1.236072553		1.059423038	1.442177342	T	G	G	0.0426476	34440.6	169.878	34270.7	6	31325268	2.6936	0.0786824	positive	Endocrine/Metabolic	Endocrine/Metabolic	Secondary hypothyroidism (Phecode)	0.994401	N	ADD		rs185937162_G_T	rs185937162	401348	2433
EUR	rs185937162	P246	Phecode	Other disorders of thyroid	402546	rs185937162	0.129639948	0.00696174	1.418836185		1.100495003	1.829263831	T	G	G	0.0426619	34346.7	61.9843	34284.8	6	31325268	2.69867	0.129633	positive	Endocrine/Metabolic	Endocrine/Metabolic	Other disorders of thyroid (Phecode)	0.994448	N	ADD		rs185937162_G_T	rs185937162	401535	1011
EUR	rs185937162	P425.12	Phecode	Other hypertrophic cardiomyopathy	422685	rs185937162	0.129639948	0.00714176	0.67338707		0.504828686	0.898222418	T	G	G	0.0421702	35649.4	49.7137	35599.7	6	31325268	-2.69016	0.146993	negative	Circulatory system	Circulatory system	Other hypertrophic cardiomyopathy (Phecode)	0.995036	N	ADD		rs185937162_G_T	rs185937162	422272	413
EUR	rs185937162	P433.3	Phecode	Cerebral ischemia	416063	rs185937162	0.129639948	0.00696426	1.123195446		1.032308148	1.222084534	T	G	G	0.0421984	35114.4	579.984	34534.4	6	31325268	2.69855	0.0430519	positive	Safety	Safety	Cerebral ischemia (Phecode)	0.995056	N	ADD		rs185937162_G_T	rs185937162	408348	7715
EUR	rs185937162	P519	Phecode	Other diseases of respiratory system, not elsewhere classified	428909	rs185937162	0.129639948	0.00711556	0.9360316		0.892044745	0.982192844	T	G	G	0.0421771	36180.3	1860.5	34319.8	6	31325268	-2.69139	0.0245613	negative	Respiratory	Respiratory	Other diseases of respiratory system (Phecode)	0.995068	N	ADD		rs185937162_G_T	rs185937162	408002	20907
EUR	rs185937162	Q1235	data_field_phenotype	Triglycerides to Total Lipids in Large HDL percentage	111750	rs185937162	0.134396196	0.00747429		0.0266452	0.00712225	0.0461681	T	G	G	0.0427851	9562.47			6	31325268	2.67499	0.00996086	positive	Metabolomics	Metabolomics	Triglycerides to Total Lipids in L-HDL % (DFP)	0.997995		ADD		rs185937162_G_T	rs185937162		111750
EUR	rs185937162	Q0526	data_field_phenotype	Testosterone	374479	rs185937162	0.142755481	0.00801408		-0.00920544	-0.01601	-0.00240084	T	G	G	0.0422397	31635.8			6	31325268	-2.65149	0.0034718	negative	Quantitative Measure	Blood Biochemistry	Testosterone (DFP)	0.996473		ADD		rs185937162_G_T	rs185937162		374479
EUR	rs185937162	P618.2	Phecode	Uterine/Uterovaginal prolapse	230197	rs185937162	0.146639698	0.00830907	0.901217545		0.834223171	0.973586596	T	G	G	0.0422924	19471.2	708.823	18762.3	6	31325268	-2.63925	0.0394101	negative	Genitourinary	Genitourinary	Uterine/Uterovaginal prolapse (Phecode)	0.993919	N	ADD		rs185937162_G_T	rs185937162	222561	7636
EUR	rs185937162	P519.8	Phecode	Other diseases of respiratory system, NEC	428040	rs185937162	0.14856658	0.0084962	0.935987795		0.89098766	0.983255165	T	G	G	0.0421678	36099	1771.21	34327.8	6	31325268	-2.63169	0.025137	negative	Respiratory	Respiratory	Other diseases of respiratory system, NEC (Phecode)	0.995179	N	ADD		rs185937162_G_T	rs185937162	408140	19900
EUR	rs185937162	P2210	composite_phenotype	Migraine (primary care)	200662	rs185937162	0.151417318	0.00873867	1.05149928		1.012761812	1.091717359	T	G	G	0.0426232	17105.7	3896.23	13209.5	6	31325268	2.62211	0.0191512	positive	Neurological	Neurological	Migraine (primary care) (CP)	0.994007	N	ADD		rs185937162_G_T	rs185937162	153499	47163
EUR	rs185937162	P433.21	Phecode	Cerebral artery occlusion, with cerebral infarction	413717	rs185937162	0.155311601	0.00912639	1.150156364		1.035343522	1.27770218	T	G	G	0.0422199	34934.2	369.639	34564.6	6	31325268	2.60728	0.0536567	positive	Safety	Safety	Cerebral artery occlusion + cerebral infarction (Phecode)	0.995037	N	ADD		rs185937162_G_T	rs185937162	408690	5027
EUR	rs185937162	Q1142	data_field_phenotype	Omega-6 Fatty Acids	112752	rs185937162	0.155311601	0.00908482		-0.0265976	-0.0465795	-0.00661581	T	G	G	0.0427424	9638.59			6	31325268	-2.60889	0.010195	negative	Metabolomics	Metabolomics	Omega-6 Fatty Acids (DFP)	0.997912		ADD		rs185937162_G_T	rs185937162		112752
EUR	rs185937162	P644	Phecode	Anemia during pregnancy	238655	rs185937162	0.161249793	0.00955993	1.402945625		1.085992114	1.812405189	T	G	G	0.0422537	20168.1	61.9804	20106.1	6	31325268	2.59135	0.130655	positive	Pregnancy complications	Pregnancy complications	Anemia during pregnancy (Phecode)	0.993868	N	ADD		rs185937162_G_T	rs185937162	237647	1008
EUR	rs185937162	P371.3	Phecode	Inflammation of eyelids	418042	rs185937162	0.16191355	0.00985413	0.86921753		0.781451468	0.966837475	T	G	G	0.0420486	35156.1	362.137	34794	6	31325268	-2.58091	0.054307	negative	Sense organs	Sense organs	Inflammation of eyelids (Phecode)	0.995225	N	ADD		rs185937162_G_T	rs185937162	414240	3802
EUR	rs185937162	P556.1	Phecode	Ulceration of intestine	313541	rs185937162	0.16191355	0.00977741	0.802072555		0.678499701	0.948154891	T	G	G	0.0423148	26534.9	146.514	26388.3	6	31325268	-2.5836	0.0853665	negative	Digestive	Digestive	Ulceration of intestine (Phecode)	0.995723	N	ADD		rs185937162_G_T	rs185937162	312121	1420
EUR	rs185937162	Q1093	data_field_phenotype	Docosahexaenoic Acid	112752	rs185937162	0.16191355	0.0098491		-0.0256001	-0.0450394	-0.00616081	T	G	G	0.0427424	9638.59			6	31325268	-2.58113	0.00991819	negative	Metabolomics	Metabolomics	Docosahexaenoic Acid (DFP)	0.997912		ADD		rs185937162_G_T	rs185937162		112752
EUR	rs185937162	Q0250	combined_data_field_phenotype	Intra-ocular pressure, corneal-compensated (highest)	110655	rs185937162	0.165592303	0.0101649		-0.0271198	-0.0478006	-0.00643908	T	G	G	0.0412508	9129.22			6	31325268	-2.57021	0.0105516	negative	Quantitative Measure	Body Measurements	Intra-ocular pressure, corneal-compensated (highest) (cDFP)	0.995088		ADD		rs185937162_G_T	rs185937162		110655
EUR	rs185937162	Q1155	data_field_phenotype	Phospholipids in Medium HDL	112827	rs185937162	0.165670166	0.0102566		-0.0250369	-0.0441524	-0.00592139	T	G	G	0.0427581	9648.54			6	31325268	-2.5671	0.00975299	negative	Metabolomics	Metabolomics	Phospholipids in M-HDL (DFP)	0.997846		ADD		rs185937162_G_T	rs185937162		112827
EUR	rs185937162	P388	Phecode	Other disorders of ear	417861	rs185937162	0.166847076	0.010417	0.573364907		0.37463286	0.877523978	T	G	G	0.0421723	35244.3	23.0078	35221.3	6	31325268	-2.56167	0.217136	negative	Sense organs	Sense organs	Other disorders of ear (Phecode)	0.995205	N	ADD		rs185937162_G_T	rs185937162	417698	163
EUR	rs185937162	P627.3	Phecode	Postmenopausal atrophic vaginitis	204706	rs185937162	0.176100223	0.0111795	1.257366597		1.053473249	1.500724099	T	G	G	0.0421373	17251.5	129.012	17122.5	6	31325268	2.53704	0.0902707	positive	Genitourinary	Genitourinary	Postmenopausal atrophic vaginitis (Phecode)	0.993878	N	ADD		rs185937162_G_T	rs185937162	202789	1917
EUR	rs185937162	Q1189	data_field_phenotype	Total Cholines	112752	rs185937162	0.176100223	0.0111282		-0.0248518	-0.0440383	-0.00566527	T	G	G	0.0427424	9638.59			6	31325268	-2.53869	0.00978921	negative	Metabolomics	Metabolomics	Total Cholines (DFP)	0.997912		ADD		rs185937162_G_T	rs185937162		112752
EUR	rs185937162	P638	Phecode	Other high-risk pregnancy	230369	rs185937162	0.176247665	0.0113738	0.48956013		0.281575924	0.851165245	T	G	G	0.0421897	19438.4	14	19424.4	6	31325268	-2.531	0.282201	negative	Pregnancy complications	Pregnancy complications	Other high-risk pregnancy (Phecode)	0.993726	N	ADD		rs185937162_G_T	rs185937162	230286	83
EUR	rs185937162	Q1030	data_field_phenotype	Cholesterol to Total Lipids in Large LDL percentage	112821	rs185937162	0.176247665	0.0113606		-0.025704	-0.0456052	-0.00580277	T	G	G	0.0427559	9647.54			6	31325268	-2.53145	0.0101539	negative	Metabolomics	Metabolomics	Cholesterol to Total Lipids in L-LDL % (DFP)	0.997853		ADD		rs185937162_G_T	rs185937162		112821
EUR	rs185937162	P443.9	Phecode	Peripheral vascular disease, unspecified	417666	rs185937162	0.177618022	0.0117332	1.13589637		1.028725091	1.254233036	T	G	G	0.0421125	35178	418.819	34759.1	6	31325268	2.52007	0.0505631	positive	Circulatory system	Circulatory system	Peripheral vascular disease, unspecified (Phecode)	0.994985	N	ADD		rs185937162_G_T	rs185937162	412022	5644
EUR	rs185937162	P721	Phecode	Spondylosis and allied disorders	418682	rs185937162	0.177618022	0.0117231	0.935584975		0.888367713	0.985299334	T	G	G	0.042233	35364.4	1596.76	33767.6	6	31325268	-2.52037	0.0264194	negative	Musculoskeletal	Musculoskeletal	Spondylosis and allied disorders (Phecode)	0.995133	N	ADD		rs185937162_G_T	rs185937162	400758	17924
EUR	rs185937162	Q1241	data_field_phenotype	Triglycerides to Total Lipids in Small HDL percentage	112778	rs185937162	0.177618022	0.0117418		0.0251496	0.00558802	0.0447113	T	G	G	0.0427324	9638.54			6	31325268	2.51985	0.00998061	positive	Metabolomics	Metabolomics	Triglycerides to Total Lipids in S-HDL % (DFP)	0.997917		ADD		rs185937162_G_T	rs185937162		112778
EUR	rs185937162	Q1006	data_field_phenotype	Albumin	109381	rs185937162	0.179288565	0.0119463		0.0263511	0.00580537	0.0468967	T	G	G	0.042791	9361.04			6	31325268	2.51377	0.0104827	positive	Metabolomics	Metabolomics	Albumin (DFP)	0.997499		ADD		rs185937162_G_T	rs185937162		109381
EUR	rs185937162	Q1152	data_field_phenotype	Phospholipids in Large HDL	112814	rs185937162	0.181571814	0.0121937		-0.0231667	-0.0412817	-0.00505163	T	G	G	0.042763	9648.54			6	31325268	-2.50653	0.00924253	negative	Metabolomics	Metabolomics	Phospholipids in L-HDL (DFP)	0.997841		ADD		rs185937162_G_T	rs185937162		112814
EUR	rs185937162	P3001	composite_phenotype	Common cancers	430249	rs185937162	0.188050358	0.0127457	1.033291623		1.007003711	1.06026549	T	G	G	0.0421812	36296.9	8228.45	28068.4	6	31325268	2.4908	0.0131481	positive	Neoplasms	Neoplasms	Common cancers (HES) (CP)	0.995449	N	ADD		rs185937162_G_T	rs185937162	330502	99747
EUR	rs185937162	P458.2	Phecode	Iatrogenic hypotension	387677	rs185937162	0.188050358	0.0128261	1.564945227		1.099800276	2.226819367	T	G	G	0.0421182	32656.5	32	32624.5	6	31325268	2.48856	0.179964	positive	Circulatory system	Circulatory system	Iatrogenic hypotension (Phecode)	0.994519	N	ADD		rs185937162_G_T	rs185937162	387091	586
EUR	rs185937162	P442.8	Phecode	Aneurysm of other specified artery	413248	rs185937162	0.190669838	0.0131048	1.639938404		1.109455557	2.424066129	T	G	G	0.0421553	34841.2	25.9961	34815.2	6	31325268	2.48091	0.199386	positive	Circulatory system	Circulatory system	Aneurysm of other specified artery (Phecode)	0.995033	N	ADD		rs185937162_G_T	rs185937162	412748	500
EUR	rs185937162	P713	Phecode	Arthropathy associated with other disorders classified elsewhere	357480	rs185937162	0.192272082	0.0133158	0.6635612		0.479556506	0.91817247	T	G	G	0.0416041	29745.3	39.098	29706.2	6	31325268	-2.47521	0.165697	negative	Musculoskeletal	Musculoskeletal	Arthropathy (other) (Phecode)	0.995301	N	ADD		rs185937162_G_T	rs185937162	357161	319
EUR	rs185937162	P348.7	Phecode	Coma	405291	rs185937162	0.196364939	0.0138053	0.754181939		0.602485857	0.944073109	T	G	G	0.0422267	34228.2	81.3922	34146.8	6	31325268	-2.46229	0.114578	negative	Neurological	Neurological	Coma (Phecode)	0.994676	N	ADD		rs185937162_G_T	rs185937162	404539	752
EUR	rs185937162	Q1213	data_field_phenotype	Total Phospholipids in Lipoprotein Particles	109397	rs185937162	0.196364939	0.0137761		-0.0248162	-0.0445632	-0.0050691	T	G	G	0.0427938	9363.04			6	31325268	-2.46309	0.0100752	negative	Metabolomics	Metabolomics	Total Phospholipids in Lipoprotein Particles (DFP)	0.997487		ADD		rs185937162_G_T	rs185937162		109397
EUR	rs185937162	Q1136	data_field_phenotype	Linoleic Acid	112752	rs185937162	0.199441016	0.0141262		-0.0251882	-0.0453049	-0.00507148	T	G	G	0.0427424	9638.59			6	31325268	-2.45408	0.0102638	negative	Metabolomics	Metabolomics	Linoleic Acid (DFP)	0.997912		ADD		rs185937162_G_T	rs185937162		112752
EUR	rs185937162	Q0509	data_field_phenotype	Calcium	377958	rs185937162	0.199897356	0.0142634		-0.0139662	-0.0251363	-0.00279604	T	G	G	0.0423927	32045.3			6	31325268	-2.45057	0.00569914	negative	Quantitative Measure	Blood Biochemistry	Calcium (DFP)	0.995758		ADD		rs185937162_G_T	rs185937162		377958
EUR	rs185937162	P362	Phecode	Other retinal disorders	413014	rs185937162	0.201527733	0.0145912	0.920776399		0.861764376	0.983825902	T	G	G	0.0421094	34783.5	966.074	33817.4	6	31325268	-2.44237	0.0337934	negative	Sense organs	Sense organs	Other retinal disorders (Phecode)	0.995058	N	ADD		rs185937162_G_T	rs185937162	402263	10751
EUR	rs185937162	P717	Phecode	Polymyalgia Rheumatica	428797	rs185937162	0.201527733	0.0145401	0.870034279		0.778107176	0.972819425	T	G	G	0.0421711	36165.7	331.302	35834.4	6	31325268	-2.44364	0.0569747	negative	Musculoskeletal	Musculoskeletal	Polymyalgia Rheumatica (Phecode)	0.995034	N	ADD		rs185937162_G_T	rs185937162	425332	3465
EUR	rs185937162	Q0012	combined_data_field_phenotype	Hand grip strength	428221	rs185937162	0.205454459	0.0149833		0.0972625	0.0189035	0.175622	T	G	G	0.0421879	36131.5			6	31325268	2.43279	0.0399798	positive	Quantitative Measure	Body Measurements	Hand grip strength (cDFP)	0.994989		ADD		rs185937162_G_T	rs185937162		428221
EUR	rs185937162	P715.1	Phecode	Sacroiliitis NEC	356084	rs185937162	0.212158221	0.0155835	0.621770679		0.423049425	0.913842892	T	G	G	0.0415801	29612	27.9608	29584	6	31325268	-2.41853	0.196476	negative	Musculoskeletal	Musculoskeletal	Sacroiliitis NEC (Phecode)	0.995129	N	ADD		rs185937162_G_T	rs185937162	355868	216
EUR	rs185937162	P694	Phecode	Dyschromia and Vitiligo	419446	rs185937162	0.216405348	0.016009	0.834780286		0.720699944	0.966912262	T	G	G	0.0420795	35300.1	189.635	35110.5	6	31325268	-2.40871	0.0749727	negative	Dermatologic	Dermatologic	Dyschromia and Vitiligo (Phecode)	0.994933	N	ADD		rs185937162_G_T	rs185937162	417542	1904
EUR	rs185937162	Q1185	data_field_phenotype	Saturated Fatty Acids to Total Fatty Acids percentage	112752	rs185937162	0.219066513	0.0163208		0.0248871	0.00457737	0.0451969	T	G	G	0.0427424	9638.59			6	31325268	2.4017	0.0103623	positive	Metabolomics	Metabolomics	Saturated Fatty Acids to Total Fatty Acids % (DFP)	0.997912		ADD		rs185937162_G_T	rs185937162		112752
EUR	rs185937162	Q1039	data_field_phenotype	Cholesterol to Total Lipids in Very Large VLDL percentage	109756	rs185937162	0.230164828	0.0172684		-0.0241791	-0.0440828	-0.00427545	T	G	G	0.0426484	9361.84			6	31325268	-2.38098	0.0101551	negative	Metabolomics	Metabolomics	Cholesterol to Total Lipids in VL-VLDL % (DFP)	0.998022		ADD		rs185937162_G_T	rs185937162		109756
EUR	rs185937162	P327	Phecode	Sleep disorders	428835	rs185937162	0.230697475	0.0174294	1.091268217		1.015457291	1.172737145	T	G	G	0.0421547	36154.9	796.247	35358.6	6	31325268	2.37752	0.0367358	positive	Neurological	Neurological	Sleep disorders (Phecode)	0.995137	N	ADD		rs185937162_G_T	rs185937162	418546	10289
EUR	rs185937162	P550.3	Phecode	Femoral hernia	362777	rs185937162	0.232836701	0.0178779	1.322307056		1.049332257	1.666291751	T	G	G	0.0422051	30622.1	74.9568	30547.1	6	31325268	2.36814	0.117974	positive	Digestive	Digestive	Femoral hernia (Phecode)	0.994737	N	ADD		rs185937162_G_T	rs185937162	361616	1161
EUR	rs185937162	P604.1	Phecode	Redundant prepuce and phimosis/BXO	176014	rs185937162	0.232836701	0.0178022	1.147967237		1.024147346	1.286756191	T	G	G	0.0419423	14764.9	315.129	14449.7	6	31325268	2.36971	0.0582317	positive	Genitourinary	Genitourinary	Redundant prepuce and phimosis/BXO (Phecode)	0.995303	N	ADD		rs185937162_G_T	rs185937162	171749	4265
EUR	rs185937162	Q1001	data_field_phenotype	3-Hydroxybutyrate	105243	rs185937162	0.232836701	0.0179575		-0.0253296	-0.0463076	-0.0043516	T	G	G	0.0429151	9033.03			6	31325268	-2.36653	0.0107033	negative	Metabolomics	Metabolomics	3-Hydroxybutyrate (DFP)	0.997213		ADD		rs185937162_G_T	rs185937162		105243
EUR	rs185937162	P153.3	Phecode	Malignant neoplasm of rectum, rectosigmoid junction, and anus	386159	rs185937162	0.240825676	0.0187	1.13886396		1.021884682	1.269233649	T	G	G	0.0421842	32579.6	346.561	32233.1	6	31325268	2.35146	0.055298	positive	Neoplasms	Neoplasms	Malignant neoplasm of rectum (Phecode)	0.995912	N	ADD		rs185937162_G_T	rs185937162	381512	4647
EUR	rs185937162	P540.11	Phecode	Acute appendicitis	427808	rs185937162	0.243027458	0.0195085	1.178475383		1.026767838	1.352599764	T	G	G	0.0421397	36055.4	212.29	35843.1	6	31325268	2.33567	0.0703105	positive	Digestive	Digestive	Acute appendicitis (Phecode)	0.995199	N	ADD		rs185937162_G_T	rs185937162	424872	2936
EUR	rs185937162	P594	Phecode	Urinary calculus	425992	rs185937162	0.243027458	0.0191914	0.923727796		0.864378944	0.987147342	T	G	G	0.0421974	35951.5	948.67	35002.8	6	31325268	-2.34179	0.0338807	negative	Genitourinary	Genitourinary	Urinary calculus (Phecode)	0.995217	N	ADD		rs185937162_G_T	rs185937162	415466	10526
EUR	rs185937162	P624	Phecode	Symptoms involving female genital tract	235453	rs185937162	0.243027458	0.0194917	1.097966018		1.015158344	1.187528575	T	G	G	0.0422875	19913.4	677.784	19235.7	6	31325268	2.33599	0.0400085	positive	Genitourinary	Genitourinary	Symptoms involving female genital tract (Phecode)	0.994247	N	ADD		rs185937162_G_T	rs185937162	226714	8739
EUR	rs185937162	P753.1	Phecode	Congenital cataract and lens anomalies	428061	rs185937162	0.243027458	0.0191524	0.578670216		0.366154173	0.914536559	T	G	G	0.042158	36092.4	19.9255	36072.5	6	31325268	-2.34255	0.233515	negative	Congenital anomalies	Congenital anomalies	Congenital cataract and lens anomalies (Phecode)	0.99496	N	ADD		rs185937162_G_T	rs185937162	427922	139
EUR	rs185937162	Q1117	data_field_phenotype	Free Cholesterol to Total Lipids in Medium HDL percentage	112824	rs185937162	0.243027458	0.0193039		-0.0218246	-0.0401075	-0.00354172	T	G	G	0.0427592	9648.54			6	31325268	-2.33964	0.00932819	negative	Metabolomics	Metabolomics	Free Cholesterol to Total Lipids in M-HDL % (DFP)	0.997845		ADD		rs185937162_G_T	rs185937162		112824
EUR	rs185937162	P454	Phecode	Varicose veins	397250	rs185937162	0.248841914	0.0201058	0.939275818		0.890947969	0.990226465	T	G	G	0.0421819	33513.5	1527	31986.5	6	31325268	-2.32437	0.026952	negative	Circulatory system	Circulatory system	Varicose veins (Phecode)	0.995228	N	ADD		rs185937162_G_T	rs185937162	380162	17088
EUR	rs185937162	P180	Phecode	Cervical cancer and dysplasia	205200	rs185937162	0.252875783	0.0205644	1.116856718		1.017130512	1.226360371	T	G	G	0.0423	17359.9	475.58	16884.3	6	31325268	2.31589	0.0477217	positive	Neoplasms	Neoplasms	Cervical cancer and dysplasia (Phecode)	0.993986	N	ADD		rs185937162_G_T	rs185937162	198990	6210
EUR	rs185937162	P133	Phecode	Arthropod-borne diseases	427659	rs185937162	0.253183096	0.0208527	0.5367312		0.316611998	0.909884991	T	G	G	0.0421572	36057.8	15	36042.8	6	31325268	-2.31064	0.269301	negative	Infectious diseases	Infectious diseases	Arthropod-borne diseases (Phecode)	0.995066	N	ADD		rs185937162_G_T	rs185937162	427552	107
EUR	rs185937162	P2035.1	composite_phenotype	Type 1 diabetes	186279	rs185937162	0.253183096	0.0211452	1.211040817		1.029105152	1.425140911	T	G	G	0.0428953	15981	153.137	15827.9	6	31325268	2.30538	0.083058	positive	Endocrine/Metabolic	Endocrine/Metabolic	Type 1 diabetes (CP)	0.993593	N	ADD		rs185937162_G_T	rs185937162	184129	2150
EUR	rs185937162	P306.9	Phecode	Tension headache	355171	rs185937162	0.253183096	0.0211239	1.479436571		1.060497119	2.063872733	T	G	G	0.0422709	30026.8	35.9412	29990.9	6	31325268	2.30576	0.169862	positive	Psychiatric disorders	Psychiatric disorders	Tension headache (Phecode)	0.995473	N	ADD		rs185937162_G_T	rs185937162	354550	621
EUR	rs185937162	P70	Phecode	Viral hepatitis	421997	rs185937162	0.253183096	0.0213864	1.199019202		1.027273073	1.399480233	T	G	G	0.042177	35597.2	168.549	35428.6	6	31325268	2.30109	0.0788774	positive	Infectious diseases	Infectious diseases	Viral hepatitis (Phecode)	0.994661	N	ADD		rs185937162_G_T	rs185937162	419600	2397
EUR	rs185937162	Q1099	data_field_phenotype	Free Cholesterol in Large HDL	111906	rs185937162	0.253183096	0.0209902		-0.0214211	-0.0396105	-0.00323173	T	G	G	0.0428062	9580.53			6	31325268	-2.30819	0.00928047	negative	Metabolomics	Metabolomics	Free Cholesterol in L-HDL (DFP)	0.998098		ADD		rs185937162_G_T	rs185937162		111906
EUR	rs185937162	Q1232	data_field_phenotype	Triglycerides to Phosphoglycerides ratio	112752	rs185937162	0.253183096	0.0212913		0.0224922	0.00334869	0.0416357	T	G	G	0.0427424	9638.59			6	31325268	2.30281	0.00976728	positive	Metabolomics	Metabolomics	Triglycerides to Phosphoglycerides ratio (DFP)	0.997912		ADD		rs185937162_G_T	rs185937162		112752
EUR	rs185937162	P401.22	Phecode	Hypertensive chronic kidney disease	311261	rs185937162	0.254716899	0.0216496	0.840385569		0.724469688	0.974839395	T	G	G	0.0423243	26347.8	187.918	26159.9	6	31325268	-2.29646	0.0757245	negative	Circulatory system	Circulatory system	Hypertensive chronic kidney disease (Phecode)	0.995216	N	ADD		rs185937162_G_T	rs185937162	309367	1894
EUR	rs185937162	P495	Phecode	Asthma	415050	rs185937162	0.262298341	0.0224316	0.959720529		0.926440615	0.994203792	T	G	G	0.0421882	35020.4	3638.54	31381.9	6	31325268	-2.28298	0.0180086	negative	Respiratory	Respiratory	Asthma (Phecode)	0.995143	N	ADD		rs185937162_G_T	rs185937162	373264	41786
EUR	rs185937162	Q1147	data_field_phenotype	Phosphoglycerides	112752	rs185937162	0.264284333	0.0227401		-0.022436	-0.0417413	-0.00313068	T	G	G	0.0427424	9638.59			6	31325268	-2.27781	0.00984982	negative	Metabolomics	Metabolomics	Phosphoglycerides (DFP)	0.997912		ADD		rs185937162_G_T	rs185937162		112752
EUR	rs185937162	P252	Phecode	Disorders of parathyroid gland	423493	rs185937162	0.271530564	0.0238352	1.211574902		1.025789371	1.431008231	T	G	G	0.042178	35724.2	145.443	35578.8	6	31325268	2.25978	0.0849292	positive	Endocrine/Metabolic	Endocrine/Metabolic	Disorders of parathyroid gland (Phecode)	0.994875	N	ADD		rs185937162_G_T	rs185937162	421426	2067
EUR	rs185937162	P418.1	Phecode	Precordial pain	393369	rs185937162	0.271530564	0.0240759	1.100793011		1.012677712	1.196575878	T	G	G	0.0423515	33319.5	588.721	32730.8	6	31325268	2.25592	0.0425687	positive	Circulatory system	Circulatory system	Precordial pain (Phecode)	0.994704	N	ADD		rs185937162_G_T	rs185937162	385711	7658
EUR	rs185937162	Q0508	data_field_phenotype	Urea	410205	rs185937162	0.271530564	0.0235797		-0.0118935	-0.0221901	-0.00159682	T	G	G	0.0421955	34617.6			6	31325268	-2.26392	0.00525348	negative	Quantitative Measure	Blood Biochemistry	Urea (DFP)	0.995508		ADD		rs185937162_G_T	rs185937162		410205
EUR	rs185937162	Q1055	data_field_phenotype	Cholesteryl Esters in Very Large HDL	112319	rs185937162	0.271530564	0.023739		-0.0213442	-0.0398437	-0.00284476	T	G	G	0.0427868	9611.55			6	31325268	-2.26136	0.00943867	negative	Metabolomics	Metabolomics	Cholesteryl Esters in VL-HDL (DFP)	0.997763		ADD		rs185937162_G_T	rs185937162		112319
EUR	rs185937162	Q1238	data_field_phenotype	Triglycerides to Total Lipids in Medium HDL percentage	112796	rs185937162	0.271530564	0.0239959		0.0227586	0.00299716	0.0425201	T	G	G	0.042761	9646.55			6	31325268	2.25723	0.0100826	positive	Metabolomics	Metabolomics	Triglycerides to Total Lipids in M-HDL % (DFP)	0.997852		ADD		rs185937162_G_T	rs185937162		112796
EUR	rs185937162	P401.2	Phecode	Hypertensive heart and/or renal disease	312017	rs185937162	0.274634419	0.0244952	0.865561057		0.763242253	0.981604727	T	G	G	0.0423337	26417.7	262.827	26154.9	6	31325268	-2.24927	0.0641882	negative	Circulatory system	Circulatory system	Hypertensive heart and/or renal disease (Phecode)	0.995255	N	ADD		rs185937162_G_T	rs185937162	309299	2718
EUR	rs185937162	Q1032	data_field_phenotype	Cholesterol to Total Lipids in Medium HDL percentage	112826	rs185937162	0.275181815	0.0246884		-0.0224623	-0.0420616	-0.00286304	T	G	G	0.0427585	9648.54			6	31325268	-2.24627	0.00999981	negative	Metabolomics	Metabolomics	Cholesterol to Total Lipids in M-HDL % (DFP)	0.997845		ADD		rs185937162_G_T	rs185937162		112826
EUR	rs185937162	P337	Phecode	Disorders of the autonomic nervous system	405090	rs185937162	0.278152927	0.0251514	1.526827116		1.054168446	2.21141088	T	G	G	0.0421867	34178.8	29	34149.8	6	31325268	2.23907	0.189003	positive	Neurological	Neurological	Disorders of the autonomic nervous system (Phecode)	0.994665	N	ADD		rs185937162_G_T	rs185937162	404573	517
EUR	rs185937162	P418	Phecode	Nonspecific chest pain	429052	rs185937162	0.278152927	0.0255387	1.039552909		1.004756517	1.075554475	T	G	G	0.0422136	36223.7	3924.68	32299	6	31325268	2.23316	0.0173704	positive	Circulatory system	Circulatory system	Nonspecific chest pain (Phecode)	0.995018	N	ADD		rs185937162_G_T	rs185937162	380685	48367
EUR	rs185937162	P509.1	Phecode	Respiratory failure	408292	rs185937162	0.278152927	0.0254107	0.912300548		0.841750842	0.9887676	T	G	G	0.0421577	34425.3	643.423	33781.8	6	31325268	-2.2351	0.0410646	negative	Respiratory	Respiratory	Respiratory failure (Phecode)	0.995426	N	ADD		rs185937162_G_T	rs185937162	401263	7029
EUR	rs185937162	Q1113	data_field_phenotype	Free Cholesterol to Total Lipids in IDL percentage	109397	rs185937162	0.278152927	0.0255332		-0.023544	-0.0442066	-0.00288129	T	G	G	0.0427938	9363.04			6	31325268	-2.23327	0.0105424	negative	Metabolomics	Metabolomics	Free Cholesterol to Total Lipids in IDL % (DFP)	0.997487		ADD		rs185937162_G_T	rs185937162		109397
EUR	rs185937162	Q0442	data_field_phenotype	momp D antigen for Chlamydia trachomatis	8900	rs185937162	0.278853215	0.0257493		-0.079305	-0.148996	-0.00961406	T	G	G	0.0439427	782.18			6	31325268	-2.23035	0.0355573	negative	Quantitative Measure	Infection Antigens	momp D antigen for Chlamydia trachomatis (DFP)	1.00861		ADD		rs185937162_G_T	rs185937162		8900
EUR	rs185937162	Q0005	data_field_phenotype	Waist circumference	428327	rs185937162	0.278942562	0.0259039		0.0105452	0.00126719	0.0198232	T	G	G	0.0421885	36141			6	31325268	2.22766	0.00473376	positive	Quantitative Measure	Anthropometry	Waist circumference (DFP)	0.995058		ADD		rs185937162_G_T	rs185937162		428327
EUR	rs185937162	P771	Phecode	Musculoskeletal symptoms referable to limbs	428832	rs185937162	0.280611385	0.0262061	0.92782453		0.868530533	0.991168687	T	G	G	0.0421746	36171.7	956.69	35215	6	31325268	-2.22314	0.0336951	negative	Symptoms	Symptoms	Musculoskeletal symptoms referable to limbs (Phecode)	0.995082	N	ADD		rs185937162_G_T	rs185937162	418211	10621
EUR	rs185937162	P363	Phecode	Chorioretinal inflammations, scars, and other disorders of choroid	405912	rs185937162	0.28225954	0.0266562	0.738018273		0.56415898	0.965446664	T	G	G	0.0420798	34161.4	56.8118	34104.6	6	31325268	-2.21652	0.137057	negative	Sense organs	Sense organs	Chorioretinal scars/other disorders of choroid (Phecode)	0.995286	N	ADD		rs185937162_G_T	rs185937162	405400	512
EUR	rs185937162	Q1125	data_field_phenotype	Free Cholesterol to Total Lipids in Very Small VLDL percentage	109397	rs185937162	0.28225954	0.026577		-0.0233627	-0.0440101	-0.00271521	T	G	G	0.0427938	9363.04			6	31325268	-2.21771	0.0105346	negative	Metabolomics	Metabolomics	Free Cholesterol-Total Lipids in VS-VLDL % (DFP)	0.997487		ADD		rs185937162_G_T	rs185937162		109397
EUR	rs185937162	Q0207	data_field_phenotype	Total BMC (bone mineral content)	38353	rs185937162	0.282873567	0.0268626		0.0262754	0.00301059	0.0495403	T	G	G	0.041585	3189.82			6	31325268	2.21359	0.01187	positive	Quantitative Measure	Imaging	Total BMC (bone mineral content) (DFP)	0.998421		ADD		rs185937162_G_T	rs185937162		38353
EUR	rs185937162	P172	Phecode	Skin cancer	428869	rs185937162	0.283795158	0.0275457	1.042511535		1.004615202	1.081837783	T	G	G	0.0421471	36151.2	3326.27	32824.9	6	31325268	2.2037	0.0188923	positive	Neoplasms	Neoplasms	Skin cancer (Phecode)	0.99514	N	ADD		rs185937162_G_T	rs185937162	388176	40693
EUR	rs185937162	P198.5	Phecode	Secondary malignancy of brain/spine	373022	rs185937162	0.283795158	0.027289	1.212559203		1.021835605	1.438882046	T	G	G	0.0420952	31404.8	137.58	31267.3	6	31325268	2.20736	0.0873141	positive	Neoplasms	Neoplasms	Secondary malignancy of brain/spine (Phecode)	0.995234	N	ADD		rs185937162_G_T	rs185937162	371060	1962
EUR	rs185937162	P252.1	Phecode	Hyperparathyroidism	423290	rs185937162	0.283795158	0.0272417	1.220759752		1.022664286	1.457228875	T	G	G	0.0421805	35709.2	128.443	35580.8	6	31325268	2.20804	0.0903399	positive	Endocrine/Metabolic	Endocrine/Metabolic	Hyperparathyroidism (Phecode)	0.994889	N	ADD		rs185937162_G_T	rs185937162	421455	1835
EUR	rs185937162	P571.8	Phecode	Liver abscess and sequelae of chronic liver disease	412047	rs185937162	0.283795158	0.0274345	1.189773657		1.019517646	1.388462708	T	G	G	0.0420949	34690.1	169.063	34521.1	6	31325268	2.20528	0.0787941	positive	Digestive	Digestive	Liver abscess/sequelae of chronic liver disease (Phecode)	0.994923	N	ADD		rs185937162_G_T	rs185937162	409666	2381
EUR	rs185937162	Q1140	data_field_phenotype	Omega-3 Fatty Acids	112752	rs185937162	0.283921244	0.0277069		-0.0221021	-0.0417798	-0.00242439	T	G	G	0.0427424	9638.59			6	31325268	-2.20144	0.0100398	negative	Metabolomics	Metabolomics	Omega-3 Fatty Acids (DFP)	0.997912		ADD		rs185937162_G_T	rs185937162		112752
EUR	rs185937162	P433.31	Phecode	Transient cerebral ischemia	412873	rs185937162	0.284235291	0.0279831	1.139264878		1.014194669	1.279759201	T	G	G	0.0422288	34870.3	300.871	34569.4	6	31325268	2.19752	0.059332	positive	Safety	Safety	Transient cerebral ischemia (Phecode)	0.995101	N	ADD		rs185937162_G_T	rs185937162	408820	4053
EUR	rs185937162	Q1034	data_field_phenotype	Cholesterol to Total Lipids in Medium VLDL percentage	112786	rs185937162	0.284235291	0.0280358		-0.021784	-0.0412193	-0.00234864	T	G	G	0.0427559	9644.54			6	31325268	-2.19681	0.00991617	negative	Metabolomics	Metabolomics	Cholesterol to Total Lipids in M-VLDL % (DFP)	0.997866		ADD		rs185937162_G_T	rs185937162		112786
EUR	rs185937162	P371.2	Phecode	Conjunctivitis, noninfectious	414847	rs185937162	0.290282792	0.0287846	0.464733684		0.233818038	0.923702198	T	G	G	0.0420134	34858.2	8.98425	34849.3	6	31325268	-2.18642	0.350476	negative	Sense organs	Sense organs	Conjunctivitis, noninfectious (Phecode)	0.995319	N	ADD	UNFINISHED	rs185937162_G_T	rs185937162	414796	51
EUR	rs185937162	P218	Phecode	Benign neoplasm of uterus	227660	rs185937162	0.290555802	0.029269	0.936689178		0.883189373	0.993423536	T	G	G	0.0423445	19280.3	1257.87	18022.4	6	31325268	-2.17984	0.0300041	negative	Neoplasms	Neoplasms	Benign neoplasm of uterus (Phecode)	0.993569	N	ADD		rs185937162_G_T	rs185937162	213574	14086
EUR	rs185937162	P433.1	Phecode	Occlusion and stenosis of precerebral arteries	412105	rs185937162	0.290555802	0.0292011	1.158678735		1.015023361	1.322663845	T	G	G	0.0422375	34812.6	232.004	34580.6	6	31325268	2.18076	0.067536	positive	Safety	Safety	Occlusion and stenosis of precerebral arteries (Phecode)	0.995031	N	ADD		rs185937162_G_T	rs185937162	408925	3180
EUR	rs185937162	Q1122	data_field_phenotype	Free Cholesterol to Total Lipids in Small VLDL percentage	112806	rs185937162	0.290555802	0.0291754		-0.0218535	-0.0414911	-0.002216	T	G	G	0.0427616	9647.54			6	31325268	-2.18114	0.0100193	negative	Metabolomics	Metabolomics	Free Cholesterol to Total Lipids in S-VLDL % (DFP)	0.997847		ADD		rs185937162_G_T	rs185937162		112806
EUR	rs185937162	Q1192	data_field_phenotype	Total Esterified Cholesterol	109397	rs185937162	0.296048216	0.0299776		-0.022153	-0.0421579	-0.00214803	T	G	G	0.0427938	9363.04			6	31325268	-2.17041	0.0102068	negative	Metabolomics	Metabolomics	Total Esterified Cholesterol (DFP)	0.997487		ADD		rs185937162_G_T	rs185937162		109397
EUR	rs185937162	P180.3	Phecode	Cervical intraepithelial neoplasia [CIN] [Cervical dysplasia]	204685	rs185937162	0.296471947	0.0303316	1.114077032		1.01031634	1.228493682	T	G	G	0.042316	17322.9	434.58	16888.3	6	31325268	2.16573	0.0498797	positive	Neoplasms	Neoplasms	Cervical intraepithelial neoplasia (Phecode)	0.994052	N	ADD		rs185937162_G_T	rs185937162	199030	5655
EUR	rs185937162	P379	Phecode	Other disorders of eye	423054	rs185937162	0.296471947	0.0302229	0.93106402		0.87282122	0.993196603	T	G	G	0.0421129	35632.1	1011.49	34620.6	6	31325268	-2.16716	0.0329585	negative	Sense organs	Sense organs	Other disorders of eye (Phecode)	0.995068	N	ADD		rs185937162_G_T	rs185937162	411742	11312
EUR	rs185937162	P145.1	Phecode	Cancer of lip	425504	rs185937162	0.297522126	0.0327278	0.583202599		0.355534065	0.956663159	T	G	G	0.0421636	35881.6	17	35864.6	6	31325268	-2.13541	0.252513	negative	Neoplasms	Neoplasms	Cancer of lip (Phecode)	0.994896	N	ADD		rs185937162_G_T	rs185937162	425383	121
EUR	rs185937162	P2003	composite_phenotype	Stroke/Cerebrovascular events	201106	rs185937162	0.297522126	0.0332425	1.088004317		1.006723909	1.175845315	T	G	G	0.0426282	17145.6	716.588	16429	6	31325268	2.12914	0.0396144	positive	Safety	Safety	Stroke/Cerebrovascular events (CP)	0.994346	N	ADD		rs185937162_G_T	rs185937162	191979	9127
EUR	rs185937162	P2004	composite_phenotype	Transient ischemic events	194175	rs185937162	0.297522126	0.0321616	1.14632494		1.01169622	1.298868296	T	G	G	0.0427367	16596.8	264.984	16331.8	6	31325268	2.1424	0.063742	positive	Safety	Safety	Transient ischemic events (CP)	0.994493	N	ADD		rs185937162_G_T	rs185937162	190648	3527
EUR	rs185937162	P202	Phecode	Cancer of other lymphoid, histiocytic tissue	424788	rs185937162	0.297522126	0.0319363	1.123557633		1.010111213	1.249746926	T	G	G	0.0421593	35817.5	358.753	35458.8	6	31325268	2.14521	0.0543072	positive	Neoplasms	Neoplasms	Cancer of other lymphoid, histiocytic tissue (Phecode)	0.995064	N	ADD		rs185937162_G_T	rs185937162	420033	4755
EUR	rs185937162	P358.1	Phecode	Myasthenia gravis	424767	rs185937162	0.297522126	0.030755	1.703159702		1.050602258	2.761035167	T	G	G	0.0421705	35825.2	16.9921	35808.2	6	31325268	2.16023	0.246495	positive	Neurological	Neurological	Myasthenia gravis (Phecode)	0.994868	N	ADD		rs185937162_G_T	rs185937162	424431	336
EUR	rs185937162	P378	Phecode	Strabismus and other disorders of binocular eye movements	415519	rs185937162	0.297522126	0.0330015	0.869973727		0.765409609	0.988816486	T	G	G	0.0421037	34989.8	249.412	34740.4	6	31325268	-2.13206	0.0653323	negative	Sense organs	Sense organs	Strabismus and other disorders (Phecode)	0.995424	N	ADD		rs185937162_G_T	rs185937162	412914	2605
EUR	rs185937162	P401.3	Phecode	Other hypertensive complications	309778	rs185937162	0.297522126	0.031173	0.664403266		0.458060024	0.963697515	T	G	G	0.0422961	26204.8	29.9764	26174.8	6	31325268	-2.15486	0.189742	negative	Circulatory system	Circulatory system	Other hypertensive complications (Phecode)	0.994941	N	ADD		rs185937162_G_T	rs185937162	309535	243
EUR	rs185937162	P585.31	Phecode	Renal dialysis	401946	rs185937162	0.297522126	0.0325942	0.803070943		0.656754059	0.981990298	T	G	G	0.0422241	33943.6	101.2	33842.4	6	31325268	-2.13705	0.102623	negative	Genitourinary	Genitourinary	Renal dialysis (Phecode)	0.994878	N	ADD		rs185937162_G_T	rs185937162	400958	988
EUR	rs185937162	P589	Phecode	Abnormal results of function study of kidney	401385	rs185937162	0.297522126	0.0317662	0.706648859		0.514715723	0.970157942	T	G	G	0.0422143	33888.4	40.9608	33847.4	6	31325268	-2.14734	0.161698	negative	Genitourinary	Genitourinary	Abnormal results of function study of kidney (Phecode)	0.994975	N	ADD		rs185937162_G_T	rs185937162	401030	355
EUR	rs185937162	P593	Phecode	Hematuria	407938	rs185937162	0.297522126	0.0317441	0.950498061		0.90746572	0.995569715	T	G	G	0.0422449	34466.6	2029.54	32437.1	6	31325268	-2.14762	0.0236382	negative	Genitourinary	Genitourinary	Hematuria (Phecode)	0.995299	N	ADD		rs185937162_G_T	rs185937162	384850	23088
EUR	rs185937162	P742.2	Phecode	Pathological, developmental or recurrent dislocation	419511	rs185937162	0.297522126	0.032728	0.583355695		0.355709855	0.956690616	T	G	G	0.0421062	35328.1	17	35311.1	6	31325268	-2.1354	0.252393	negative	Musculoskeletal	Musculoskeletal	Pathological, recurrent dislocation (Phecode)	0.995207	N	ADD		rs185937162_G_T	rs185937162	419391	120
EUR	rs185937162	P743.9	Phecode	Osteopenia or other disorder of bone and cartilage	414897	rs185937162	0.297522126	0.0327302	0.832099053		0.702923459	0.985017878	T	G	G	0.0421122	34944.4	143.714	34800.7	6	31325268	-2.13538	0.0860756	negative	Musculoskeletal	Musculoskeletal	Osteopenia or other disorder of bone and cartilage (Phecode)	0.995282	N	ADD		rs185937162_G_T	rs185937162	413463	1434
EUR	rs185937162	P960.2	Phecode	Allergy/adverse effect of penicillin	409864	rs185937162	0.297522126	0.0330218	1.047139059		1.003719786	1.092436516	T	G	G	0.0422298	34616.9	2433.29	32183.6	6	31325268	2.13182	0.0216068	positive	Injuries & poisonings	Injuries & poisonings	Allergy/adverse effect of penicillin (Phecode)	0.995453	N	ADD		rs185937162_G_T	rs185937162	379884	29980
EUR	rs185937162	Q0354	data_field_phenotype	ZEBRA antigen for Epstein-Barr Virus	8900	rs185937162	0.297522126	0.0332488		-0.0765035	-0.14692	-0.00608729	T	G	G	0.0439427	782.18			6	31325268	-2.1294	0.0359273	negative	Quantitative Measure	Infection Antigens	ZEBRA antigen for Epstein-Barr Virus (DFP)	1.00861		ADD		rs185937162_G_T	rs185937162		8900
EUR	rs185937162	Q1002	data_field_phenotype	Acetate	112323	rs185937162	0.297522126	0.0308777		0.022529	0.00207382	0.0429843	T	G	G	0.0427186	9596.56			6	31325268	2.15867	0.0104365	positive	Metabolomics	Metabolomics	Acetate (DFP)	0.997903		ADD		rs185937162_G_T	rs185937162		112323
EUR	rs185937162	Q1033	data_field_phenotype	Cholesterol to Total Lipids in Medium LDL percentage	112822	rs185937162	0.297522126	0.0317751		-0.0221494	-0.0423668	-0.00193195	T	G	G	0.04276	9648.54			6	31325268	-2.14726	0.0103152	negative	Metabolomics	Metabolomics	Cholesterol to Total Lipids in M-LDL % (DFP)	0.997844		ADD		rs185937162_G_T	rs185937162		112822
EUR	rs185937162	Q1061	data_field_phenotype	Cholesteryl Esters to Total Lipids in Large LDL percentage	112821	rs185937162	0.297522126	0.0322739		-0.0222946	-0.0427038	-0.00188543	T	G	G	0.0427559	9647.54			6	31325268	-2.14103	0.010413	negative	Metabolomics	Metabolomics	Cholesteryl Esters to Total Lipids in L-LDL % (DFP)	0.997853		ADD		rs185937162_G_T	rs185937162		112821
EUR	rs185937162	Q1119	data_field_phenotype	Free Cholesterol to Total Lipids in Medium VLDL percentage	112745	rs185937162	0.297522126	0.0328532		-0.0213251	-0.040912	-0.00173821	T	G	G	0.0427582	9641.54			6	31325268	-2.1339	0.00999348	negative	Metabolomics	Metabolomics	Free Cholesterol to Total Lipids in M-VLDL % (DFP)	0.997877		ADD		rs185937162_G_T	rs185937162		112745
EUR	rs185937162	P187	Phecode	Cancer of other male genital organs	190856	rs185937162	0.299438806	0.0337242	1.311148697		1.021064562	1.683649074	T	G	G	0.0419657	16018.8	63.9921	15954.8	6	31325268	2.12335	0.127583	positive	Neoplasms	Neoplasms	Cancer of other male genital organs (Phecode)	0.997669	N	ADD		rs185937162_G_T	rs185937162	189877	979
EUR	rs185937162	P348.4	Phecode	Cerebral cysts	404877	rs185937162	0.299438806	0.0337772	0.685814611		0.484144275	0.971496299	T	G	G	0.0422188	34186.8	33.9961	34152.8	6	31325268	-2.12272	0.177671	negative	Neurological	Neurological	Cerebral cysts (Phecode)	0.994622	N	ADD		rs185937162_G_T	rs185937162	404593	284
EUR	rs185937162	Q1170	data_field_phenotype	Phospholipids to Total Lipids in Medium HDL percentage	112827	rs185937162	0.301780686	0.0341997		0.0210528	0.00156843	0.0405371	T	G	G	0.0427581	9648.54			6	31325268	2.11774	0.00994117	positive	Metabolomics	Metabolomics	Phospholipids to Total Lipids in M-HDL % (DFP)	0.997846		ADD		rs185937162_G_T	rs185937162		112827
EUR	rs185937162	P327.3	Phecode	Sleep apnea	427584	rs185937162	0.304323501	0.0346887	1.086837206		1.006011927	1.174156809	T	G	G	0.0421705	36062.8	689.215	35373.6	6	31325268	2.11197	0.0394283	positive	Neurological	Neurological	Sleep apnea (Phecode)	0.995117	N	ADD		rs185937162_G_T	rs185937162	418712	8872
EUR	rs185937162	Q1024	data_field_phenotype	Cholesterol in Very Large HDL	112689	rs185937162	0.304323501	0.0348072		-0.0199967	-0.038566	-0.00142736	T	G	G	0.0427705	9639.54			6	31325268	-2.11062	0.00947432	negative	Metabolomics	Metabolomics	Cholesterol in VL-HDL (DFP)	0.997656		ADD		rs185937162_G_T	rs185937162		112689
EUR	rs185937162	P346.1	Phecode	Nonspecific abnormal findings on radiological and other examination of skull and head	404904	rs185937162	0.320088983	0.0367808	0.704284869		0.506808979	0.978703414	T	G	G	0.042216	34186.8	38	34148.8	6	31325268	-2.08819	0.167884	negative	Neurological	Neurological	Abnormal findings on radiological of skull (Phecode)	0.994687	N	ADD		rs185937162_G_T	rs185937162	404580	324
EUR	rs185937162	P358	Phecode	Myoneural disorders	424812	rs185937162	0.320088983	0.0370172	1.588749114		1.028274463	2.454716615	T	G	G	0.0421707	35829.2	20.9921	35808.2	6	31325268	2.08557	0.221976	positive	Neurological	Neurological	Myoneural disorders (Phecode)	0.994864	N	ADD		rs185937162_G_T	rs185937162	424423	389
EUR	rs185937162	P360.2	Phecode	Progressive myopia	405848	rs185937162	0.320088983	0.0371142	1.528409308		1.025670481	2.27757229	T	G	G	0.0420472	34129.6	24.9961	34104.6	6	31325268	2.08451	0.203515	positive	Sense organs	Sense organs	Progressive myopia (Phecode)	0.99524	N	ADD		rs185937162_G_T	rs185937162	405409	439
EUR	rs185937162	P287	Phecode	Purpura and other hemorrhagic conditions	427561	rs185937162	0.323054122	0.0376275	1.125377142		1.006779654	1.257943916	T	G	G	0.0421583	36050.5	327.474	35723	6	31325268	2.07889	0.0568179	positive	Haematopoietic	Haematopoietic	Purpura and other hemorrhagic conditions (Phecode)	0.99484	N	ADD		rs185937162_G_T	rs185937162	423189	4372
EUR	rs185937162	P380	Phecode	Disorders of external ear	428758	rs185937162	0.323352473	0.0378319	0.868507903		0.760300167	0.992112704	T	G	G	0.0421657	36157.7	230.953	35926.8	6	31325268	-2.07667	0.067888	negative	Sense organs	Sense organs	Disorders of external ear (Phecode)	0.995048	N	ADD		rs185937162_G_T	rs185937162	426356	2402
EUR	rs185937162	Q0011	data_field_phenotype	birth weight	248574	rs185937162	0.324434385	0.0381287		0.0144001	0.000788355	0.0280118	T	G	G	0.0425255	21141.5			6	31325268	2.07348	0.00694489	positive	Quantitative Measure	Anthropometry	Birth weight (DFP)	0.994724		ADD		rs185937162_G_T	rs185937162		248574
EUR	rs185937162	P184.2	Phecode	Cancer of other female genital organs (excluding uterus and ovary)	208949	rs185937162	0.325394753	0.0387205	1.375052424		1.016650705	1.859800778	T	G	G	0.0424545	17741.7	43.9215	17697.7	6	31325268	2.06715	0.154073	positive	Neoplasms	Neoplasms	Cancer of other female genital organs (Phecode)	0.993903	N	ADD		rs185937162_G_T	rs185937162	208249	700
EUR	rs185937162	P218.1	Phecode	Uterine leiomyoma	227346	rs185937162	0.325394753	0.0384239	0.939020039		0.884720871	0.996651252	T	G	G	0.0423346	19249.2	1223.8	18025.4	6	31325268	-2.0703	0.03039	negative	Neoplasms	Neoplasms	Uterine leiomyoma (Phecode)	0.99365	N	ADD		rs185937162_G_T	rs185937162	213604	13742
EUR	rs185937162	P378.1	Phecode	Strabismus (not specified as paralytic)	414550	rs185937162	0.325394753	0.0398264	0.838834691		0.70941608	0.991856855	T	G	G	0.0420961	34901.9	145.486	34756.4	6	31325268	-2.05555	0.0854963	negative	Sense organs	Sense organs	Strabismus (not specified as paralytic) (Phecode)	0.995296	N	ADD		rs185937162_G_T	rs185937162	413083	1467
EUR	rs185937162	P625	Phecode	Pain and other symptoms associated with female genital organs	230940	rs185937162	0.325394753	0.0392018	1.135880887		1.006328802	1.282113744	T	G	G	0.0423487	19560	279.02	19281	6	31325268	2.06206	0.0617871	positive	Genitourinary	Genitourinary	Pain associated with female genitalia (Phecode)	0.994301	N	ADD		rs185937162_G_T	rs185937162	227231	3709
EUR	rs185937162	P750.21	Phecode	Congenital anomalies of intestine	425934	rs185937162	0.325394753	0.0395796	0.740581653		0.556374663	0.985784981	T	G	G	0.0421617	35916.2	50.1294	35866.1	6	31325268	-2.05811	0.145919	negative	Congenital anomalies	Congenital anomalies	Congenital anomalies of intestine (Phecode)	0.995205	N	ADD		rs185937162_G_T	rs185937162	425488	446
EUR	rs185937162	P756.21	Phecode	Pectus excavatum	427033	rs185937162	0.325394753	0.040112	0.487619345		0.245606107	0.968110442	T	G	G	0.0421803	36024.8	8.99213	36015.8	6	31325268	-2.05259	0.349908	negative	Congenital anomalies	Congenital anomalies	Pectus excavatum (Phecode)	0.994984	N	ADD	UNFINISHED	rs185937162_G_T	rs185937162	426979	54
EUR	rs185937162	Q1029	data_field_phenotype	Cholesterol to Total Lipids in Large HDL percentage	112735	rs185937162	0.325394753	0.0397501		-0.0203934	-0.0398309	-0.000955989	T	G	G	0.0427664	9642.54			6	31325268	-2.05636	0.00991725	negative	Metabolomics	Metabolomics	Cholesterol to Total Lipids in L-HDL % (DFP)	0.997647		ADD		rs185937162_G_T	rs185937162		112735
EUR	rs185937162	Q1062	data_field_phenotype	Cholesteryl Esters to Total Lipids in Large VLDL percentage	111131	rs185937162	0.325394753	0.0396663		-0.0206989	-0.0404191	-0.000978655	T	G	G	0.0426785	9485.8			6	31325268	-2.05723	0.0100615	negative	Metabolomics	Metabolomics	Cholesteryl Esters to Total Lipids in L-VLDL % (DFP)	0.997836		ADD		rs185937162_G_T	rs185937162		111131
EUR	rs185937162	Q1146	data_field_phenotype	Phosphatidylcholines	112752	rs185937162	0.325394753	0.0401195		-0.0200419	-0.0391799	-0.000903952	T	G	G	0.0427424	9638.59			6	31325268	-2.05254	0.00976445	negative	Metabolomics	Metabolomics	Phosphatidylcholines (DFP)	0.997912		ADD		rs185937162_G_T	rs185937162		112752
EUR	rs185937162	Q1187	data_field_phenotype	Total Cholesterol	109397	rs185937162	0.325394753	0.0394491		-0.0210934	-0.0411674	-0.00101941	T	G	G	0.0427938	9363.04			6	31325268	-2.0595	0.010242	negative	Metabolomics	Metabolomics	Total Cholesterol (DFP)	0.997487		ADD		rs185937162_G_T	rs185937162		109397
EUR	rs185937162	Q1210	data_field_phenotype	Total Lipids in Very Large HDL	112805	rs185937162	0.325394753	0.0398264		-0.0193708	-0.0378407	-0.000900943	T	G	G	0.0427576	9646.54			6	31325268	-2.05557	0.00942357	negative	Metabolomics	Metabolomics	Total Lipids in VL-HDL (DFP)	0.997855		ADD		rs185937162_G_T	rs185937162		112805
EUR	rs185937162	P496.2	Phecode	Chronic bronchitis	384819	rs185937162	0.329507189	0.040834	0.921446671		0.851955664	0.996591657	T	G	G	0.0420811	32387.2	688.965	31698.2	6	31325268	-2.04521	0.040003	negative	Respiratory	Respiratory	Chronic bronchitis (Phecode)	0.994445	N	ADD		rs185937162_G_T	rs185937162	377199	7620
EUR	rs185937162	Q1060	data_field_phenotype	Cholesteryl Esters to Total Lipids in Large HDL percentage	112707	rs185937162	0.329507189	0.0409723		-0.0205237	-0.0402052	-0.000842198	T	G	G	0.0427681	9640.54			6	31325268	-2.04383	0.0100418	negative	Metabolomics	Metabolomics	Cholesteryl Esters to Total Lipids in L-HDL % (DFP)	0.997654		ADD		rs185937162_G_T	rs185937162		112707
EUR	rs185937162	P2066	composite_phenotype	Family history Bowel cancer	430007	rs185937162	0.331730129	0.0415968	1.034835673		1.0013047	1.069488977	T	G	G	0.0421863	36280.8	4222.67	32058.1	6	31325268	2.03753	0.0168057	positive	Neoplasms	Neoplasms	Family history Bowel cancer (CP)	0.995135	N	ADD		rs185937162_G_T	rs185937162	378629	51378
EUR	rs185937162	P272.12	Phecode	Hyperglyceridemia	370493	rs185937162	0.331730129	0.041458	0.614514841		0.384818154	0.981325378	T	G	G	0.0423312	31366.9	18.9803	31347.9	6	31325268	-2.03892	0.238813	negative	Endocrine/Metabolic	Endocrine/Metabolic	Hyperglyceridemia (Phecode)	0.993848	N	ADD		rs185937162_G_T	rs185937162	370348	145
EUR	rs185937162	P759.1	Phecode	Anomalies of endocrine glands, congenital	427357	rs185937162	0.332052996	0.0418115	2.511181034		1.034709324	6.094513719	T	G	G	0.0421757	36048.2	5	36043.2	6	31325268	2.03539	0.452372	positive	Congenital anomalies	Congenital anomalies	Anomalies of endocrine glands, congenital (Phecode)	0.995071	N	ADD		rs185937162_G_T	rs185937162	427214	143
EUR	rs185937162	Q1240	data_field_phenotype	Triglycerides to Total Lipids in Medium VLDL percentage	112828	rs185937162	0.332404818	0.0420302		0.0202048	0.000728201	0.0396814	T	G	G	0.0427577	9648.54			6	31325268	2.03324	0.00993722	positive	Metabolomics	Metabolomics	Triglycerides to Total Lipids in M-VLDL % (DFP)	0.997846		ADD		rs185937162_G_T	rs185937162		112828
EUR	rs185937162	P369.5	Phecode	Conjunctivitis, infectious	415295	rs185937162	0.333019943	0.0422827	0.764450016		0.589883498	0.990687537	T	G	G	0.0420258	34906.2	60.9529	34845.3	6	31325268	-2.03073	0.132266	negative	Sense organs	Sense organs	Conjunctivitis, infectious (Phecode)	0.995429	N	ADD		rs185937162_G_T	rs185937162	414728	567
EUR	rs185937162	P716	Phecode	Other arthropathies	423361	rs185937162	0.336771375	0.0429357	0.971090632		0.943885979	0.999070864	T	G	G	0.0418303	35418.6	6358.09	29060.6	6	31325268	-2.02433	0.0144937	negative	Musculoskeletal	Musculoskeletal	Other arthropathies (Phecode)	0.995107	N	ADD		rs185937162_G_T	rs185937162	348792	74569
EUR	rs185937162	P351	Phecode	Other peripheral nerve disorders	424984	rs185937162	0.338773534	0.0433687	1.056203771		1.001630655	1.11374946	T	G	G	0.0421327	35811.4	1500.93	34310.5	6	31325268	2.02014	0.0270678	positive	Neurological	Neurological	Other peripheral nerve disorders (Phecode)	0.995145	N	ADD		rs185937162_G_T	rs185937162	406286	18698
EUR	rs185937162	Q1246	data_field_phenotype	Triglycerides to Total Lipids in Very Small VLDL percentage	109397	rs185937162	0.339498276	0.0436396		0.0204273	0.000583144	0.0402715	T	G	G	0.0427938	9363.04			6	31325268	2.01756	0.0101248	positive	Metabolomics	Metabolomics	Triglycerides to Total Lipids in VS-VLDL % (DFP)	0.997487		ADD		rs185937162_G_T	rs185937162		109397
EUR	rs185937162	P285.2	Phecode	Anemia of chronic disease	396037	rs185937162	0.349976593	0.0453635	0.843191649		0.713480501	0.996482417	T	G	G	0.0421814	33410.8	146.722	33264	6	31325268	-2.00127	0.0852254	negative	Haematopoietic	Haematopoietic	Anemia of chronic disease (Phecode)	0.994848	N	ADD		rs185937162_G_T	rs185937162	394542	1495
EUR	rs185937162	P395.3	Phecode	Nonrheumatic tricuspid valve disorders	413978	rs185937162	0.349976593	0.0461339	0.744474141		0.55705341	0.994955575	T	G	G	0.0421815	34924.5	48.8666	34875.6	6	31325268	-1.99417	0.147971	negative	Circulatory system	Circulatory system	Nonrheumatic tricuspid valve disorders (Phecode)	0.994881	N	ADD		rs185937162_G_T	rs185937162	413536	442
EUR	rs185937162	P426.9	Phecode	Cardiac pacemaker/device in situ	389182	rs185937162	0.349976593	0.0460571	0.917178758		0.842488374	0.998492277	T	G	G	0.0422397	32877.8	583.368	32294.5	6	31325268	-1.99487	0.0433383	negative	Circulatory system	Circulatory system	Cardiac pacemaker/device in situ (Phecode)	0.994546	N	ADD		rs185937162_G_T	rs185937162	382779	6403
EUR	rs185937162	P454.1	Phecode	Varicose veins of lower extremity	396519	rs185937162	0.349976593	0.0465572	0.94640508		0.896434878	0.999160705	T	G	G	0.0421639	33437.5	1445	31992.5	6	31325268	-1.99031	0.0276763	negative	Circulatory system	Circulatory system	Varicose veins of lower extremity (Phecode)	0.995338	N	ADD		rs185937162_G_T	rs185937162	380235	16284
EUR	rs185937162	P465.2	Phecode	Acute pharyngitis	426446	rs185937162	0.349976593	0.0468958	1.217452918		1.002704293	1.47819223	T	G	G	0.0421792	35974.3	106.62	35867.6	6	31325268	1.98724	0.099012	positive	Respiratory	Respiratory	Acute pharyngitis (Phecode)	0.994997	N	ADD		rs185937162_G_T	rs185937162	424914	1532
EUR	rs185937162	P596.5	Phecode	Functional disorders of bladder	409679	rs185937162	0.349976593	0.0468617	0.867483258		0.75401134	0.998033873	T	G	G	0.0422228	34595.6	208.486	34387.1	6	31325268	-1.98755	0.0715249	negative	Genitourinary	Genitourinary	Functional disorders of bladder (Phecode)	0.994544	N	ADD		rs185937162_G_T	rs185937162	407507	2172
EUR	rs185937162	P797.1	Phecode	Cardiogenic shock	428633	rs185937162	0.349976593	0.0465922	0.708009714		0.503895109	0.994807107	T	G	G	0.0421659	36147.4	35.5686	36111.9	6	31325268	-1.98999	0.173518	negative	Symptoms	Symptoms	Cardiogenic shock (Phecode)	0.995066	N	ADD		rs185937162_G_T	rs185937162	428327	306
EUR	rs185937162	Q0381	data_field_phenotype	HTLV-1 gag antigen for Human T-Lymphotropic Virus 1	8900	rs185937162	0.349976593	0.0470063		0.0704054	0.000941178	0.13987	T	G	G	0.0439427	782.18			6	31325268	1.98652	0.0354416	positive	Quantitative Measure	Infection Antigens	HTLV-1 gag antigen (DFP)	1.00861		ADD		rs185937162_G_T	rs185937162		8900
EUR	rs185937162	Q0507	data_field_phenotype	Direct bilirubin	352854	rs185937162	0.349976593	0.0464004		0.011358	0.000181201	0.0225348	T	G	G	0.0420707	29689.6			6	31325268	1.99174	0.00570256	positive	Quantitative Measure	Blood Biochemistry	Direct bilirubin (DFP)	0.996458		ADD		rs185937162_G_T	rs185937162		352854
EUR	rs185937162	Q1010	data_field_phenotype	Average Diameter for HDL Particles	109397	rs185937162	0.349976593	0.0466876		-0.0188159	-0.0373558	-0.000276042	T	G	G	0.0427938	9363.04			6	31325268	-1.98915	0.00945928	negative	Metabolomics	Metabolomics	Average Diameter for HDL Particles (DFP)	0.997487		ADD		rs185937162_G_T	rs185937162		109397
EUR	rs185937162	Q1137	data_field_phenotype	Linoleic Acid to Total Fatty Acids percentage	112752	rs185937162	0.349976593	0.0461124		-0.0201959	-0.0400432	-0.000348563	T	G	G	0.0427424	9638.59			6	31325268	-1.99439	0.0101264	negative	Metabolomics	Metabolomics	Linoleic Acid to Total Fatty Acids % (DFP)	0.997912		ADD		rs185937162_G_T	rs185937162		112752
EUR	rs185937162	P526.1	Phecode	Cysts of the jaws	415147	rs185937162	0.356334487	0.0480472	1.445366588		1.003170017	2.082482986	T	G	G	0.0421611	35006.1	29.8862	34976.2	6	31325268	1.97695	0.186329	positive	Digestive	Digestive	Cysts of the jaws (Phecode)	0.994799	N	ADD		rs185937162_G_T	rs185937162	414645	502
EUR	rs185937162	Q0614	data_field_phenotype	Monocyte count	416440	rs185937162	0.358054659	0.048467		-0.0104154	-0.0207607	-7.02E-05	T	G	G	0.0421757	35127.3			6	31325268	-1.97326	0.0052783	negative	Quantitative Measure	Blood Count	Monocyte count (DFP)	0.994971		ADD		rs185937162_G_T	rs185937162		416440
EUR	rs185937162	P791	Phecode	Gangrene	428777	rs185937162	0.360524683	0.0489905	0.847235048		0.71833404	0.999270533	T	G	G	0.0421634	36157.4	150.067	36007.3	6	31325268	-1.96867	0.0842065	negative	Symptoms	Symptoms	Gangrene (Phecode)	0.995057	N	ADD		rs185937162_G_T	rs185937162	427251	1526
EUR	rs185937162	P342	Phecode	Hemiplegia	407810	rs185937162	0.362068158	0.0493902	1.129582292		1.000325106	1.275541116	T	G	G	0.0421663	34391.6	274.812	34116.8	6	31325268	1.96521	0.0620027	positive	Neurological	Neurological	Hemiplegia (Phecode)	0.994583	N	ADD		rs185937162_G_T	rs185937162	404114	3696
EUR	rs185937162	P613	Phecode	Other nonmalignant breast conditions	428778	rs185937162	0.362266336	0.0496073	1.151326962		1.000242059	1.325235262	T	G	G	0.0421628	36156.9	205.2	35951.7	6	31325268	1.96333	0.0717736	positive	Genitourinary	Genitourinary	Other nonmalignant breast conditions (Phecode)	0.995109	N	ADD		rs185937162_G_T	rs185937162	425989	2789
EUR	rs185937162	Q0007	formula_phenotype	Waist to hip ratio	428217	rs185937162	0.36374264	0.0500003		-0.00792307	-0.0158461	-1.16E-08	T	G	G	0.0421877	36131			6	31325268	-1.95997	0.00404245	negative	Quantitative Measure	Anthropometry	Waist to hip ratio (FP)	0.99507		ADD		rs185937162_G_T	rs185937162		428217
EUR	rs185937162	P456	Phecode	Chronic venous insufficiency [CVI]	382872	rs185937162	0.367181116	0.0506656	1.37176093		0.999080846	1.883455538	T	G	G	0.0420259	32181.1	39.7529	32141.3	6	31325268	1.9543	0.161744	positive	Circulatory system	Circulatory system	Chronic venous insufficiency [CVI] (Phecode)	0.995605	N	ADD		rs185937162_G_T	rs185937162	382228	644
EUR	rs185937162	P5010	data_field_phenotype	Comparative body size plumper	420534	rs185937162	0.372221737	0.051947	1.029086089		0.999760058	1.059273783	T	G	G	0.0421839	35479.6	5802.47	29677.1	6	31325268	1.94357	0.0147517	positive	Quantitative Measure	Anthropometry	Comparative body size plumper (DFP)	0.994427	N	ADD		rs185937162_G_T	rs185937162	350425	70109
EUR	rs185937162	P735.1	Phecode	Flat foot	408737	rs185937162	0.372221737	0.0516119	0.738361576		0.544022283	1.002122495	T	G	G	0.0421577	34462.8	44.0039	34418.8	6	31325268	-1.94636	0.155841	negative	Musculoskeletal	Musculoskeletal	Flat foot (Phecode)	0.995053	N	ADD		rs185937162_G_T	rs185937162	408345	392
EUR	rs185937162	Q1162	data_field_phenotype	Phospholipids in Very Large HDL	111707	rs185937162	0.372221737	0.051838		-0.0184274	-0.0370013	0.000146569	T	G	G	0.042775	9556.54			6	31325268	-1.9445	0.00947668	negative	Metabolomics	Metabolomics	Phospholipids in VL-HDL (DFP)	0.9978		ADD		rs185937162_G_T	rs185937162		111707
EUR	rs185937162	P287.3	Phecode	Thrombocytopenia	427099	rs185937162	0.37387582	0.052374	1.125115043		0.998791462	1.267417485	T	G	G	0.042168	36019.8	285.914	35733.9	6	31325268	1.94005	0.0607643	positive	Safety	Safety	Thrombocytopenia (Phecode)	0.994863	N	ADD		rs185937162_G_T	rs185937162	423283	3816
EUR	rs185937162	P426.91	Phecode	Cardiac pacemaker in situ	388847	rs185937162	0.382379772	0.0542853	0.91758272		0.840625762	1.001583504	T	G	G	0.0422362	32846.8	547.384	32299.5	6	31325268	-1.92455	0.0446921	negative	Circulatory system	Circulatory system	Cardiac pacemaker in situ (Phecode)	0.994587	N	ADD		rs185937162_G_T	rs185937162	382831	6016
EUR	rs185937162	P472	Phecode	Chronic pharyngitis and nasopharyngitis	404136	rs185937162	0.382379772	0.0549696	0.855593012		0.729612794	1.003325019	T	G	G	0.0421818	34094.3	160.871	33933.5	6	31325268	-1.91912	0.0812671	negative	Respiratory	Respiratory	Chronic pharyngitis and nasopharyngitis (Phecode)	0.995137	N	ADD		rs185937162_G_T	rs185937162	402475	1661
EUR	rs185937162	P601.8	Phecode	Other inflammatory disorders of male genital organs	169774	rs185937162	0.382379772	0.054396	0.764765714		0.581912981	1.005072601	T	G	G	0.0419688	14250.4	54.9686	14195.5	6	31325268	-1.92367	0.139414	negative	Genitourinary	Genitourinary	Other inflammatory disorders of male genitals (Phecode)	0.996652	N	ADD		rs185937162_G_T	rs185937162	169265	509
EUR	rs185937162	P617	Phecode	Disorders secondary to childbirth, surgery, trauma	223694	rs185937162	0.382379772	0.054662	1.457541099		0.992496725	2.140488845	T	G	G	0.0421618	18862.7	27	18835.7	6	31325268	1.92155	0.196066	positive	Genitourinary	Genitourinary	Disorders secondary to childbirth, surgery, trauma (Phecode)	0.994206	N	ADD		rs185937162_G_T	rs185937162	223232	462
EUR	rs185937162	P687.3	Phecode	Changes in skin texture	420037	rs185937162	0.382379772	0.0548385	0.671903031		0.447747828	1.008277962	T	G	G	0.0422128	35461.9	25.0549	35436.8	6	31325268	-1.92015	0.207088	negative	Dermatologic	Dermatologic	Changes in skin texture (Phecode)	0.995018	N	ADD		rs185937162_G_T	rs185937162	419831	206
EUR	rs185937162	Q1040	data_field_phenotype	Cholesterol to Total Lipids in Very Small VLDL percentage	109397	rs185937162	0.382379772	0.0543469		-0.0194251	-0.0392124	0.000362257	T	G	G	0.0427938	9363.04			6	31325268	-1.92408	0.0100958	negative	Metabolomics	Metabolomics	Cholesterol to Total Lipids in VS-VLDL % (DFP)	0.997487		ADD		rs185937162_G_T	rs185937162		109397
EUR	rs185937162	Q1065	data_field_phenotype	Cholesteryl Esters to Total Lipids in Medium VLDL percentage	111979	rs185937162	0.382379772	0.0548545		-0.0190881	-0.0385731	0.000396838	T	G	G	0.0428144	9588.64			6	31325268	-1.92005	0.00994149	negative	Metabolomics	Metabolomics	Cholesteryl Esters to Total Lipids in M-VLDL % (DFP)	0.997845		ADD		rs185937162_G_T	rs185937162		111979
EUR	rs185937162	P597	Phecode	Other disorders of urethra and urinary tract	413620	rs185937162	0.386941565	0.0558284	1.091523122		0.997824742	1.194022722	T	G	G	0.0421445	34863.6	508.463	34355.2	6	31325268	1.91237	0.0457935	positive	Genitourinary	Genitourinary	Other disorders of urethra and urinary tract (Phecode)	0.994511	N	ADD		rs185937162_G_T	rs185937162	407006	6614
EUR	rs185937162	P426.24	Phecode	Atrioventricular block, complete	385062	rs185937162	0.388820609	0.0571374	0.857199187		0.731357692	1.004684845	T	G	G	0.0422206	32515.1	163.282	32351.8	6	31325268	-1.90226	0.081003	negative	Circulatory system	Circulatory system	Atrioventricular block, complete (Phecode)	0.994577	N	ADD		rs185937162_G_T	rs185937162	383385	1677
EUR	rs185937162	P535.2	Phecode	Atrophic gastritis	383341	rs185937162	0.388820609	0.0566491	1.306730052		0.992457324	1.720521869	T	G	G	0.0422117	32362.9	53.0038	32309.9	6	31325268	1.90601	0.14036	positive	Digestive	Digestive	Atrophic gastritis (Phecode)	0.993711	N	ADD		rs185937162_G_T	rs185937162	382526	815
EUR	rs185937162	P612	Phecode	Breast conditions, congenital or relating to hormones	421609	rs185937162	0.388820609	0.056766	0.835903737		0.695139584	1.005174639	T	G	G	0.0421966	35581	120.255	35460.7	6	31325268	-1.90511	0.0940844	negative	Genitourinary	Genitourinary	Breast conditions, congenital/hormonal (Phecode)	0.994986	N	ADD		rs185937162_G_T	rs185937162	420400	1209
EUR	rs185937162	P716.9	Phecode	Arthropathy NOS	423153	rs185937162	0.388820609	0.0573235	0.972772109		0.945474486	1.000858737	T	G	G	0.0418178	35390.7	6329.1	29061.6	6	31325268	-1.90084	0.0145213	negative	Musculoskeletal	Musculoskeletal	Arthropathy NOS (Phecode)	0.995092	N	ADD		rs185937162_G_T	rs185937162	348811	74342
EUR	rs185937162	Q1175	data_field_phenotype	Phospholipids to Total Lipids in Small VLDL percentage	109397	rs185937162	0.388820609	0.0570457		-0.0194156	-0.0394126	0.000581387	T	G	G	0.0427938	9363.04			6	31325268	-1.90298	0.0102027	negative	Metabolomics	Metabolomics	Phospholipids to Total Lipids in S-VLDL % (DFP)	0.997487		ADD		rs185937162_G_T	rs185937162		109397
EUR	rs185937162	Q1236	data_field_phenotype	Triglycerides to Total Lipids in Large LDL percentage	109397	rs185937162	0.388820609	0.056623		0.0197428	-0.000556522	0.0400421	T	G	G	0.0427938	9363.04			6	31325268	1.90623	0.010357	positive	Metabolomics	Metabolomics	Triglycerides to Total Lipids in L-LDL % (DFP)	0.997487		ADD		rs185937162_G_T	rs185937162		109397
EUR	rs185937162	P369	Phecode	Infection of the eye	415893	rs185937162	0.390984809	0.0578477	0.839193703		0.700152633	1.005850024	T	G	G	0.0420297	34959.7	124.459	34835.3	6	31325268	-1.89685	0.0924228	negative	Sense organs	Sense organs	Infection of the eye (Phecode)	0.995357	N	ADD		rs185937162_G_T	rs185937162	414628	1265
EUR	rs185937162	P2058	composite_phenotype	Family history Prostate cancer	429785	rs185937162	0.392965341	0.0583469	0.921047784		0.845866252	1.002910446	T	G	G	0.0421867	36262.4	35697.6	564.769	6	31325268	-1.89308	0.0434457	negative	Neoplasms	Neoplasms	Family history Prostate cancer (CP)	0.995027	N	ADD		rs185937162_G_T	rs185937162	7394	422391
EUR	rs185937162	P340	Phecode	Migraine	418477	rs185937162	0.394828566	0.059245	1.090616013		0.996621453	1.193474084	T	G	G	0.0422043	35323.1	504.008	34819.1	6	31325268	1.88637	0.0459838	positive	Neurological	Neurological	Migraine (Phecode)	0.994964	N	ADD		rs185937162_G_T	rs185937162	411988	6489
EUR	rs185937162	P509	Phecode	Respiratory failure, insufficiency, arrest	409601	rs185937162	0.394828566	0.0590041	0.931228756		0.864842426	1.002713342	T	G	G	0.0421573	34535.3	764.364	33770.9	6	31325268	-1.88816	0.0377349	negative	Respiratory	Respiratory	Respiratory failure, insufficiency, arrest (Phecode)	0.995541	N	ADD		rs185937162_G_T	rs185937162	401089	8512
EUR	rs185937162	Q1181	data_field_phenotype	Polyunsaturated Fatty Acids to Total Fatty Acids percentage	112752	rs185937162	0.394828566	0.0590752		-0.0192024	-0.0391404	0.000735601	T	G	G	0.0427424	9638.59			6	31325268	-1.88765	0.0101726	negative	Metabolomics	Metabolomics	Polyunsaturated Fatty Acids to Total Fatty Acids % (DFP)	0.997912		ADD		rs185937162_G_T	rs185937162		112752
EUR	rs185937162	Q1021	data_field_phenotype	Cholesterol in Small HDL	109397	rs185937162	0.394995588	0.0594773		-0.0198474	-0.0404877	0.000792941	T	G	G	0.0427938	9363.04			6	31325268	-1.88467	0.010531	negative	Metabolomics	Metabolomics	Cholesterol in S-HDL (DFP)	0.997487		ADD		rs185937162_G_T	rs185937162		109397
EUR	rs185937162	P411.9	Phecode	Other acute and subacute forms of ischemic heart disease	382771	rs185937162	0.399369237	0.0607226	0.895030789		0.797092208	1.005005935	T	G	G	0.0422324	32330.7	306.949	32023.8	6	31325268	-1.87551	0.059128	negative	Circulatory system	Circulatory system	Other acute forms of ischemic heart disease (Phecode)	0.994855	N	ADD		rs185937162_G_T	rs185937162	379462	3309
EUR	rs185937162	P425.1	Phecode	Primary/intrinsic cardiomyopathies	424702	rs185937162	0.399369237	0.0610705	0.887421685		0.783171217	1.005561762	T	G	G	0.0421807	35828.5	262.11	35566.4	6	31325268	-1.87298	0.0637649	negative	Circulatory system	Circulatory system	Primary/intrinsic cardiomyopathies (Phecode)	0.995039	N	ADD		rs185937162_G_T	rs185937162	421921	2781
EUR	rs185937162	P496.21	Phecode	Obstructive chronic bronchitis	384380	rs185937162	0.399369237	0.0610222	0.925257684		0.853031247	1.003598906	T	G	G	0.0420745	32345.2	639.969	31705.2	6	31325268	-1.87333	0.0414683	negative	Respiratory	Respiratory	Obstructive chronic bronchitis (Phecode)	0.994505	N	ADD		rs185937162_G_T	rs185937162	377271	7109
EUR	rs185937162	P571.81	Phecode	Portal hypertension	411095	rs185937162	0.399369237	0.0609764	1.225044316		0.990697352	1.514830188	T	G	G	0.0421072	34620.2	89.0744	34531.1	6	31325268	1.87367	0.108332	positive	Digestive	Digestive	Portal hypertension (Phecode)	0.994928	N	ADD		rs185937162_G_T	rs185937162	409802	1293
EUR	rs185937162	P703.1	Phecode	Ingrowing nail	421893	rs185937162	0.399369237	0.0616026	1.223080009		0.990265688	1.510631066	T	G	G	0.0421707	35583.1	90.0195	35493	6	31325268	1.86915	0.107735	positive	Dermatologic	Dermatologic	Ingrowing nail (Phecode)	0.995136	N	ADD		rs185937162_G_T	rs185937162	420594	1299
EUR	rs185937162	Q0100	data_field_phenotype	Diastolic blood pressure	408206	rs185937162	0.399369237	0.0615165		-0.0101658	-0.020822	0.00049038	T	G	G	0.0420968	34368.3			6	31325268	-1.86977	0.00543693	negative	Quantitative Measure	Body Measurements	Diastolic blood pressure (DFP)	0.994838		ADD		rs185937162_G_T	rs185937162		408206
EUR	rs185937162	Q0510	data_field_phenotype	Cholesterol	410464	rs185937162	0.399369237	0.0615317		-0.0101114	-0.0207111	0.000488375	T	G	G	0.0421981	34641.6			6	31325268	-1.86966	0.00540814	negative	Quantitative Measure	Blood Biochemistry	Cholesterol (DFP)	0.995479		ADD		rs185937162_G_T	rs185937162		410464
EUR	rs185937162	P187.8	Phecode	Neoplasm of uncertain behavior of male genital organs	190119	rs185937162	0.402854993	0.0624984	1.876936764		0.967670141	3.640573463	T	G	G	0.0420048	15971.8	9	15962.8	6	31325268	1.86274	0.338018	positive	Neoplasms	Neoplasms	Neoplasm of male genital organs (uncertain) (Phecode)	0.997752	N	ADD		rs185937162_G_T	rs185937162	189924	195
EUR	rs185937162	P749	Phecode	Congenital anomalies of face and neck	428682	rs185937162	0.402854993	0.062563	0.757025194		0.5647803	1.014707166	T	G	G	0.0421588	36145.4	47.7372	36097.7	6	31325268	-1.86228	0.149471	negative	Congenital anomalies	Congenital anomalies	Congenital anomalies of face and neck (Phecode)	0.995075	N	ADD		rs185937162_G_T	rs185937162	428246	436
EUR	rs185937162	P612.3	Phecode	Congenital anomalies of breast	420686	rs185937162	0.404847877	0.0630849	0.584204285		0.331435314	1.029750522	T	G	G	0.0421784	35487.7	13	35474.7	6	31325268	-1.85859	0.289199	negative	Genitourinary	Genitourinary	Congenital anomalies of breast (Phecode)	0.995089	N	ADD	UNFINISHED	rs185937162_G_T	rs185937162	420592	94
EUR	rs185937162	P172.3	Phecode	Carcinoma in situ of skin	395450	rs185937162	0.405004601	0.0635343	1.143456968		0.992477024	1.317406764	T	G	G	0.0422647	33427.2	202.482	33224.7	6	31325268	1.85543	0.0722506	positive	Neoplasms	Neoplasms	Carcinoma in situ of skin (Phecode)	0.994067	N	ADD		rs185937162_G_T	rs185937162	392733	2717
EUR	rs185937162	P2035	composite_phenotype	Diabetes mellitus	212544	rs185937162	0.405004601	0.0634211	1.043370839		0.997625651	1.091207487	T	G	G	0.0426526	18131.1	2432.96	15698.1	6	31325268	1.85623	0.0228724	positive	Endocrine/Metabolic	Endocrine/Metabolic	Diabetes mellitus (CP)	0.993766	N	ADD		rs185937162_G_T	rs185937162	182560	29984
EUR	rs185937162	P221	Phecode	Benign neoplasm of other female genital organs	198020	rs185937162	0.409795083	0.0645008	0.723416261		0.513233732	1.019676701	T	G	G	0.0423699	16780.2	34.9843	16745.2	6	31325268	-1.8487	0.175133	negative	Neoplasms	Neoplasms	Benign neoplasm of other female genital organs (Phecode)	0.993415	N	ADD		rs185937162_G_T	rs185937162	197713	307
EUR	rs185937162	P261.41	Phecode	Rickets or osteomalacia	420360	rs185937162	0.421168018	0.0680985	2.519234354		0.93362836	6.79772684	T	G	G	0.0421949	35474.1	3.99609	35470.1	6	31325268	1.82435	0.506456	positive	Endocrine/Metabolic	Endocrine/Metabolic	Rickets or osteomalacia (Phecode)	0.995102	N	ADD	UNFINISHED	rs185937162_G_T	rs185937162	420244	116
EUR	rs185937162	P281.1	Phecode	Megaloblastic anemia	396735	rs185937162	0.421168018	0.0677257	1.154171985		0.989609104	1.346105179	T	G	G	0.0421297	33428.6	170.655	33258	6	31325268	1.82683	0.0784873	positive	Haematopoietic	Haematopoietic	Megaloblastic anemia (Phecode)	0.9948	N	ADD		rs185937162_G_T	rs185937162	394399	2336
EUR	rs185937162	P331	Phecode	Other cerebral degenerations	407554	rs185937162	0.421168018	0.0678764	0.899345277		0.802548895	1.007823736	T	G	G	0.042222	34415.5	316.62	34098.8	6	31325268	-1.82583	0.0581023	negative	Neurological	Neurological	Other cerebral degenerations (Phecode)	0.994887	N	ADD		rs185937162_G_T	rs185937162	404140	3414
EUR	rs185937162	P368	Phecode	Visual disturbances	428818	rs185937162	0.421168018	0.0676857	1.079458975		0.994450964	1.171729907	T	G	G	0.0421653	36162.4	609.49	35553	6	31325268	1.82709	0.0418481	positive	Sense organs	Sense organs	Visual disturbances (Phecode)	0.995051	N	ADD		rs185937162_G_T	rs185937162	421021	7797
EUR	rs185937162	P425	Phecode	Cardiomyopathy	424775	rs185937162	0.421168018	0.0670013	0.890932093		0.787370576	1.008121426	T	G	G	0.0421806	35834.5	268.11	35566.4	6	31325268	-1.83167	0.0630486	negative	Circulatory system	Circulatory system	Cardiomyopathy (Phecode)	0.995032	N	ADD		rs185937162_G_T	rs185937162	421920	2855
EUR	rs185937162	P771.1	Phecode	Swelling of limb	427777	rs185937162	0.421168018	0.0682796	0.93661022		0.872943128	1.004926148	T	G	G	0.042162	36071.9	838.917	35233	6	31325268	-1.82316	0.0359177	negative	Symptoms	Symptoms	Swelling of limb (Phecode)	0.994979	N	ADD		rs185937162_G_T	rs185937162	418377	9400
EUR	rs185937162	Q0206	data_field_phenotype	Total BMD (bone mineral density)	38353	rs185937162	0.421168018	0.067581		0.0257432	-0.00186079	0.0533472	T	G	G	0.041585	3189.82			6	31325268	1.82784	0.0140839	positive	Quantitative Measure	Imaging	Total BMD (bone mineral density) (DFP)	0.998421		ADD		rs185937162_G_T	rs185937162		38353
EUR	rs185937162	Q0361	data_field_phenotype	HBe antigen for Hepatitis B Virus	8900	rs185937162	0.421168018	0.0672227		-0.0647422	-0.134067	0.0045825	T	G	G	0.0439427	782.18			6	31325268	-1.83041	0.0353704	negative	Quantitative Measure	Infection Antigens	HBe antigen for Hepatitis B Virus (DFP)	1.00861		ADD		rs185937162_G_T	rs185937162		8900
EUR	rs185937162	Q1063	data_field_phenotype	Cholesteryl Esters to Total Lipids in Medium HDL percentage	112826	rs185937162	0.421168018	0.0680995		-0.0185676	-0.0385153	0.00138007	T	G	G	0.0427585	9648.54			6	31325268	-1.82437	0.0101776	negative	Metabolomics	Metabolomics	Cholesteryl Esters to Total Lipids in M-HDL % (DFP)	0.997845		ADD		rs185937162_G_T	rs185937162		112826
EUR	rs185937162	Q1036	data_field_phenotype	Cholesterol to Total Lipids in Small LDL percentage	112825	rs185937162	0.421933679	0.0686251		-0.0188851	-0.0392125	0.0014423	T	G	G	0.0427589	9648.54			6	31325268	-1.8209	0.0103713	negative	Metabolomics	Metabolomics	Cholesterol to Total Lipids in S-LDL % (DFP)	0.997845		ADD		rs185937162_G_T	rs185937162		112825
EUR	rs185937162	P165	Phecode	Cancer within the respiratory system	428738	rs185937162	0.42359989	0.0707098	1.085237835		0.993117694	1.18590481	T	G	G	0.0421789	36167.4	523.823	35643.6	6	31325268	1.80734	0.0452594	positive	Neoplasms	Neoplasms	Cancer within the respiratory system (Phecode)	0.995088	N	ADD		rs185937162_G_T	rs185937162	422031	6707
EUR	rs185937162	P355	Phecode	Complex regional/central pain syndrome	408952	rs185937162	0.42359989	0.0708103	0.512725856		0.248403387	1.058308569	T	G	G	0.0422241	34535.3	8	34527.3	6	31325268	-1.80669	0.369745	negative	Neurological	Neurological	Complex regional/central pain syndrome (Phecode)	0.995248	N	ADD		rs185937162_G_T	rs185937162	408901	51
EUR	rs185937162	P395.2	Phecode	Nonrheumatic aortic valve disorders	414366	rs185937162	0.42359989	0.070932	1.274179142		0.979547057	1.657440249	T	G	G	0.0421518	34932.6	57.9804	34874.6	6	31325268	1.80591	0.134172	positive	Circulatory system	Circulatory system	Nonrheumatic aortic valve disorders (Phecode)	0.994846	N	ADD		rs185937162_G_T	rs185937162	413490	876
EUR	rs185937162	P555.2	Phecode	Ulcerative colitis	316752	rs185937162	0.42359989	0.0713408	0.915683833		0.832085206	1.007681557	T	G	G	0.0423287	26815.4	450.113	26365.3	6	31325268	-1.8033	0.0488453	negative	Digestive	Digestive	Ulcerative colitis (Phecode)	0.995224	N	ADD		rs185937162_G_T	rs185937162	311819	4933
EUR	rs185937162	P559	Phecode	Ileostomy status	314838	rs185937162	0.42359989	0.0695171	0.892124326		0.788662192	1.009156073	T	G	G	0.0423025	26636.9	270.533	26366.3	6	31325268	-1.81504	0.062891	negative	Digestive	Digestive	Ileostomy status (Phecode)	0.995208	N	ADD		rs185937162_G_T	rs185937162	311968	2870
EUR	rs185937162	P599.9	Phecode	Other abnormality of urination	394013	rs185937162	0.42359989	0.069283	1.143485733		0.989472018	1.321471802	T	G	G	0.0422229	33272.8	193.31	33079.4	6	31325268	1.81657	0.0738099	positive	Genitourinary	Genitourinary	Other abnormality of urination (Phecode)	0.995361	N	ADD		rs185937162_G_T	rs185937162	391390	2623
EUR	rs185937162	P624.9	Phecode	stress incontinence, female	234437	rs185937162	0.42359989	0.0704951	1.079914773		0.993591336	1.173736473	T	G	G	0.0423139	19839.9	598.259	19241.6	6	31325268	1.80872	0.0425063	positive	Genitourinary	Genitourinary	stress incontinence, female (Phecode)	0.994376	N	ADD		rs185937162_G_T	rs185937162	226843	7594
EUR	rs185937162	P625.1	Phecode	Dyspareunia	228871	rs185937162	0.42359989	0.0696539	1.203048043		0.985250796	1.468989629	T	G	G	0.0423757	19397.1	101.208	19295.9	6	31325268	1.81415	0.101898	positive	Genitourinary	Genitourinary	Dyspareunia (Phecode)	0.994423	N	ADD		rs185937162_G_T	rs185937162	227453	1418
EUR	rs185937162	Q0623	data_field_phenotype	Immature reticulocyte fraction	410614	rs185937162	0.42359989	0.0710358		-0.00989464	-0.0206373	0.000847974	T	G	G	0.0422091	34663.3			6	31325268	-1.80525	0.00548103	negative	Quantitative Measure	Blood Count	Immature reticulocyte fraction (DFP)	0.994902		ADD		rs185937162_G_T	rs185937162		410614
EUR	rs185937162	Q1088	data_field_phenotype	Concentration of Very Large HDL Particles	109397	rs185937162	0.42359989	0.0710315		-0.0173173	-0.0361182	0.00148368	T	G	G	0.0427938	9363.04			6	31325268	-1.80529	0.0095925	negative	Metabolomics	Metabolomics	Concentration of VL- HDL Particles (DFP)	0.997487		ADD		rs185937162_G_T	rs185937162		109397
EUR	rs185937162	Q1234	data_field_phenotype	Triglycerides to Total Lipids in IDL percentage	109397	rs185937162	0.42359989	0.0712821		0.0184963	-0.0016025	0.038595	T	G	G	0.0427938	9363.04			6	31325268	1.80369	0.0102547	positive	Metabolomics	Metabolomics	Triglycerides to Total Lipids in IDL % (DFP)	0.997487		ADD		rs185937162_G_T	rs185937162		109397
EUR	rs185937162	P172.2	Phecode	Other non-epithelial cancer of skin	423287	rs185937162	0.429438703	0.0735011	1.03714321		0.996532068	1.079403047	T	G	G	0.0421893	35716.3	2823.43	32892.9	6	31325268	1.78971	0.0203774	positive	Neoplasms	Neoplasms	Other non-epithelial cancer of skin (Phecode)	0.99473	N	ADD		rs185937162_G_T	rs185937162	388922	34365
EUR	rs185937162	P964.1	Phecode	Anticoagulants causing adverse effects	383909	rs185937162	0.429438703	0.073676	1.320552149		0.973719316	1.790933578	T	G	G	0.0423294	32501.3	43.1019	32458.2	6	31325268	1.78862	0.155455	positive	Injuries & poisonings	Injuries & poisonings	Anticoagulants causing adverse effects (Phecode)	0.995019	N	ADD		rs185937162_G_T	rs185937162	383244	665
EUR	rs185937162	Q1071	data_field_phenotype	Cholesteryl Esters to Total Lipids in Very Small VLDL percentage	109397	rs185937162	0.429438703	0.0731785		-0.0179854	-0.0376596	0.00168871	T	G	G	0.0427938	9363.04			6	31325268	-1.79173	0.010038	negative	Metabolomics	Metabolomics	Cholesteryl Esters-Total Lipids in VS-VLDL % (DFP)	0.997487		ADD		rs185937162_G_T	rs185937162		109397
EUR	rs185937162	Q1105	data_field_phenotype	Free Cholesterol in Small HDL	109397	rs185937162	0.429438703	0.0736055		-0.0185209	-0.0388108	0.00176908	T	G	G	0.0427938	9363.04			6	31325268	-1.78908	0.0103522	negative	Metabolomics	Metabolomics	Free Cholesterol in S-HDL (DFP)	0.997487		ADD		rs185937162_G_T	rs185937162		109397
EUR	rs185937162	Q1141	data_field_phenotype	Omega-3 Fatty Acids to Total Fatty Acids percentage	112752	rs185937162	0.429438703	0.0725885		-0.0181114	-0.0378825	0.00165978	T	G	G	0.0427424	9638.59			6	31325268	-1.79543	0.0100875	negative	Metabolomics	Metabolomics	Omega-3 Fatty Acids to Total Fatty Acids % (DFP)	0.997912		ADD		rs185937162_G_T	rs185937162		112752
EUR	rs185937162	Q1158	data_field_phenotype	Phospholipids in Small HDL	109397	rs185937162	0.429438703	0.0732384		-0.018769	-0.0393046	0.00176656	T	G	G	0.0427938	9363.04			6	31325268	-1.79136	0.0104775	negative	Metabolomics	Metabolomics	Phospholipids in S-HDL (DFP)	0.997487		ADD		rs185937162_G_T	rs185937162		109397
EUR	rs185937162	P276.13	Phecode	Hyperpotassemia	410423	rs185937162	0.430493925	0.0740829	0.897899812		0.797817172	1.01053891	T	G	G	0.0421741	34618.5	294.47	34324	6	31325268	-1.7861	0.0602961	negative	Endocrine/Metabolic	Endocrine/Metabolic	Hyperpotassemia (Phecode)	0.99461	N	ADD		rs185937162_G_T	rs185937162	407236	3187
EUR	rs185937162	Q1097	data_field_phenotype	Free Cholesterol in IDL	109397	rs185937162	0.430757159	0.0743542		-0.0182624	-0.0383211	0.0017963	T	G	G	0.0427938	9363.04			6	31325268	-1.78444	0.0102342	negative	Metabolomics	Metabolomics	Free Cholesterol in IDL (DFP)	0.997487		ADD		rs185937162_G_T	rs185937162		109397
EUR	rs185937162	P2067	composite_phenotype	Family history Lung cancer	430060	rs185937162	0.432118246	0.075496	1.028782241		0.997088502	1.061480978	T	G	G	0.0421579	36260.9	4784.17	31476.7	6	31325268	1.77744	0.0159642	positive	Neoplasms	Neoplasms	Family history Lung cancer (CP)	0.995046	N	ADD		rs185937162_G_T	rs185937162	372092	57968
EUR	rs185937162	P722	Phecode	Intervertebral disc disorders	414371	rs185937162	0.432118246	0.0753242	1.059601526		0.99411484	1.129407513	T	G	G	0.0420672	34862.8	1019.58	33843.2	6	31325268	1.77849	0.0325517	positive	Musculoskeletal	Musculoskeletal	Intervertebral disc disorders (Phecode)	0.995111	N	ADD		rs185937162_G_T	rs185937162	401539	12832
EUR	rs185937162	P750	Phecode	Digestive congenital anomalies	426767	rs185937162	0.432118246	0.0750081	0.854408749		0.718514686	1.015994806	T	G	G	0.0421671	35991.1	135.972	35855.1	6	31325268	-1.78041	0.0883778	negative	Congenital anomalies	Congenital anomalies	Digestive congenital anomalies (Phecode)	0.995229	N	ADD		rs185937162_G_T	rs185937162	425375	1392
EUR	rs185937162	P819	Phecode	Skull and face fracture and other intercranial injury	427721	rs185937162	0.432118246	0.0750678	1.094134999		0.990952603	1.208066502	T	G	G	0.0421596	36065.1	415.298	35649.8	6	31325268	1.78005	0.0505404	positive	Injuries & poisonings	Injuries & poisonings	Skull/face fracture and other intercranial injury (Phecode)	0.995054	N	ADD		rs185937162_G_T	rs185937162	422344	5377
EUR	rs185937162	P577.1	Phecode	Acute pancreatitis	426742	rs185937162	0.432189495	0.0757352	1.179569386		0.983032853	1.415392106	T	G	G	0.0421622	35984.7	121.129	35863.6	6	31325268	1.77599	0.0929901	positive	Digestive	Digestive	Acute pancreatitis (Phecode)	0.994907	N	ADD		rs185937162_G_T	rs185937162	425060	1682
EUR	rs185937162	P165.1	Phecode	Cancer of bronchus; lung	428027	rs185937162	0.433988847	0.0767131	1.089124115		0.990883868	1.197105877	T	G	G	0.0421842	36112	459.863	35652.1	6	31325268	1.77008	0.0482317	positive	Neoplasms	Neoplasms	Cancer of bronchus; lung (Phecode)	0.995078	N	ADD		rs185937162_G_T	rs185937162	422118	5909
EUR	rs185937162	P258	Phecode	Iatrogenic endocrine disorders	421870	rs185937162	0.433988847	0.0767336	0.687947166		0.454646717	1.040969434	T	G	G	0.042214	35617.6	24.0039	35593.6	6	31325268	-1.76996	0.211327	negative	Endocrine/Metabolic	Endocrine/Metabolic	Iatrogenic endocrine disorders (Phecode)	0.994667	N	ADD		rs185937162_G_T	rs185937162	421669	201
EUR	rs185937162	P623	Phecode	Hypertrophy of female genital organs	225039	rs185937162	0.433988847	0.0767209	1.183493578		0.982086738	1.426205964	T	G	G	0.0422306	19007.1	116.074	18891	6	31325268	1.77004	0.0951791	positive	Genitourinary	Genitourinary	Hypertrophy of female genital organs (Phecode)	0.994129	N	ADD		rs185937162_G_T	rs185937162	223428	1611
EUR	rs185937162	P947	Phecode	Urticaria	421677	rs185937162	0.440063821	0.0780386	0.839792739		0.691562932	1.019790046	T	G	G	0.0421557	35552.1	108.227	35443.9	6	31325268	-1.76218	0.0990827	negative	Dermatologic	Dermatologic	Urticaria (Phecode)	0.9951	N	ADD		rs185937162_G_T	rs185937162	420582	1095
EUR	rs185937162	P514	Phecode	Abnormal findings examination of lungs	428798	rs185937162	0.441588246	0.0787723	1.088297967		0.990314722	1.195971966	T	G	G	0.0421734	36167.7	459.914	35707.8	6	31325268	1.75785	0.0481355	positive	Respiratory	Respiratory	Abnormal findings examination of lungs (Phecode)	0.995144	N	ADD		rs185937162_G_T	rs185937162	422852	5946
EUR	rs185937162	P613.1	Phecode	Inflammatory disease of breast	427245	rs185937162	0.441588246	0.0786432	1.241438728		0.975543134	1.579806284	T	G	G	0.0421806	36042.9	69.1725	35973.7	6	31325268	1.75861	0.122978	positive	Genitourinary	Genitourinary	Inflammatory disease of breast (Phecode)	0.995056	N	ADD		rs185937162_G_T	rs185937162	426235	1010
EUR	rs185937162	P290.12	Phecode	Dementia with cerebral degenerations	410302	rs185937162	0.44158834	0.079004	1.507065878		0.953597925	2.381768987	T	G	G	0.0422277	34652.2	18.9921	34633.2	6	31325268	1.75649	0.233514	positive	Psychiatric disorders	Psychiatric disorders	Dementia with cerebral degenerations (Phecode)	0.995479	N	ADD		rs185937162_G_T	rs185937162	409963	339
EUR	rs185937162	P756.2	Phecode	Pectus and other congenital anomalies of ribs/sternum	427045	rs185937162	0.444129767	0.0796917	0.561003523		0.293904998	1.070832347	T	G	G	0.0421803	36025.8	9.99213	36015.8	6	31325268	-1.75248	0.329836	negative	Congenital anomalies	Congenital anomalies	Pectus and congenital anomalies of ribs/sternum (Phecode)	0.994983	N	ADD	UNFINISHED	rs185937162_G_T	rs185937162	426976	69
EUR	rs185937162	Q1069	data_field_phenotype	Cholesteryl Esters to Total Lipids in Very Large HDL percentage	112319	rs185937162	0.449271429	0.08085		-0.0181298	-0.0384838	0.00222416	T	G	G	0.0427868	9611.55			6	31325268	-1.74579	0.0103849	negative	Metabolomics	Metabolomics	Cholesteryl Esters-Total Lipids in VL-HDL % (DFP)	0.997763		ADD		rs185937162_G_T	rs185937162		112319
EUR	rs185937162	P440.2	Phecode	Atherosclerosis of the extremities	414292	rs185937162	0.452860613	0.0817335	1.173237973		0.980075074	1.404466766	T	G	G	0.04215	34924.8	124.929	34799.9	6	31325268	1.74072	0.0917826	positive	Circulatory system	Circulatory system	Atherosclerosis of the extremities (Phecode)	0.995069	N	ADD		rs185937162_G_T	rs185937162	412566	1726
EUR	rs185937162	Q1089	data_field_phenotype	Concentration of Very Large VLDL Particles	109397	rs185937162	0.454027431	0.0821823		0.0177466	-0.00226441	0.0377576	T	G	G	0.0427938	9363.04			6	31325268	1.73818	0.0102099	positive	Metabolomics	Metabolomics	Concentration of VL-VLDL Particles (DFP)	0.997487		ADD		rs185937162_G_T	rs185937162		109397
EUR	rs185937162	P415.21	Phecode	Primary pulmonary hypertension	414822	rs185937162	0.455678878	0.0827203	1.302112156		0.966370313	1.754499853	T	G	G	0.0420417	34879.6	45.0196	34834.6	6	31325268	1.73512	0.152144	positive	Circulatory system	Circulatory system	Primary pulmonary hypertension (Phecode)	0.994701	N	ADD		rs185937162_G_T	rs185937162	414128	694
EUR	rs185937162	P528.11	Phecode	Stomatitis and mucositis (ulcerative)	421508	rs185937162	0.456347483	0.0830811	0.822815015		0.659961458	1.025859876	T	G	G	0.0421312	35517.2	83.9256	35433.3	6	31325268	-1.73308	0.11253	negative	Digestive	Digestive	Stomatitis and mucositis (ulcerative) (Phecode)	0.995343	N	ADD		rs185937162_G_T	rs185937162	420676	832
EUR	rs185937162	P599.1	Phecode	Urinary obstruction	391979	rs185937162	0.457611978	0.0835514	1.514405785		0.946440909	2.423214394	T	G	G	0.0422554	33126.4	18	33108.4	6	31325268	1.73044	0.239837	positive	Genitourinary	Genitourinary	Urinary obstruction (Phecode)	0.995514	N	ADD		rs185937162_G_T	rs185937162	391661	318
EUR	rs185937162	P465	Phecode	Acute upper respiratory infections of multiple or unspecified sites	428535	rs185937162	0.459566091	0.0841493	1.106972265		0.986387848	1.242294667	T	G	G	0.0421546	36129.4	304.682	35824.7	6	31325268	1.7271	0.0588435	positive	Respiratory	Respiratory	Acute upper respiratory infections multiple sites (Phecode)	0.995213	N	ADD		rs185937162_G_T	rs185937162	424547	3988
EUR	rs185937162	P531.4	Phecode	Peptic ulcer, site unspecified	418402	rs185937162	0.462368449	0.0851476	1.285575076		0.965810315	1.711203592	T	G	G	0.0421467	35268.5	48.9961	35219.5	6	31325268	1.72157	0.145917	positive	Digestive	Digestive	Peptic ulcer, site unspecified (Phecode)	0.994926	N	ADD		rs185937162_G_T	rs185937162	417656	746
EUR	rs185937162	Q1194	data_field_phenotype	Total Free Cholesterol	109397	rs185937162	0.462368449	0.0849123		-0.0178019	-0.0380536	0.00244966	T	G	G	0.0427938	9363.04			6	31325268	-1.72288	0.0103326	negative	Metabolomics	Metabolomics	Total Free Cholesterol (DFP)	0.997487		ADD		rs185937162_G_T	rs185937162		109397
EUR	rs185937162	Q1094	data_field_phenotype	Docosahexaenoic Acid to Total Fatty Acids percentage	112752	rs185937162	0.464657351	0.0858129		-0.0173716	-0.0371907	0.00244748	T	G	G	0.0427424	9638.59			6	31325268	-1.71793	0.010112	negative	Metabolomics	Metabolomics	Docosahexaenoic Acid to Total Fatty Acids % (DFP)	0.997912		ADD		rs185937162_G_T	rs185937162		112752
EUR	rs185937162	P327.41	Phecode	Organic or persistent insomnia	420329	rs185937162	0.466403046	0.0865518	1.368181837		0.955986387	1.958108232	T	G	G	0.0422368	35506.7	31.0667	35475.6	6	31325268	1.71387	0.182909	positive	Neurological	Neurological	Organic or persistent insomnia (Phecode)	0.994746	N	ADD		rs185937162_G_T	rs185937162	419827	502
EUR	rs185937162	Q1072	data_field_phenotype	Citrate	112817	rs185937162	0.466403046	0.0866247		0.0174119	-0.00250456	0.0373284	T	G	G	0.042753	9646.54			6	31325268	1.71349	0.0101617	positive	Metabolomics	Metabolomics	Citrate (DFP)	0.99786		ADD		rs185937162_G_T	rs185937162		112817
EUR	rs185937162	P213	Phecode	Benign neoplasm of bone and articular cartilage	379290	rs185937162	0.46871913	0.0875467	0.77937463		0.585541802	1.037372377	T	G	G	0.0419248	31803.3	50	31753.3	6	31325268	-1.70848	0.145898	negative	Neoplasms	Neoplasms	Benign neoplasm of bone and articular cartilage (Phecode)	0.995526	N	ADD		rs185937162_G_T	rs185937162	378820	470
EUR	rs185937162	Q0703	data_field_phenotype	Creatinine (enzymatic) in urine	418010	rs185937162	0.46871913	0.0874655		0.00872258	-0.00128133	0.0187265	T	G	G	0.0422301	35305.2			6	31325268	1.70893	0.00510413	positive	Quantitative Measure	Urine assay	Creatinine (enzymatic) in urine (DFP)	0.994879		ADD		rs185937162_G_T	rs185937162		418010
EUR	rs185937162	P220	Phecode	Benign neoplasm of ovary	199854	rs185937162	0.469285321	0.0889756	0.886029966		0.77070697	1.018606892	T	G	G	0.0424108	16951.9	211.643	16740.3	6	31325268	-1.70083	0.0711448	negative	Neoplasms	Neoplasms	Benign neoplasm of ovary (Phecode)	0.993564	N	ADD		rs185937162_G_T	rs185937162	197637	2217
EUR	rs185937162	P346	Phecode	Abnormal findings on study of brain and/or nervous system	404985	rs185937162	0.469285321	0.0883963	0.769349131		0.569025657	1.040188732	T	G	G	0.0422149	34192.8	45	34147.8	6	31325268	-1.70392	0.153888	negative	Neurological	Neurological	Abnormal findings on study of brain/nervous system (Phecode)	0.994681	N	ADD		rs185937162_G_T	rs185937162	404569	416
EUR	rs185937162	P364.1	Phecode	Corneal opacity	405720	rs185937162	0.469285321	0.0884719	1.564010247		0.934885243	2.616499647	T	G	G	0.0420469	34118.6	15	34103.6	6	31325268	1.70351	0.262548	positive	Sense organs	Sense organs	Corneal opacity (Phecode)	0.995192	N	ADD		rs185937162_G_T	rs185937162	405439	281
EUR	rs185937162	P509.2	Phecode	Respiratory insufficiency	407654	rs185937162	0.469285321	0.0895977	0.928582704		0.852434981	1.01152225	T	G	G	0.0421385	34355.9	566.917	33788.9	6	31325268	-1.69752	0.0436516	negative	Respiratory	Respiratory	Respiratory insufficiency (Phecode)	0.995475	N	ADD		rs185937162_G_T	rs185937162	401355	6299
EUR	rs185937162	P529	Phecode	Diseases and other conditions of the tongue	422624	rs185937162	0.469285321	0.0898973	0.885261285		0.768964589	1.01915398	T	G	G	0.0421399	35618.6	205.769	35412.9	6	31325268	-1.69594	0.0718588	negative	Digestive	Digestive	Diseases and other conditions of the tongue (Phecode)	0.995293	N	ADD		rs185937162_G_T	rs185937162	420447	2177
EUR	rs185937162	P550.4	Phecode	Umbilical hernia	367504	rs185937162	0.469285321	0.0895386	0.92912625		0.853533629	1.011413805	T	G	G	0.0422915	31084.6	577.114	30507.4	6	31325268	-1.69784	0.0432966	negative	Digestive	Digestive	Umbilical hernia (Phecode)	0.994634	N	ADD		rs185937162_G_T	rs185937162	361098	6406
EUR	rs185937162	P722.3	Phecode	Schmorl's nodes	403285	rs185937162	0.469285321	0.0888997	2.699295754		0.859830441	8.474001763	T	G	G	0.0421223	33974.6	3	33971.6	6	31325268	1.70123	0.58369	positive	Musculoskeletal	Musculoskeletal	Schmorl's nodes (Phecode)	0.994857	N	ADD		rs185937162_G_T	rs185937162	403191	94
EUR	rs185937162	P726	Phecode	Peripheral enthesopathies and allied syndromes	405117	rs185937162	0.469285321	0.0897396	1.041381372		0.993729566	1.091318236	T	G	G	0.0421356	34139.7	1951.83	32187.9	6	31325268	1.69677	0.0238973	positive	Musculoskeletal	Musculoskeletal	Peripheral enthesopathies and allied syndromes (Phecode)	0.994647	N	ADD		rs185937162_G_T	rs185937162	381040	24077
EUR	rs185937162	Q1012	data_field_phenotype	Average Diameter for VLDL Particles	109397	rs185937162	0.469285321	0.0885173		0.0169375	-0.0025524	0.0364273	T	G	G	0.0427938	9363.04			6	31325268	1.70329	0.00994398	positive	Metabolomics	Metabolomics	Average Diameter for VLDL Particles (DFP)	0.997487		ADD		rs185937162_G_T	rs185937162		109397
EUR	rs185937162	Q1084	data_field_phenotype	Concentration of Small HDL Particles	109397	rs185937162	0.469285321	0.0901146		-0.017884	-0.0385659	0.00279797	T	G	G	0.0427938	9363.04			6	31325268	-1.69481	0.0105522	negative	Metabolomics	Metabolomics	Concentration of S-HDL Particles (DFP)	0.997487		ADD		rs185937162_G_T	rs185937162		109397
EUR	rs185937162	P386.9	Phecode	Dizziness and giddiness (Light-headedness and vertigo)	426188	rs185937162	0.471435191	0.0915168	1.063026863		0.99017744	1.141234633	T	G	G	0.0421268	35907.9	820.067	35087.8	6	31325268	1.68745	0.0362203	positive	Sense organs	Sense organs	Dizziness and giddiness (Phecode)	0.994741	N	ADD		rs185937162_G_T	rs185937162	415791	10397
EUR	rs185937162	P451.2	Phecode	Phlebitis and thrombophlebitis of lower extremities	388289	rs185937162	0.471435191	0.091184	0.931645192		0.858170209	1.011413805	T	G	G	0.0421175	32707.5	613.235	32094.3	6	31325268	-1.68918	0.0419146	negative	Circulatory system	Circulatory system	Phlebitis of lower extremities (Phecode)	0.995862	N	ADD		rs185937162_G_T	rs185937162	381487	6802
EUR	rs185937162	P464	Phecode	Acute sinusitis	425407	rs185937162	0.471435191	0.0913537	0.744451972		0.528510499	1.048631326	T	G	G	0.0422121	35914.6	34.9843	35879.6	6	31325268	-1.6883	0.174794	negative	Respiratory	Respiratory	Acute sinusitis (Phecode)	0.994948	N	ADD		rs185937162_G_T	rs185937162	425091	316
EUR	rs185937162	P597.1	Phecode	Urethral stricture (not specified as infectious)	412585	rs185937162	0.471435191	0.0910399	1.0890316		0.986465691	1.202264104	T	G	G	0.0421575	34787.1	417.553	34369.5	6	31325268	1.68994	0.050469	positive	Genitourinary	Genitourinary	Urethral stricture (not specified as infectious) (Phecode)	0.994578	N	ADD		rs185937162_G_T	rs185937162	407157	5428
EUR	rs185937162	P2007	composite_phenotype	Liver failure	196141	rs185937162	0.474541421	0.0927294	1.21115229		0.968729414	1.514238384	T	G	G	0.0426873	16745.5	80.9764	16664.5	6	31325268	1.68117	0.113952	positive	Safety	Safety	Liver failure (CP)	0.994048	N	ADD		rs185937162_G_T	rs185937162	194996	1145
EUR	rs185937162	P204.22	Phecode	Myeloid leukemia, chronic	420896	rs185937162	0.474541421	0.0938626	0.732745671		0.509292033	1.054242906	T	G	G	0.042209	35531.2	31	35500.2	6	31325268	-1.67537	0.185605	negative	Neoplasms	Neoplasms	Myeloid leukemia, chronic (Phecode)	0.995153	N	ADD		rs185937162_G_T	rs185937162	420621	275
EUR	rs185937162	P427.41	Phecode	Ventricular fibrillation and flutter	384299	rs185937162	0.474541421	0.0929491	0.82368252		0.656870537	1.032846587	T	G	G	0.0422167	32447.6	79.949	32367.7	6	31325268	-1.68004	0.115458	negative	Safety	Safety	Ventricular fibrillation and flutter (Phecode)	0.994475	N	ADD		rs185937162_G_T	rs185937162	383511	788
EUR	rs185937162	P442	Phecode	Other aneurysm	416915	rs185937162	0.474541421	0.0924823	1.095683882		0.985037284	1.218754189	T	G	G	0.042127	35126.8	362.506	34764.3	6	31325268	1.68245	0.0543127	positive	Circulatory system	Circulatory system	Other aneurysm (Phecode)	0.995325	N	ADD		rs185937162_G_T	rs185937162	412216	4699
EUR	rs185937162	P475	Phecode	Chronic sinusitis	406342	rs185937162	0.474541421	0.0936424	0.9154575		0.825647927	1.015047058	T	G	G	0.0422065	34300.5	384.098	33916.4	6	31325268	-1.67649	0.0526861	negative	Respiratory	Respiratory	Chronic sinusitis (Phecode)	0.995287	N	ADD		rs185937162_G_T	rs185937162	402128	4214
EUR	rs185937162	P586	Phecode	Other disorders of the kidney and ureters	408281	rs185937162	0.474541421	0.0931437	0.937356467		0.86918731	1.010882146	T	G	G	0.0422614	34509.1	730.337	33778.7	6	31325268	-1.67904	0.0385268	negative	Genitourinary	Genitourinary	Other disorders of the kidney and ureters (Phecode)	0.994991	N	ADD		rs185937162_G_T	rs185937162	400076	8205
EUR	rs185937162	P70.9	Phecode	Hepatitis NOS	420805	rs185937162	0.474541421	0.0935426	1.222165188		0.966715969	1.545117429	T	G	G	0.042202	35517.6	72.9804	35444.6	6	31325268	1.677	0.119633	positive	Infectious diseases	Infectious diseases	Hepatitis NOS (Phecode)	0.994557	N	ADD		rs185937162_G_T	rs185937162	419749	1056
EUR	rs185937162	P571.51	Phecode	Cirrhosis of liver without mention of alcohol	411572	rs185937162	0.478420623	0.0948809	1.159242875		0.974687369	1.378741733	T	G	G	0.0421058	34659.1	134.039	34525.1	6	31325268	1.67019	0.0884732	positive	Digestive	Digestive	Cirrhosis of liver without mention of alcohol (Phecode)	0.995124	N	ADD		rs185937162_G_T	rs185937162	409726	1846
EUR	rs185937162	P255.2	Phecode	Adrenal hypofunction	422402	rs185937162	0.479383577	0.0955749	1.257996138		0.960421049	1.647777642	T	G	G	0.0421939	35645.6	54.9804	35590.6	6	31325268	1.6667	0.13771	positive	Endocrine/Metabolic	Endocrine/Metabolic	Adrenal hypofunction (Phecode)	0.994774	N	ADD		rs185937162_G_T	rs185937162	421592	810
EUR	rs185937162	P536.8	Phecode	Dyspepsia and other specified disorders of function of stomach	382894	rs185937162	0.479383577	0.0955651	0.7396395		0.518801361	1.054489701	T	G	G	0.0422336	32342	33.0353	32308.9	6	31325268	-1.66674	0.180945	negative	Digestive	Digestive	Dyspepsia and other functional stomach disorders (Phecode)	0.993647	N	ADD		rs185937162_G_T	rs185937162	382594	300
EUR	rs185937162	P442.4	Phecode	Arterial dissection	412868	rs185937162	0.481013029	0.0963949	0.57828204		0.303204876	1.102921308	T	G	G	0.042182	34831.2	9.98041	34821.2	6	31325268	-1.66259	0.329422	negative	Circulatory system	Circulatory system	Arterial dissection (Phecode)	0.995016	N	ADD	UNFINISHED	rs185937162_G_T	rs185937162	412797	71
EUR	rs185937162	P500	Phecode	Lung disease due to external agents	403034	rs185937162	0.481013029	0.0964045	0.843397881		0.689973988	1.030938463	T	G	G	0.0421206	33952.1	101.702	33850.4	6	31325268	-1.66254	0.102444	negative	Respiratory	Respiratory	Lung disease due to external agents (Phecode)	0.995099	N	ADD		rs185937162_G_T	rs185937162	402004	1030
EUR	rs185937162	P2068	composite_phenotype	Family history Stroke	430292	rs185937162	0.48202061	0.0990165	1.019704775		0.996333493	1.043621282	T	G	G	0.0421852	36303.9	10829	25474.9	6	31325268	1.64964	0.0118288	positive	Neurological	Neurological	Family history Stroke (CP)	0.995098	N	ADD		rs185937162_G_T	rs185937162	300300	129992
EUR	rs185937162	P255.21	Phecode	Glucocorticoid deficiency	422401	rs185937162	0.48202061	0.0973902	1.256434515		0.959223413	1.645738361	T	G	G	0.042194	35645.6	54.9804	35590.6	6	31325268	1.65764	0.137713	positive	Endocrine/Metabolic	Endocrine/Metabolic	Glucocorticoid deficiency (Phecode)	0.994774	N	ADD		rs185937162_G_T	rs185937162	421592	809
EUR	rs185937162	P275.3	Phecode	Disorders of magnesium metabolism	424550	rs185937162	0.48202061	0.0987375	0.889125989		0.773353337	1.022234625	T	G	G	0.0422099	35840.4	210.07	35630.3	6	31325268	-1.65101	0.0711769	negative	Endocrine/Metabolic	Endocrine/Metabolic	Disorders of magnesium metabolism (Phecode)	0.995049	N	ADD		rs185937162_G_T	rs185937162	422313	2237
EUR	rs185937162	P281	Phecode	Other deficiency anemia	396860	rs185937162	0.48202061	0.098762	1.133127784		0.976877314	1.314376519	T	G	G	0.0421315	33440.6	183.655	33257	6	31325268	1.65089	0.0757057	positive	Haematopoietic	Haematopoietic	Other deficiency anemia (Phecode)	0.994784	N	ADD		rs185937162_G_T	rs185937162	394385	2475
EUR	rs185937162	P513	Phecode	Respiratory abnormalities	428776	rs185937162	0.48202061	0.097114	0.850578819		0.702548142	1.029794	T	G	G	0.0421647	36158.4	111.631	36046.8	6	31325268	-1.65901	0.0975536	negative	Respiratory	Respiratory	Respiratory abnormalities (Phecode)	0.994997	N	ADD		rs185937162_G_T	rs185937162	427633	1143
EUR	rs185937162	P564	Phecode	Functional digestive disorders	353620	rs185937162	0.48202061	0.0976921	1.030276743		0.994539976	1.067293951	T	G	G	0.0420702	29753.7	3760.26	25993.5	6	31325268	1.65615	0.01801	positive	Digestive	Digestive	Functional digestive disorders (Phecode)	0.995772	N	ADD		rs185937162_G_T	rs185937162	307712	45908
EUR	rs185937162	P575.7	Phecode	Other disorders of gallbladder	405510	rs185937162	0.48202061	0.0987053	1.125995521		0.978052502	1.296317421	T	G	G	0.0421548	34188.4	203.663	33984.7	6	31325268	1.65116	0.0718689	positive	Digestive	Digestive	Other disorders of gallbladder (Phecode)	0.995423	N	ADD		rs185937162_G_T	rs185937162	402811	2699
EUR	rs185937162	P618	Phecode	Genital prolapse	238350	rs185937162	0.48202061	0.0992447	0.954945664		0.904012005	1.008746844	T	G	G	0.0422809	20155.3	1466.13	18689.2	6	31325268	-1.64853	0.0279642	negative	Genitourinary	Genitourinary	Genital prolapse (Phecode)	0.993964	N	ADD		rs185937162_G_T	rs185937162	221678	16672
EUR	rs185937162	P743	Phecode	Osteoporosis, osteopenia and pathological fracture	428885	rs185937162	0.48202061	0.0980714	0.956123493		0.906626533	1.008325746	T	G	G	0.0421554	36159.6	1545.46	34614.2	6	31325268	-1.65428	0.0271223	negative	Musculoskeletal	Musculoskeletal	Osteoporosis, osteopenia and pathological fracture (Phecode)	0.995099	N	ADD		rs185937162_G_T	rs185937162	411158	17727
EUR	rs185937162	Q1051	data_field_phenotype	Cholesteryl Esters in Small HDL	112828	rs185937162	0.48202061	0.0974769		-0.017238	-0.0376251	0.00314902	T	G	G	0.0427577	9648.54			6	31325268	-1.65722	0.0104018	negative	Metabolomics	Metabolomics	Cholesteryl Esters in S-HDL (DFP)	0.997846		ADD		rs185937162_G_T	rs185937162		112828
EUR	rs185937162	Q1058	data_field_phenotype	Cholesteryl Esters to Total Lipids in Chylomicrons and Extremely Large VLDL percentage	92603	rs185937162	0.48202061	0.0993883		-0.0187064	-0.040956	0.00354322	T	G	G	0.0424546	7862.84			6	31325268	-1.64784	0.0113521	negative	Metabolomics	Metabolomics	Cholesteryl-Esters - in Chylomicrons % (DFP)	0.999847		ADD		rs185937162_G_T	rs185937162		92603
EUR	rs185937162	Q1239	data_field_phenotype	Triglycerides to Total Lipids in Medium LDL percentage	112820	rs185937162	0.482870587	0.0998169		0.0168955	-0.00322571	0.0370168	T	G	G	0.0427519	9646.54			6	31325268	1.64576	0.0102661	positive	Metabolomics	Metabolomics	Triglycerides to Total Lipids in M-LDL % (DFP)	0.997861		ADD		rs185937162_G_T	rs185937162		112820
EUR	rs185937162	P287.32	Phecode	Secondary thrombocytopenia	423968	rs185937162	0.485204227	0.100766	1.65342275		0.90693899	3.014327097	T	G	G	0.0422079	35789.6	11	35778.6	6	31325268	1.64115	0.306399	positive	Safety	Safety	Secondary thrombocytopenia (Phecode)	0.995033	N	ADD		rs185937162_G_T	rs185937162	423755	213
EUR	rs185937162	P427.4	Phecode	Cardiac arrest and ventricular fibrillation	386207	rs185937162	0.485204227	0.10086	0.902763359		0.79891986	1.020105254	T	G	G	0.0422317	32620.4	275.667	32344.7	6	31325268	-1.6407	0.0623485	negative	Circulatory system	Circulatory system	Cardiac arrest and ventricular fibrillation (Phecode)	0.994655	N	ADD		rs185937162_G_T	rs185937162	383240	2967
EUR	rs185937162	P687.1	Phecode	Rash and other nonspecific skin eruption	423733	rs185937162	0.485204227	0.101063	1.094852551		0.982453383	1.220105881	T	G	G	0.0421505	35721.1	346.161	35374.9	6	31325268	1.63972	0.0552654	positive	Dermatologic	Dermatologic	Rash and other nonspecific skin eruption (Phecode)	0.995202	N	ADD		rs185937162_G_T	rs185937162	419252	4481
EUR	rs185937162	P202.2	Phecode	Non-Hodgkins lymphoma	423934	rs185937162	0.485849382	0.10197	1.103790527		0.980594044	1.242467541	T	G	G	0.0421724	35756.6	289.816	35466.8	6	31325268	1.63538	0.0603836	positive	Neoplasms	Neoplasms	Non-Hodgkins lymphoma (Phecode)	0.995061	N	ADD		rs185937162_G_T	rs185937162	420158	3776
EUR	rs185937162	P564.9	Phecode	Personal history of diseases of digestive system	342301	rs185937162	0.485849382	0.102217	1.034673995		0.993226197	1.077849862	T	G	G	0.0420901	28815	2710.55	26104.4	6	31325268	1.6342	0.0208584	positive	Digestive	Digestive	Personal history of diseases of digestive system (Phecode)	0.99556	N	ADD		rs185937162_G_T	rs185937162	309027	33274
EUR	rs185937162	P700	Phecode	Corns and callosities	422360	rs185937162	0.485849382	0.101587	0.795405736		0.6047558	1.046159705	T	G	G	0.0421694	35621.4	54.498	35566.9	6	31325268	-1.63721	0.139813	negative	Dermatologic	Dermatologic	Corns and callosities (Phecode)	0.994974	N	ADD		rs185937162_G_T	rs185937162	421841	519
EUR	rs185937162	Q1124	data_field_phenotype	Free Cholesterol to Total Lipids in Very Large VLDL percentage	94836	rs185937162	0.485849382	0.101869		-0.0180663	-0.0397118	0.0035792	T	G	G	0.0424354	8048.8			6	31325268	-1.63587	0.0110438	negative	Metabolomics	Metabolomics	Free Cholesterol-Total Lipids in VL-VLDL % (DFP)	0.999473		ADD		rs185937162_G_T	rs185937162		94836
EUR	rs185937162	P214.1	Phecode	Lipoma of skin and subcutaneous tissue	424831	rs185937162	0.490639312	0.103488	0.933140484		0.858560709	1.01420084	T	G	G	0.0421498	35813.1	593.188	35219.9	6	31325268	-1.62817	0.0424996	negative	Neoplasms	Neoplasms	Lipoma of skin and subcutaneous tissue (Phecode)	0.994968	N	ADD		rs185937162_G_T	rs185937162	418196	6635
EUR	rs185937162	P750.2	Phecode	Lower gastrointestinal congenital anomalies	426145	rs185937162	0.490639312	0.103751	0.818477958		0.642991712	1.041854418	T	G	G	0.0421595	35932.1	70.0549	35862.1	6	31325268	-1.62694	0.123121	negative	Congenital anomalies	Congenital anomalies	Lower gastrointestinal congenital anomalies (Phecode)	0.995304	N	ADD		rs185937162_G_T	rs185937162	425459	686
EUR	rs185937162	Q0602	data_field_phenotype	Red blood cell (erythrocyte) count	417147	rs185937162	0.490639312	0.103997		-0.00761372	-0.0167924	0.001565	T	G	G	0.0421714	35183.4			6	31325268	-1.62578	0.00468311	negative	Quantitative Measure	Blood Count	Red blood cell (erythrocyte) count (DFP)	0.994957		ADD		rs185937162_G_T	rs185937162		417147
EUR	rs185937162	P281.11	Phecode	Pernicious anemia	395930	rs185937162	0.491123621	0.10437	1.178837972		0.966538439	1.437766975	T	G	G	0.0421478	33375.1	102.145	33273	6	31325268	1.62403	0.101309	positive	Haematopoietic	Haematopoietic	Pernicious anemia (Phecode)	0.994727	N	ADD		rs185937162_G_T	rs185937162	394513	1417
EUR	rs185937162	P327.4	Phecode	Insomnia	420377	rs185937162	0.491123621	0.104615	1.317443212		0.944349485	1.837948115	T	G	G	0.0422367	35510.7	36.0667	35474.6	6	31325268	1.62288	0.169879	positive	Neurological	Neurological	Insomnia (Phecode)	0.994741	N	ADD		rs185937162_G_T	rs185937162	419816	561
EUR	rs185937162	P561	Phecode	Symptoms involving digestive system	339373	rs185937162	0.492277184	0.105119	0.96633296		0.927136354	1.007198447	T	G	G	0.0423442	28741	2625.8	26115.2	6	31325268	-1.62053	0.0211303	negative	Digestive	Digestive	Symptoms involving digestive system (Phecode)	0.994837	N	ADD		rs185937162_G_T	rs185937162	309180	30193
EUR	rs185937162	P241.1	Phecode	Nontoxic uninodular goiter	402565	rs185937162	0.49436989	0.106783	1.213807301		0.95914981	1.536072355	T	G	G	0.0426717	34356.3	72.5609	34283.7	6	31325268	1.61282	0.120138	positive	Endocrine/Metabolic	Endocrine/Metabolic	Nontoxic uninodular goiter (Phecode)	0.994472	N	ADD		rs185937162_G_T	rs185937162	401543	1022
EUR	rs185937162	P255	Phecode	Disorders of adrenal glands	422976	rs185937162	0.49436989	0.107946	1.171536353		0.965884944	1.420979339	T	G	G	0.0421887	35689.6	107.969	35581.6	6	31325268	1.60749	0.0984863	positive	Endocrine/Metabolic	Endocrine/Metabolic	Disorders of adrenal glands (Phecode)	0.994791	N	ADD		rs185937162_G_T	rs185937162	421485	1491
EUR	rs185937162	P274.11	Phecode	Gouty arthropathy	420715	rs185937162	0.49436989	0.108381	1.505287322		0.913667553	2.48000496	T	G	G	0.0421502	35466.5	15.9608	35450.5	6	31325268	1.60551	0.254737	positive	Endocrine/Metabolic	Endocrine/Metabolic	Gouty arthropathy (Phecode)	0.994918	N	ADD		rs185937162_G_T	rs185937162	420435	280
EUR	rs185937162	P279	Phecode	Disorders involving the immune mechanism	428773	rs185937162	0.49436989	0.106413	1.21986179		0.958368474	1.55269859	T	G	G	0.0421626	36156.4	68.9333	36087.5	6	31325268	1.61453	0.123093	positive	Endocrine/Metabolic	Endocrine/Metabolic	Disorders involving the immune mechanism (Phecode)	0.995059	N	ADD		rs185937162_G_T	rs185937162	427784	989
EUR	rs185937162	P300.9	Phecode	Posttraumatic stress disorder	355041	rs185937162	0.49436989	0.108419	0.785465742		0.584908199	1.054792238	T	G	G	0.0423033	30038.8	46.9921	29991.9	6	31325268	-1.60534	0.150422	negative	Psychiatric disorders	Psychiatric disorders	Posttraumatic stress disorder (Phecode)	0.995563	N	ADD		rs185937162_G_T	rs185937162	354595	446
EUR	rs185937162	P433.11	Phecode	Occlusion of cerebral arteries, with cerebral infarction	409591	rs185937162	0.49436989	0.106839	1.484595834		0.918400147	2.399859848	T	G	G	0.0422687	34625.7	17.2628	34608.5	6	31325268	1.61257	0.245039	positive	Safety	Safety	Occlusion of cerebral arteries (infarction) (Phecode)	0.995112	N	ADD		rs185937162_G_T	rs185937162	409292	299
EUR	rs185937162	P446	Phecode	Polyarteritis nodosa and allied conditions	414357	rs185937162	0.49436989	0.106229	1.154946462		0.969734584	1.375527171	T	G	G	0.0421559	34935.2	132.035	34803.2	6	31325268	1.61538	0.0891765	positive	Circulatory system	Circulatory system	Polyarteritis nodosa and allied conditions (Phecode)	0.995105	N	ADD		rs185937162_G_T	rs185937162	412554	1803
EUR	rs185937162	P610	Phecode	Benign mammary dysplasias	234250	rs185937162	0.49436989	0.108024	1.095116329		0.980248003	1.223440633	T	G	G	0.0422198	19780	333.525	19446.4	6	31325268	1.60714	0.0565354	positive	Genitourinary	Genitourinary	Benign mammary dysplasias (Phecode)	0.993834	N	ADD		rs185937162_G_T	rs185937162	229941	4309
EUR	rs185937162	Q0701	data_field_phenotype	Microalbumin in urine	140216	rs185937162	0.49436989	0.107633		-0.0150105	-0.0332958	0.00327489	T	G	G	0.0421518	11820.7			6	31325268	-1.60894	0.00932944	negative	Quantitative Measure	Urine assay	Microalbumin in urine (DFP)	0.9957		ADD		rs185937162_G_T	rs185937162		140216
EUR	rs185937162	Q1180	data_field_phenotype	Polyunsaturated Fatty Acids to Monounsaturated Fatty Acids ratio	112752	rs185937162	0.49436989	0.107712		-0.0162412	-0.0360302	0.00354786	T	G	G	0.0427424	9638.59			6	31325268	-1.60857	0.0100966	negative	Metabolomics	Metabolomics	Poly to mononunsaturated Fatty Acids ratio (DFP)	0.997912		ADD		rs185937162_G_T	rs185937162		112752
EUR	rs185937162	Q1206	data_field_phenotype	Total Lipids in Small HDL	109397	rs185937162	0.49436989	0.108239		-0.0168996	-0.0375217	0.00372248	T	G	G	0.0427938	9363.04			6	31325268	-1.60617	0.0105217	negative	Metabolomics	Metabolomics	Total Lipids in S-HDL (DFP)	0.997487		ADD		rs185937162_G_T	rs185937162		109397
EUR	rs185937162	P709.6	Phecode	Other specified diffuse diseases of connective tissue	413387	rs185937162	0.494686606	0.108748	2.068551807		0.850962439	5.028334666	T	G	G	0.0420436	34760.6	5	34755.6	6	31325268	1.60385	0.453191	positive	Dermatologic	Dermatologic	Other diffuse diseases of connective tissue (Phecode)	0.99489	N	ADD	UNFINISHED	rs185937162_G_T	rs185937162	413267	120
EUR	rs185937162	P427.2	Phecode	Atrial fibrillation and flutter	401624	rs185937162	0.496611896	0.110357	1.04309005		0.990442232	1.098534116	T	G	G	0.0421047	33820.5	1655.55	32165	6	31325268	1.59659	0.0264236	positive	Circulatory system	Circulatory system	Atrial fibrillation and flutter (Phecode)	0.994486	N	ADD		rs185937162_G_T	rs185937162	381201	20423
EUR	rs185937162	P427.7	Phecode	Tachycardia NOS	388405	rs185937162	0.496611896	0.110034	0.928444762		0.847644396	1.016955702	T	G	G	0.042239	32811.7	497.31	32314.4	6	31325268	-1.59804	0.0464571	negative	Circulatory system	Circulatory system	Tachycardia NOS (Phecode)	0.994596	N	ADD		rs185937162_G_T	rs185937162	382892	5513
EUR	rs185937162	P530.9	Phecode	Heartburn	368712	rs185937162	0.496611896	0.110396	1.104301253		0.977660459	1.247347827	T	G	G	0.0421546	31085.8	273.368	30812.4	6	31325268	1.59642	0.0621473	positive	Digestive	Digestive	Heartburn (Phecode)	0.995736	N	ADD		rs185937162_G_T	rs185937162	365135	3577
EUR	rs185937162	P574.11	Phecode	Cholelithiasis with acute cholecystitis	405817	rs185937162	0.496611896	0.110474	1.114245856		0.975638311	1.27254634	T	G	G	0.0421476	34208.4	229.286	33979.1	6	31325268	1.59606	0.0677779	positive	Digestive	Digestive	Cholelithiasis with acute cholecystitis (Phecode)	0.995391	N	ADD		rs185937162_G_T	rs185937162	402793	3024
EUR	rs185937162	Q1225	data_field_phenotype	Triglycerides in Small HDL	112778	rs185937162	0.496611896	0.11045		0.0161975	-0.00369148	0.0360865	T	G	G	0.0427324	9638.54			6	31325268	1.59619	0.0101476	positive	Metabolomics	Metabolomics	Triglycerides in S-HDL (DFP)	0.997917		ADD		rs185937162_G_T	rs185937162		112778
EUR	rs185937162	Q1245	data_field_phenotype	Triglycerides to Total Lipids in Very Large VLDL percentage	109536	rs185937162	0.497676781	0.110972		0.0164339	-0.00377487	0.0366426	T	G	G	0.0425169	9314.27			6	31325268	1.59385	0.0103108	positive	Metabolomics	Metabolomics	Triglycerides to Total Lipids in VL-VLDL % (DFP)	0.998882		ADD		rs185937162_G_T	rs185937162		109536
EUR	rs185937162	Q1031	data_field_phenotype	Cholesterol to Total Lipids in Large VLDL percentage	112125	rs185937162	0.504360709	0.112727		-0.0162556	-0.0363432	0.00383209	T	G	G	0.0426895	9573.13			6	31325268	-1.58606	0.010249	negative	Metabolomics	Metabolomics	Cholesterol to Total Lipids in L-VLDL % (DFP)	0.997845		ADD		rs185937162_G_T	rs185937162		112125
EUR	rs185937162	P2073	composite_phenotype	Irritable Bowel Syndrome	169743	rs185937162	0.505973813	0.113353	1.029253441		0.993167011	1.066653014	T	G	G	0.0429125	14568.2	5014.91	9553.27	6	31325268	1.5833	0.0182109	positive	Digestive	Digestive	IBS (CP)	0.995808	N	ADD		rs185937162_G_T	rs185937162	110287	59456
EUR	rs185937162	P694.3	Phecode	Vascular disorders of skin	418022	rs185937162	0.50649278	0.113735	0.730097541		0.49440091	1.078153167	T	G	G	0.0420534	35158.5	26.9961	35131.5	6	31325268	-1.58163	0.198896	negative	Dermatologic	Dermatologic	Vascular disorders of skin (Phecode)	0.995186	N	ADD		rs185937162_G_T	rs185937162	417784	238
EUR	rs185937162	P79.1	Phecode	Varicella infection	419959	rs185937162	0.511967594	0.115233	2.509038812		0.798696527	7.881897646	T	G	G	0.0422108	35453.6	3	35450.6	6	31325268	1.5751	0.584026	positive	Infectious diseases	Infectious diseases	Varicella infection (Phecode)	0.994562	N	ADD		rs185937162_G_T	rs185937162	419873	86
EUR	rs185937162	P722.6	Phecode	Degeneration of intervertebral disc	408357	rs185937162	0.514089327	0.116222	1.078414773		0.981469849	1.1849324	T	G	G	0.0421029	34386.1	459.972	33926.1	6	31325268	1.57083	0.0480588	positive	Musculoskeletal	Musculoskeletal	Degeneration of intervertebral disc (Phecode)	0.995173	N	ADD		rs185937162_G_T	rs185937162	402454	5903
EUR	rs185937162	P737.2	Phecode	Lordosis (acquired)	408498	rs185937162	0.514089327	0.11625	2.037851045		0.838265126	4.954100261	T	G	G	0.042142	34429.8	5	34424.8	6	31325268	1.57071	0.453232	positive	Musculoskeletal	Musculoskeletal	Lordosis (acquired) (Phecode)	0.995167	N	ADD		rs185937162_G_T	rs185937162	408379	119
EUR	rs185937162	P362.29	Phecode	Macular degeneration (senile) of retina NOS	410175	rs185937162	0.514110562	0.116603	0.938306357		0.866558636	1.015985516	T	G	G	0.0420813	34521.4	662.976	33858.5	6	31325268	-1.56919	0.0405831	negative	Sense organs	Sense organs	Macular degeneration (senile) of retina NOS (Phecode)	0.995149	N	ADD		rs185937162_G_T	rs185937162	402666	7509
EUR	rs185937162	P426.25	Phecode	Other heart block	383856	rs185937162	0.514110562	0.117064	0.750914238		0.524810412	1.07442776	T	G	G	0.0422094	32404.7	31.9882	32372.7	6	31325268	-1.56722	0.182785	negative	Circulatory system	Circulatory system	Other heart block (Phecode)	0.994604	N	ADD		rs185937162_G_T	rs185937162	383568	288
EUR	rs185937162	Q1167	data_field_phenotype	Phospholipids to Total Lipids in Large HDL percentage	112814	rs185937162	0.514110562	0.116805		0.0158321	-0.00395337	0.0356175	T	G	G	0.042763	9648.54			6	31325268	1.56834	0.0100948	positive	Metabolomics	Metabolomics	Phospholipids to Total Lipids in L-HDL % (DFP)	0.997841		ADD		rs185937162_G_T	rs185937162		112814
EUR	rs185937162	P440.9	Phecode	Atherosclerosis of aorta	413702	rs185937162	0.515886285	0.117739	0.851643672		0.696427328	1.041450783	T	G	G	0.0421985	34915.2	101	34814.2	6	31325268	-1.56433	0.102657	negative	Circulatory system	Circulatory system	Atherosclerosis of aorta (Phecode)	0.995024	N	ADD		rs185937162_G_T	rs185937162	412665	1037
EUR	rs185937162	P402	Phecode	Elevated blood pressure reading without diagnosis of hypertension	312175	rs185937162	0.516237477	0.11809	1.114719085		0.972781572	1.277369233	T	G	G	0.0422487	26378	219.153	26158.8	6	31325268	1.56284	0.0694907	positive	Circulatory system	Circulatory system	Elevated BP reading no HTN (Phecode)	0.995095	N	ADD		rs185937162_G_T	rs185937162	309293	2882
EUR	rs185937162	P362.2	Phecode	Degeneration of macula and posterior pole of retina	410178	rs185937162	0.517007927	0.11908	0.938702713		0.86693426	1.016420269	T	G	G	0.042081	34521.4	662.976	33858.5	6	31325268	-1.55865	0.0405828	negative	Sense organs	Sense organs	Degeneration of macula/posterior pole of retina (Phecode)	0.99515	N	ADD		rs185937162_G_T	rs185937162	402666	7512
EUR	rs185937162	P528.1	Phecode	Stomatitis and mucositis	421601	rs185937162	0.517007927	0.118911	0.846489186		0.686516137	1.04374437	T	G	G	0.0421325	35526.2	92.9295	35433.3	6	31325268	-1.55936	0.106874	negative	Digestive	Digestive	Stomatitis and mucositis (Phecode)	0.995331	N	ADD		rs185937162_G_T	rs185937162	420655	946
EUR	rs185937162	Q1027	data_field_phenotype	Cholesterol to Total Lipids in Chylomicrons and Extremely Large VLDL percentage	102373	rs185937162	0.517007927	0.118607		-0.0167756	-0.0378433	0.00429211	T	G	G	0.0424983	8701.37			6	31325268	-1.56066	0.010749	negative	Metabolomics	Metabolomics	Cholesterol-Total Lipids in ChyloM and EL-VLDL % (DFP)	1.00024		ADD		rs185937162_G_T	rs185937162		102373
EUR	rs185937162	P287.1	Phecode	Spontaneous ecchymoses	424018	rs185937162	0.517760568	0.119525	1.486054125		0.902494495	2.446950121	T	G	G	0.0422088	35794.6	16	35778.6	6	31325268	1.55677	0.254453	positive	Haematopoietic	Haematopoietic	Spontaneous ecchymoses (Phecode)	0.995026	N	ADD		rs185937162_G_T	rs185937162	423741	277
EUR	rs185937162	P741	Phecode	Symptoms and disorders of the joints	425103	rs185937162	0.518246154	0.119909	0.936040362		0.861222592	1.017354025	T	G	G	0.0421455	35832.4	593.447	35238.9	6	31325268	-1.55515	0.0425023	negative	Musculoskeletal	Musculoskeletal	Symptoms and disorders of the joints (Phecode)	0.995039	N	ADD		rs185937162_G_T	rs185937162	418465	6638
EUR	rs185937162	P474.2	Phecode	Chronic tonsillitis and adenoiditis	404033	rs185937162	0.52354629	0.12141	1.158268065		0.961751157	1.394933601	T	G	G	0.0421426	34054	116.498	33937.5	6	31325268	1.54888	0.0948594	positive	Respiratory	Respiratory	Chronic tonsillitis and adenoiditis (Phecode)	0.995113	N	ADD		rs185937162_G_T	rs185937162	402446	1587
EUR	rs185937162	P681.1	Phecode	Cellulitis and abscess of fingers/toes	412120	rs185937162	0.52680033	0.122441	0.855314927		0.701454114	1.042921432	T	G	G	0.042159	34749.1	103.769	34645.3	6	31325268	-1.54461	0.101181	negative	Dermatologic	Dermatologic	Cellulitis and abscess of fingers/toes (Phecode)	0.994691	N	ADD		rs185937162_G_T	rs185937162	411050	1070
EUR	rs185937162	Q0524	data_field_phenotype	Sex hormone binding globulin	374663	rs185937162	0.527257982	0.122824		-0.00805943	-0.0182965	0.00217768	T	G	G	0.0424117	31780.2			6	31325268	-1.54303	0.00522311	negative	Quantitative Measure	Blood Biochemistry	SHBG (DFP)	0.995637		ADD		rs185937162_G_T	rs185937162		374663
EUR	rs185937162	P365.11	Phecode	Primary open angle glaucoma	408055	rs185937162	0.528137215	0.123494	0.907498661		0.802053256	1.026801575	T	G	G	0.0420944	34353.7	269.118	34084.6	6	31325268	-1.54027	0.0630196	negative	Sense organs	Sense organs	Primary open angle glaucoma (Phecode)	0.995035	N	ADD		rs185937162_G_T	rs185937162	405105	2950
EUR	rs185937162	P414	Phecode	Other forms of chronic heart disease	386141	rs185937162	0.528137215	0.123583	0.938323966		0.865298918	1.017516547	T	G	G	0.0422289	32612.6	639.6	31973	6	31325268	-1.53991	0.0413393	negative	Circulatory system	Circulatory system	Other forms of chronic heart disease (Phecode)	0.994737	N	ADD		rs185937162_G_T	rs185937162	378973	7168
EUR	rs185937162	P2059	composite_phenotype	Family history Severe depression	429998	rs185937162	0.529514089	0.124183	0.976734192		0.94784933	1.00649086	T	G	G	0.0421719	36267.7	5288.41	30979.2	6	31325268	-1.53745	0.0153134	negative	Psychiatric disorders	Psychiatric disorders	Family history Severe depression (CP)	0.995227	N	ADD		rs185937162_G_T	rs185937162	368684	61314
EUR	rs185937162	P153	Phecode	Colorectal cancer	390774	rs185937162	0.533401782	0.126613	1.05832985		0.984077624	1.13817955	T	G	G	0.0421906	32974	786.87	32187.1	6	31325268	1.5276	0.0371118	positive	Neoplasms	Neoplasms	Colorectal cancer (Phecode)	0.995691	N	ADD		rs185937162_G_T	rs185937162	380921	9853
EUR	rs185937162	P189.2	Phecode	Cancer of bladder	425863	rs185937162	0.533401782	0.126969	0.925805914		0.838539265	1.022154169	T	G	G	0.0421499	35900.2	423	35477.2	6	31325268	-1.52616	0.0505126	negative	Neoplasms	Neoplasms	Cancer of bladder (Phecode)	0.994854	N	ADD		rs185937162_G_T	rs185937162	421161	4702
EUR	rs185937162	P191	Phecode	Manlignant and unknown neoplasms of brain and nervous system	426876	rs185937162	0.533401782	0.127075	0.878063343		0.74297517	1.037702858	T	G	G	0.042153	35988.2	146.055	35842.2	6	31325268	-1.52574	0.085231	negative	Neoplasms	Neoplasms	Manlignant neoplasms of brain and nervous system (Phecode)	0.995206	N	ADD		rs185937162_G_T	rs185937162	425340	1536
EUR	rs185937162	P272.11	Phecode	Hypercholesterolemia	424685	rs185937162	0.533401782	0.125662	1.024944064		0.993127557	1.057776828	T	G	G	0.0421661	35814.6	5016.74	30797.9	6	31325268	1.53144	0.016088	positive	Endocrine/Metabolic	Endocrine/Metabolic	Hypercholesterolemia (Phecode)	0.994966	N	ADD		rs185937162_G_T	rs185937162	363442	61243
EUR	rs185937162	P282.5	Phecode	Sickle cell anemia	394805	rs185937162	0.533401782	0.127244	2.968821437		0.733218462	12.02084896	T	G	G	0.0421538	33285.1	2.01178	33283	6	31325268	1.52506	0.713522	positive	Haematopoietic	Haematopoietic	Sickle cell anemia (Phecode)	0.994729	N	ADD		rs185937162_G_T	rs185937162	394703	102
EUR	rs185937162	P292.3	Phecode	Memory loss	411431	rs185937162	0.533401782	0.128364	1.152090988		0.959913992	1.382741451	T	G	G	0.0422211	34742.1	120.898	34621.2	6	31325268	1.52058	0.0931083	positive	Psychiatric disorders	Psychiatric disorders	Memory loss (Phecode)	0.995554	N	ADD		rs185937162_G_T	rs185937162	409791	1640
EUR	rs185937162	P368.9	Phecode	Subjective visual disturbances	423436	rs185937162	0.533401782	0.128453	1.162448721		0.957395883	1.411422643	T	G	G	0.0421973	35735.7	106.812	35628.9	6	31325268	1.52023	0.099017	positive	Sense organs	Sense organs	Subjective visual disturbances (Phecode)	0.995083	N	ADD		rs185937162_G_T	rs185937162	421970	1466
EUR	rs185937162	P564.1	Phecode	Irritable Bowel Syndrome	322539	rs185937162	0.533401782	0.128345	1.053705249		0.984998473	1.127201283	T	G	G	0.0422054	27225.8	923.376	26302.4	6	31325268	1.52066	0.0344013	positive	Digestive	Digestive	Irritable Bowel Syndrome (Phecode)	0.995192	N	ADD		rs185937162_G_T	rs185937162	311071	11468
EUR	rs185937162	P733.8	Phecode	Malunion and nonunion of fracture	403176	rs185937162	0.533401782	0.127235	0.891766322		0.769692585	1.033201944	T	G	G	0.0421364	33976.7	188.306	33788.4	6	31325268	-1.5251	0.0751097	negative	Musculoskeletal	Musculoskeletal	Malunion and nonunion of fracture (Phecode)	0.994974	N	ADD		rs185937162_G_T	rs185937162	401178	1998
EUR	rs185937162	P8	Phecode	Intestinal infection	428839	rs185937162	0.533401782	0.126261	0.938412019		0.86498456	1.018076975	T	G	G	0.0421661	36165	621.474	35543.5	6	31325268	-1.52901	0.0415719	negative	Infectious diseases	Infectious diseases	Intestinal infection (Phecode)	0.995175	N	ADD		rs185937162_G_T	rs185937162	421830	7009
EUR	rs185937162	Q1100	data_field_phenotype	Free Cholesterol in Large LDL	112816	rs185937162	0.533401782	0.128058		-0.0155608	-0.0356017	0.00448012	T	G	G	0.0427578	9647.54			6	31325268	-1.52182	0.0102251	negative	Metabolomics	Metabolomics	Free Cholesterol in L-LDL (DFP)	0.997851		ADD		rs185937162_G_T	rs185937162		112816
EUR	rs185937162	Q2040	primary_care_quantitative_phenotype	Blood chloride (primary care)	12758	rs185937162	0.533401782	0.128449		0.0449329	-0.0129926	0.102858	T	G	G	0.046695	1191.47			6	31325268	1.52035	0.0295544	positive	Quantitative Measure	Blood Biochemistry	Blood chloride (primary care) (PQP)	0.975786		ADD		rs185937162_G_T	rs185937162		12758
EUR	rs185937162	P2035.2	composite_phenotype	Type 2 diabetes	210699	rs185937162	0.533416536	0.129328	1.036351049		0.989618898	1.085288481	T	G	G	0.0426928	17990.6	2285.51	15705.1	6	31325268	1.51676	0.0235412	positive	Endocrine/Metabolic	Endocrine/Metabolic	Type 2 diabetes (CP)	0.993634	N	ADD		rs185937162_G_T	rs185937162	182673	28026
EUR	rs185937162	P579.2	Phecode	Splenomegaly	394480	rs185937162	0.533416536	0.129418	1.203512813		0.947256744	1.529091735	T	G	G	0.0421795	33277.9	69.9882	33208	6	31325268	1.5164	0.122161	positive	Digestive	Digestive	Splenomegaly (Phecode)	0.995403	N	ADD		rs185937162_G_T	rs185937162	393489	991
EUR	rs185937162	Q1074	data_field_phenotype	Concentration of Chylomicrons and Extremely Large VLDL Particles	109397	rs185937162	0.533416536	0.128919		0.0155374	-0.00451857	0.0355934	T	G	G	0.0427938	9363.04			6	31325268	1.51839	0.0102328	positive	Metabolomics	Metabolomics	Concentration of Chylomicrons and EL-VLDL (DFP)	0.997487		ADD		rs185937162_G_T	rs185937162		109397
EUR	rs185937162	Q1128	data_field_phenotype	Glycine	112103	rs185937162	0.533416536	0.129576		-0.0149269	-0.0342279	0.00437407	T	G	G	0.0426594	9564.5			6	31325268	-1.51579	0.00984764	negative	Metabolomics	Metabolomics	Glycine (DFP)	0.997745		ADD		rs185937162_G_T	rs185937162		112103
EUR	rs185937162	P256.4	Phecode	Polycystic ovaries	234893	rs185937162	0.53432081	0.130076	0.777822719		0.56182616	1.07686327	T	G	G	0.0423091	19876.2	38.9608	19837.3	6	31325268	-1.5138	0.165977	negative	Endocrine/Metabolic	Endocrine/Metabolic	Polycystic ovaries (Phecode)	0.993457	N	ADD		rs185937162_G_T	rs185937162	234528	365
EUR	rs185937162	P803.3	Phecode	Fracture of clavicle or scapula	399644	rs185937162	0.534569467	0.130417	1.102148197		0.971628449	1.250195343	T	G	G	0.0421674	33703.9	255.106	33448.8	6	31325268	1.51246	0.0643066	positive	Injuries & poisonings	Injuries & poisonings	Fracture of clavicle or scapula (Phecode)	0.995286	N	ADD		rs185937162_G_T	rs185937162	396339	3305
EUR	rs185937162	P751.21	Phecode	Cystic kidney disease	426129	rs185937162	0.534973794	0.13097	0.825579763		0.643778206	1.058727621	T	G	G	0.0421645	35935	65.9371	35869.1	6	31325268	-1.51029	0.126908	negative	Congenital anomalies	Congenital anomalies	Cystic kidney disease (Phecode)	0.995125	N	ADD		rs185937162_G_T	rs185937162	425475	654
EUR	rs185937162	Q1150	data_field_phenotype	Phospholipids in IDL	109397	rs185937162	0.534973794	0.131077		-0.0154152	-0.0354254	0.00459512	T	G	G	0.0427938	9363.04			6	31325268	-1.50988	0.0102095	negative	Metabolomics	Metabolomics	Phospholipids in IDL (DFP)	0.997487		ADD		rs185937162_G_T	rs185937162		109397
EUR	rs185937162	P365.1	Phecode	Open-angle glaucoma	408061	rs185937162	0.535581953	0.132109	0.909471233		0.803800368	1.029031023	T	G	G	0.0420938	34353.7	269.118	34084.6	6	31325268	-1.50584	0.0630166	negative	Sense organs	Sense organs	Open-angle glaucoma (Phecode)	0.995035	N	ADD		rs185937162_G_T	rs185937162	405105	2956
EUR	rs185937162	P377.3	Phecode	Optic neuritis/neuropathy	413603	rs185937162	0.535581953	0.131682	0.781976994		0.567981734	1.076604733	T	G	G	0.0420698	34800.4	39.9922	34760.4	6	31325268	-1.5075	0.163135	negative	Sense organs	Sense organs	Optic neuritis/neuropathy (Phecode)	0.995212	N	ADD		rs185937162_G_T	rs185937162	413228	375
EUR	rs185937162	P513.3	Phecode	Hypoventilation	428008	rs185937162	0.535581953	0.131903	0.756149385		0.525643519	1.087739221	T	G	G	0.0421566	36086.8	30.9883	36055.8	6	31325268	-1.50664	0.185522	negative	Respiratory	Respiratory	Hypoventilation (Phecode)	0.994991	N	ADD		rs185937162_G_T	rs185937162	427724	284
EUR	rs185937162	P610.4	Phecode	Benign neoplasm of breast	232080	rs185937162	0.535581953	0.13235	1.138971623		0.961418284	1.349320078	T	G	G	0.0422428	19607.4	140.969	19466.4	6	31325268	1.5049	0.0864682	positive	Genitourinary	Genitourinary	Benign neoplasm of breast (Phecode)	0.994059	N	ADD		rs185937162_G_T	rs185937162	230190	1890
EUR	rs185937162	P304	Phecode	Adjustment reaction	355057	rs185937162	0.537148758	0.133019	1.319726078		0.918957167	1.895271109	T	G	G	0.0422824	30025.3	30.4902	29994.9	6	31325268	1.5023	0.184665	positive	Psychiatric disorders	Psychiatric disorders	Adjustment reaction (Phecode)	0.995662	N	ADD		rs185937162_G_T	rs185937162	354588	469
EUR	rs185937162	P278.3	Phecode	Localized adiposity	402265	rs185937162	0.538010368	0.133779	2.137268187		0.791897307	5.768343332	T	G	G	0.0422814	34016.7	4	34012.7	6	31325268	1.49936	0.506568	positive	Endocrine/Metabolic	Endocrine/Metabolic	Localized adiposity (Phecode)	0.994876	N	ADD		rs185937162_G_T	rs185937162	402166	99
EUR	rs185937162	P333.2	Phecode	Myoclonus	404811	rs185937162	0.538010368	0.134819	1.553661125		0.872060067	2.76799752	T	G	G	0.0422021	34167.7	11.9177	34155.8	6	31325268	1.49537	0.294653	positive	Neurological	Neurological	Myoclonus (Phecode)	0.994659	N	ADD		rs185937162_G_T	rs185937162	404596	215
EUR	rs185937162	P350	Phecode	Abnormal movement	428845	rs185937162	0.538010368	0.134749	1.054667643		0.983613007	1.130857133	T	G	G	0.0421815	36178.7	854.835	35323.8	6	31325268	1.49563	0.0355876	positive	Neurological	Neurological	Abnormal movement (Phecode)	0.995009	N	ADD		rs185937162_G_T	rs185937162	418117	10728
EUR	rs185937162	P426.23	Phecode	Second degree AV block	384745	rs185937162	0.538010368	0.134926	0.870860149		0.726464371	1.043950308	T	G	G	0.0422176	32486	124.58	32361.4	6	31325268	-1.49495	0.0924958	negative	Circulatory system	Circulatory system	Second degree AV block (Phecode)	0.994848	N	ADD		rs185937162_G_T	rs185937162	383452	1293
EUR	rs185937162	P759	Phecode	Other and unspecified congenital anomalies	427552	rs185937162	0.538010368	0.134344	1.374721619		0.906314292	2.085218719	T	G	G	0.042174	36063.2	22.9921	36040.2	6	31325268	1.49719	0.212566	positive	Congenital anomalies	Congenital anomalies	Other and unspecified congenital anomalies (Phecode)	0.995055	N	ADD		rs185937162_G_T	rs185937162	427186	366
EUR	rs185937162	P800.3	Phecode	Fracture of tibia and fibula	399686	rs185937162	0.538010368	0.134537	1.1006028		0.970741841	1.247830335	T	G	G	0.0421742	33712.9	257.055	33455.8	6	31325268	1.49645	0.0640568	positive	Injuries & poisonings	Injuries & poisonings	Fracture of tibia and fibula (Phecode)	0.994745	N	ADD		rs185937162_G_T	rs185937162	396358	3328
EUR	rs185937162	P292.6	Phecode	Hallucinations	410750	rs185937162	0.539520585	0.136387	1.214096142		0.940547963	1.567206517	T	G	G	0.04222	34683.7	61.5215	34622.2	6	31325268	1.48938	0.130255	positive	Psychiatric disorders	Psychiatric disorders	Hallucinations (Phecode)	0.995324	N	ADD		rs185937162_G_T	rs185937162	409872	878
EUR	rs185937162	P377	Phecode	Disorders of optic nerve and visual pathways	414101	rs185937162	0.539520585	0.136271	0.852144421		0.690402712	1.051785722	T	G	G	0.0420772	34848.4	92.0157	34756.4	6	31325268	-1.48982	0.107392	negative	Sense organs	Sense organs	Disorders of optic nerve and visual pathways (Phecode)	0.99521	N	ADD		rs185937162_G_T	rs185937162	413162	939
EUR	rs185937162	Q0331	data_field_phenotype	NS3 antigen for Hepatitis C Virus	8900	rs185937162	0.539520585	0.136437		-0.0528579	-0.122419	0.0167034	T	G	G	0.0439427	782.18			6	31325268	-1.48933	0.0354911	negative	Quantitative Measure	Infection Antigens	NS3 antigen for Hepatitis C Virus (DFP)	1.00861		ADD		rs185937162_G_T	rs185937162		8900
EUR	rs185937162	Q1202	data_field_phenotype	Total Lipids in Lipoprotein Particles	109397	rs185937162	0.539520585	0.136394		-0.0155024	-0.0359031	0.00489831	T	G	G	0.0427938	9363.04			6	31325268	-1.48937	0.0104087	negative	Metabolomics	Metabolomics	Total Lipids in Lipoprotein Particles (DFP)	0.997487		ADD		rs185937162_G_T	rs185937162		109397
EUR	rs185937162	P331.1	Phecode	Hydrocephalus	405578	rs185937162	0.540765604	0.137514	0.863475836		0.711409587	1.048052143	T	G	G	0.0422169	34244.5	108.667	34135.8	6	31325268	-1.48511	0.0988384	negative	Neurological	Neurological	Hydrocephalus (Phecode)	0.994665	N	ADD		rs185937162_G_T	rs185937162	404455	1123
EUR	rs185937162	P362.4	Phecode	Retinal vascular changes and abnomalities	405419	rs185937162	0.540765604	0.137603	0.892976738		0.769035553	1.03689049	T	G	G	0.0420713	34113	183.027	33930	6	31325268	-1.48478	0.0762368	negative	Sense organs	Sense organs	Retinal vascular changes and abnomalities (Phecode)	0.995297	N	ADD		rs185937162_G_T	rs185937162	403444	1975
EUR	rs185937162	P506	Phecode	Empyema and pneumothorax	404249	rs185937162	0.540765604	0.137565	0.902836713		0.788892395	1.033239309	T	G	G	0.0421233	34056.6	224.529	33832.1	6	31325268	-1.48492	0.0688343	negative	Respiratory	Respiratory	Empyema and pneumothorax (Phecode)	0.995257	N	ADD		rs185937162_G_T	rs185937162	401817	2432
EUR	rs185937162	P364.5	Phecode	Corneal dystrophy	406041	rs185937162	0.542835049	0.138984	1.251898191		0.929653146	1.685834606	T	G	G	0.042041	34140.8	45.2157	34095.6	6	31325268	1.47959	0.15184	positive	Sense organs	Sense organs	Corneal dystrophy (Phecode)	0.995289	N	ADD		rs185937162_G_T	rs185937162	405376	665
EUR	rs185937162	P496.1	Phecode	Emphysema	382009	rs185937162	0.542835049	0.13847	0.925960221		0.836365157	1.025153158	T	G	G	0.0420584	32133.4	401.49	31731.9	6	31325268	-1.48151	0.051922	negative	Respiratory	Respiratory	Emphysema (Phecode)	0.993845	N	ADD		rs185937162_G_T	rs185937162	377567	4442
EUR	rs185937162	P599.4	Phecode	Urinary incontinence	404117	rs185937162	0.542835049	0.13897	1.046397254		0.985386715	1.11118766	T	G	G	0.042209	34114.8	1170.14	32944.6	6	31325268	1.47964	0.0306516	positive	Genitourinary	Genitourinary	Urinary incontinence (Phecode)	0.995168	N	ADD		rs185937162_G_T	rs185937162	389665	14452
EUR	rs185937162	P290.3	Phecode	Other persistent mental disorders due to conditions classified elsewhere	410132	rs185937162	0.542911703	0.13977	0.697714983		0.432701877	1.125034032	T	G	G	0.0422476	34654.2	17.9725	34636.2	6	31325268	-1.47665	0.243759	negative	Psychiatric disorders	Psychiatric disorders	Other mental disorders (classified elsewhere) (Phecode)	0.99546	N	ADD		rs185937162_G_T	rs185937162	409979	153
EUR	rs185937162	P621	Phecode	Endometrial hyperplasia	224927	rs185937162	0.542911703	0.140074	0.881297976		0.745117617	1.042360488	T	G	G	0.0422946	19026.4	145.357	18881	6	31325268	-1.47552	0.0856392	negative	Genitourinary	Genitourinary	Endometrial hyperplasia (Phecode)	0.994119	N	ADD		rs185937162_G_T	rs185937162	223407	1520
EUR	rs185937162	P686	Phecode	Other local infections of skin and subcutaneous tissue	417955	rs185937162	0.542911703	0.140143	0.943440728		0.87322517	1.019311883	T	G	G	0.0421522	35235.5	690.588	34544.9	6	31325268	-1.47526	0.0394628	negative	Dermatologic	Dermatologic	Other local infections of skin (Phecode)	0.994555	N	ADD		rs185937162_G_T	rs185937162	410169	7786
EUR	rs185937162	Q0601	data_field_phenotype	White blood cell (leukocyte) count	417142	rs185937162	0.542911703	0.13961		-0.00804594	-0.018721	0.00262914	T	G	G	0.0421719	35183.4			6	31325268	-1.47725	0.00544657	negative	Quantitative Measure	Blood Count	White blood cell (leukocyte) count (DFP)	0.994957		ADD		rs185937162_G_T	rs185937162		417142
EUR	rs185937162	P577	Phecode	Diseases of pancreas	428790	rs185937162	0.545069606	0.140986	1.088915386		0.972166863	1.219684736	T	G	G	0.0421622	36157.4	315.835	35841.6	6	31325268	1.47213	0.0578634	positive	Digestive	Digestive	Diseases of pancreas (Phecode)	0.994986	N	ADD		rs185937162_G_T	rs185937162	424718	4072
EUR	rs185937162	P528.6	Phecode	Leukoplakia of oral mucosa	421220	rs185937162	0.554067255	0.143604	0.813742483		0.617341112	1.072624164	T	G	G	0.0421233	35486.4	53.498	35432.9	6	31325268	-1.4625	0.140932	negative	Digestive	Digestive	Leukoplakia of oral mucosa (Phecode)	0.995346	N	ADD		rs185937162_G_T	rs185937162	420695	525
EUR	rs185937162	P433.12	Phecode	Cerebral atherosclerosis	409961	rs185937162	0.559744069	0.145369	1.235400653		0.92945441	1.64204691	T	G	G	0.0422652	34654.1	49.545	34604.6	6	31325268	1.45609	0.145181	positive	Circulatory system	Circulatory system	Cerebral atherosclerosis (Phecode)	0.995078	N	ADD		rs185937162_G_T	rs185937162	409236	725
EUR	rs185937162	P760	Phecode	Back pain	428894	rs185937162	0.561860478	0.146517	1.037243256		0.987283785	1.089725847	T	G	G	0.0421594	36163.8	1742.25	34421.6	6	31325268	1.45195	0.0251843	positive	Symptoms	Symptoms	Back pain (Phecode)	0.994997	N	ADD		rs185937162_G_T	rs185937162	407376	21518
EUR	rs185937162	Q1173	data_field_phenotype	Phospholipids to Total Lipids in Small HDL percentage	109397	rs185937162	0.561860478	0.146248		-0.0148731	-0.0349366	0.00519043	T	G	G	0.0427938	9363.04			6	31325268	-1.45292	0.0102367	negative	Metabolomics	Metabolomics	Phospholipids to Total Lipids in S-HDL % (DFP)	0.997487		ADD		rs185937162_G_T	rs185937162		109397
EUR	rs185937162	Q1176	data_field_phenotype	Phospholipids to Total Lipids in Very Large HDL percentage	111707	rs185937162	0.561860478	0.146803		-0.0139951	-0.0329001	0.00490997	T	G	G	0.042775	9556.54			6	31325268	-1.45093	0.00964561	negative	Metabolomics	Metabolomics	Phospholipids to Total Lipids in VL-HDL % (DFP)	0.9978		ADD		rs185937162_G_T	rs185937162		111707
EUR	rs185937162	Q0615	data_field_phenotype	Neutrophil count	416440	rs185937162	0.56488122	0.147918		-0.00789334	-0.0185854	0.00279875	T	G	G	0.0421757	35127.3			6	31325268	-1.44693	0.00545524	negative	Quantitative Measure	Blood Count	Neutrophil count (DFP)	0.994971		ADD		rs185937162_G_T	rs185937162		416440
EUR	rs185937162	Q1131	data_field_phenotype	Histidine	112652	rs185937162	0.56488122	0.148185		0.0149592	-0.00531731	0.0352357	T	G	G	0.0427404	9629.58			6	31325268	1.44598	0.0103453	positive	Metabolomics	Metabolomics	Histidine (DFP)	0.997953		ADD		rs185937162_G_T	rs185937162		112652
EUR	rs185937162	P170	Phecode	Cancer of bone and connective tissue	428778	rs185937162	0.565205464	0.150757	0.859017971		0.698187505	1.056884706	T	G	G	0.0421668	36160.4	94.8431	36065.6	6	31325268	-1.43686	0.105765	negative	Neoplasms	Neoplasms	Cancer of bone and connective tissue (Phecode)	0.99505	N	ADD		rs185937162_G_T	rs185937162	427801	977
EUR	rs185937162	P2074	composite_phenotype	Eosinophilia (case control >=0.3)	417349	rs185937162	0.565205464	0.150873	0.978962104		0.950968086	1.007779046	T	G	G	0.042145	35178.3	5783.27	29395.1	6	31325268	-1.43645	0.0148024	negative	Haematopoietic	Haematopoietic	Eosinophilia (>=0.3) (CP)	0.995007	N	ADD		rs185937162_G_T	rs185937162	349540	67809
EUR	rs185937162	P420.2	Phecode	Pericarditis	424999	rs185937162	0.565205464	0.149848	0.915667063		0.812189338	1.032318805	T	G	G	0.042171	35845.3	284.474	35560.8	6	31325268	-1.44007	0.0611815	negative	Circulatory system	Circulatory system	Pericarditis (Phecode)	0.994914	N	ADD		rs185937162_G_T	rs185937162	421885	3114
EUR	rs185937162	P536	Phecode	Disorders of function of stomach	382915	rs185937162	0.565205464	0.14878	0.773484936		0.545797902	1.096157092	T	G	G	0.0422326	32343	34.0353	32308.9	6	31325268	-1.44385	0.17789	negative	Digestive	Digestive	Disorders of function of stomach (Phecode)	0.993647	N	ADD		rs185937162_G_T	rs185937162	382593	322
EUR	rs185937162	P575.6	Phecode	Cholesterolosis of gallbladder	403861	rs185937162	0.565205464	0.151194	0.843931709		0.669388848	1.063985989	T	G	G	0.0421892	34077.1	75.9961	34001.1	6	31325268	-1.43533	0.118219	negative	Digestive	Digestive	Cholesterolosis of gallbladder (Phecode)	0.995406	N	ADD		rs185937162_G_T	rs185937162	403096	765
EUR	rs185937162	P613.9	Phecode	Breast disorder NOS	426627	rs185937162	0.565205464	0.151452	0.76289289		0.527061998	1.104239063	T	G	G	0.0422122	36017.7	29.9725	35987.7	6	31325268	-1.43442	0.188675	negative	Genitourinary	Genitourinary	Breast disorder NOS (Phecode)	0.995181	N	ADD	UNFINISHED	rs185937162_G_T	rs185937162	426352	275
EUR	rs185937162	P643.1	Phecode	Hyperemesis gravidarum	238574	rs185937162	0.565205464	0.149318	0.721505927		0.462969393	1.124417973	T	G	G	0.0422471	20158.1	20.9882	20137.1	6	31325268	-1.44194	0.226372	negative	Pregnancy complications	Pregnancy complications	Hyperemesis gravidarum (Phecode)	0.993894	N	ADD		rs185937162_G_T	rs185937162	238386	188
EUR	rs185937162	P654.1	Phecode	Abnormality of organs and soft tissues of pelvis complicating pregnancy, childbirth, or the puerperium	235758	rs185937162	0.565205464	0.151532	1.155230653		0.948469644	1.407065438	T	G	G	0.0422169	19905.9	107.941	19798	6	31325268	1.43414	0.100617	positive	Pregnancy complications	Pregnancy complications	Abnormality of pelvis complicating pregnancy (Phecode)	0.993386	N	ADD		rs185937162_G_T	rs185937162	234306	1452
EUR	rs185937162	P8.7	Phecode	Intestinal infection due to protozoa	422950	rs185937162	0.565205464	0.151092	0.650596923		0.361786647	1.169966948	T	G	G	0.0421349	35641.9	12	35629.9	6	31325268	-1.43569	0.299413	negative	Infectious diseases	Infectious diseases	Intestinal infection due to protozoa (Phecode)	0.994584	N	ADD	UNFINISHED	rs185937162_G_T	rs185937162	422854	96
EUR	rs185937162	Q1016	data_field_phenotype	Cholesterol in Large LDL	112821	rs185937162	0.565205464	0.14917		-0.0148484	-0.0350235	0.00532679	T	G	G	0.0427559	9647.54			6	31325268	-1.44248	0.0102936	negative	Metabolomics	Metabolomics	Cholesterol in L-LDL (DFP)	0.997853		ADD		rs185937162_G_T	rs185937162		112821
EUR	rs185937162	Q1118	data_field_phenotype	Free Cholesterol to Total Lipids in Medium LDL percentage	112806	rs185937162	0.565205464	0.1515		-0.0144641	-0.0342297	0.00530152	T	G	G	0.0427616	9647.54			6	31325268	-1.43426	0.0100847	negative	Metabolomics	Metabolomics	Free Cholesterol to Total Lipids in M-LDL % (DFP)	0.997847		ADD		rs185937162_G_T	rs185937162		112806
EUR	rs185937162	P256	Phecode	Ovarian dysfunction	234933	rs185937162	0.565456594	0.151896	0.797435448		0.585103271	1.0868313	T	G	G	0.0423104	19880.2	42.9608	19837.3	6	31325268	-1.43287	0.157971	negative	Endocrine/Metabolic	Endocrine/Metabolic	Ovarian dysfunction (Phecode)	0.993448	N	ADD		rs185937162_G_T	rs185937162	234522	411
EUR	rs185937162	P703	Phecode	Diseases of nail, NOS	422239	rs185937162	0.568853688	0.153107	1.139153267		0.952698519	1.362095339	T	G	G	0.0421777	35618.1	126.074	35492	6	31325268	1.42864	0.0911949	positive	Dermatologic	Dermatologic	Diseases of nail, NOS (Phecode)	0.995146	N	ADD		rs185937162_G_T	rs185937162	420542	1697
EUR	rs185937162	P278	Phecode	Overweight, obesity and other hyperalimentation	428953	rs185937162	0.571352183	0.154379	1.030677072		0.988699169	1.074438149	T	G	G	0.042178	36184.8	2509.4	33675.4	6	31325268	1.42423	0.0212155	positive	Endocrine/Metabolic	Endocrine/Metabolic	Overweight, obesity and other hyperalimentation (Phecode)	0.995028	N	ADD		rs185937162_G_T	rs185937162	398361	30592
EUR	rs185937162	Q1228	data_field_phenotype	Triglycerides in VLDL	109397	rs185937162	0.571352183	0.154229		0.0146222	-0.00549272	0.0347371	T	G	G	0.0427938	9363.04			6	31325268	1.42476	0.0102629	positive	Metabolomics	Metabolomics	Triglycerides in VLDL (DFP)	0.997487		ADD		rs185937162_G_T	rs185937162		109397
EUR	rs185937162	P252.2	Phecode	Hypoparathyroidism	422082	rs185937162	0.572967838	0.156018	1.314559669		0.900884669	1.91818555	T	G	G	0.0421987	35622.6	28.0078	35594.6	6	31325268	1.41859	0.192798	positive	Endocrine/Metabolic	Endocrine/Metabolic	Hypoparathyroidism (Phecode)	0.994736	N	ADD		rs185937162_G_T	rs185937162	421649	433
EUR	rs185937162	P276.41	Phecode	Acidosis	410737	rs185937162	0.572967838	0.155555	0.921344795		0.822855638	1.031625512	T	G	G	0.0421738	34644.7	321.4	34323.3	6	31325268	-1.42018	0.0576828	negative	Endocrine/Metabolic	Endocrine/Metabolic	Acidosis (Phecode)	0.994511	N	ADD		rs185937162_G_T	rs185937162	407189	3548
EUR	rs185937162	P315.1	Phecode	Learning disorder	427563	rs185937162	0.572967838	0.155977	0.778300969		0.550515282	1.100337584	T	G	G	0.0421675	36058.5	34.0706	36024.4	6	31325268	-1.41873	0.176666	negative	Psychiatric disorders	Psychiatric disorders	Learning disorder (Phecode)	0.995124	N	ADD		rs185937162_G_T	rs185937162	427247	316
EUR	rs185937162	P344	Phecode	Other paralytic syndromes	405803	rs185937162	0.572967838	0.155631	1.158849263		0.945474486	1.42038393	T	G	G	0.042187	34239.2	97.1725	34142	6	31325268	1.41992	0.103828	positive	Neurological	Neurological	Other paralytic syndromes (Phecode)	0.994585	N	ADD		rs185937162_G_T	rs185937162	404470	1333
EUR	rs185937162	P5000	data_field_phenotype	Snoring	394002	rs185937162	0.574079152	0.156923	1.016888484		0.993581464	1.040746257	T	G	G	0.0421279	33197	12618.2	20578.8	6	31325268	1.4155	0.0118318	positive	Symptoms	Sleep	Snoring (DFP)	0.994183	N	ADD		rs185937162_G_T	rs185937162	242764	151238
EUR	rs185937162	Q0528	data_field_phenotype	Triglycerides	410148	rs185937162	0.574079152	0.156807		0.00756041	-0.00290515	0.018026	T	G	G	0.042205	34620.6			6	31325268	1.41589	0.00533967	positive	Quantitative Measure	Blood Biochemistry	Triglycerides (DFP)	0.995494		ADD		rs185937162_G_T	rs185937162		410148
EUR	rs185937162	P275.1	Phecode	Disorders of iron metabolism	423734	rs185937162	0.577161534	0.158674	1.16156835		0.943191572	1.4305067	T	G	G	0.0421617	35730.7	92.7411	35637.9	6	31325268	1.40955	0.106255	positive	Haematopoietic	Haematopoietic	Disorders of iron metabolism (Phecode)	0.994921	N	ADD		rs185937162_G_T	rs185937162	422462	1272
EUR	rs185937162	P278.1	Phecode	Obesity	428778	rs185937162	0.577161534	0.158578	1.0304551		0.988366921	1.074340033	T	G	G	0.0421789	36170.8	2493.4	33677.4	6	31325268	1.40987	0.021279	positive	Endocrine/Metabolic	Endocrine/Metabolic	Obesity (Phecode)	0.994984	N	ADD		rs185937162_G_T	rs185937162	398387	30391
EUR	rs185937162	P840.3	Phecode	Joint/ligament sprain	428403	rs185937162	0.577161534	0.158204	1.390590431		0.879638996	2.198323998	T	G	G	0.0421652	36127.4	19	36108.4	6	31325268	1.41114	0.233661	positive	Injuries & poisonings	Injuries & poisonings	Joint/ligament sprain (Phecode)	0.995088	N	ADD		rs185937162_G_T	rs185937162	428093	310
EUR	rs185937162	P624.1	Phecode	Dystrophy of female genital tract	228090	rs185937162	0.57775986	0.159965	1.262199155		0.912167401	1.746554049	T	G	G	0.0423932	19338.9	38.0079	19300.9	6	31325268	1.40519	0.165712	positive	Genitourinary	Genitourinary	Dystrophy of female genital tract (Phecode)	0.994539	N	ADD		rs185937162_G_T	rs185937162	227530	560
EUR	rs185937162	P8.52	Phecode	Intestinal infection due to C. difficile	424028	rs185937162	0.57775986	0.159962	0.880157724		0.736604841	1.051688381	T	G	G	0.0421511	35746.5	128.623	35617.9	6	31325268	-1.4052	0.0908441	negative	Infectious diseases	Infectious diseases	Intestinal infection due to C. difficile (Phecode)	0.994898	N	ADD		rs185937162_G_T	rs185937162	422670	1358
EUR	rs185937162	Q1014	data_field_phenotype	Cholesterol in IDL	109397	rs185937162	0.57775986	0.159456		-0.014365	-0.0343767	0.00564679	T	G	G	0.0427938	9363.04			6	31325268	-1.40691	0.0102103	negative	Metabolomics	Metabolomics	Cholesterol in IDL (DFP)	0.997487		ADD		rs185937162_G_T	rs185937162		109397
EUR	rs185937162	Q1080	data_field_phenotype	Concentration of Large VLDL Particles	109397	rs185937162	0.57775986	0.160051		0.0144131	-0.00569436	0.0345205	T	G	G	0.0427938	9363.04			6	31325268	1.40491	0.0102591	positive	Metabolomics	Metabolomics	Concentration of L-VLDL Particles (DFP)	0.997487		ADD		rs185937162_G_T	rs185937162		109397
EUR	rs185937162	Q1046	data_field_phenotype	Cholesteryl Esters in Large LDL	112821	rs185937162	0.578188163	0.160473		-0.0144801	-0.0347014	0.00574125	T	G	G	0.0427559	9647.54			6	31325268	-1.40349	0.0103172	negative	Metabolomics	Metabolomics	Cholesteryl Esters in L-LDL (DFP)	0.997853		ADD		rs185937162_G_T	rs185937162		112821
EUR	rs185937162	P145.4	Phecode	Cancer of the gums	425490	rs185937162	0.578931438	0.162127	0.663843121		0.373766105	1.179053409	T	G	G	0.0421597	35877.1	12.502	35864.6	6	31325268	-1.39795	0.293076	negative	Neoplasms	Neoplasms	Cancer of the gums (Phecode)	0.994898	N	ADD		rs185937162_G_T	rs185937162	425388	102
EUR	rs185937162	P451	Phecode	Phlebitis and thrombophlebitis	388830	rs185937162	0.578931438	0.161151	0.944911651		0.872912648	1.022852572	T	G	G	0.0421129	32749.5	659.243	32090.3	6	31325268	-1.40121	0.0404382	negative	Circulatory system	Circulatory system	Phlebitis and thrombophlebitis (Phecode)	0.995942	N	ADD		rs185937162_G_T	rs185937162	381420	7410
EUR	rs185937162	P53.1	Phecode	Herpes zoster with nervous system complications	420069	rs185937162	0.578931438	0.162198	0.751297867		0.503111746	1.121905085	T	G	G	0.0422253	35475.1	25.4941	35449.6	6	31325268	-1.39772	0.204588	negative	Infectious diseases	Infectious diseases	Herpes zoster with nervous system complications (Phecode)	0.994627	N	ADD		rs185937162_G_T	rs185937162	419836	233
EUR	rs185937162	P599.6	Phecode	Oliguria and anuria	391944	rs185937162	0.578931438	0.161815	0.768834524		0.531968656	1.111166669	T	G	G	0.0422746	33138.6	30.1568	33108.4	6	31325268	-1.39899	0.187907	negative	Genitourinary	Genitourinary	Oliguria and anuria (Phecode)	0.995486	N	ADD		rs185937162_G_T	rs185937162	391664	280
EUR	rs185937162	P651	Phecode	Multiple gestation	238653	rs185937162	0.578931438	0.16151	0.802813057		0.590308318	1.091818675	T	G	G	0.0422457	20164.1	43.902	20120.2	6	31325268	-1.40001	0.156879	negative	Pregnancy complications	Pregnancy complications	Multiple gestation (Phecode)	0.993884	N	ADD		rs185937162_G_T	rs185937162	238232	421
EUR	rs185937162	P270.32	Phecode	Paraproteinemia	427782	rs185937162	0.579057735	0.162841	0.859121291		0.694131121	1.063330927	T	G	G	0.0421704	36079.5	89.6627	35989.8	6	31325268	-1.39558	0.108803	negative	Endocrine/Metabolic	Endocrine/Metabolic	Paraproteinemia (Phecode)	0.995078	N	ADD		rs185937162_G_T	rs185937162	426849	933
EUR	rs185937162	P835	Phecode	Internal derangement of knee	426108	rs185937162	0.579057735	0.162641	1.036370382		0.985678097	1.089667662	T	G	G	0.0421629	35931.9	1683.28	34248.6	6	31325268	1.39624	0.0255862	positive	Injuries & poisonings	Injuries & poisonings	Internal derangement of knee (Phecode)	0.995051	N	ADD		rs185937162_G_T	rs185937162	405491	20617
EUR	rs185937162	P191.1	Phecode	Cancer of brain and nervous system	426592	rs185937162	0.583221803	0.164318	0.875557073		0.726016059	1.055904884	T	G	G	0.0421518	35963.3	116.094	35847.2	6	31325268	-1.39069	0.0955573	negative	Neoplasms	Neoplasms	Cancer of brain and nervous system (Phecode)	0.995235	N	ADD		rs185937162_G_T	rs185937162	425374	1218
EUR	rs185937162	Q0321	data_field_phenotype	Catalase antigen for Helicobacter pylori	8900	rs185937162	0.586346535	0.165506		-0.0497884	-0.120149	0.0205723	T	G	G	0.0439427	782.18			6	31325268	-1.3869	0.035899	negative	Quantitative Measure	Infection Antigens	Catalase antigen for Helicobacter pylori (DFP)	1.00861		ADD		rs185937162_G_T	rs185937162		8900
EUR	rs185937162	P394	Phecode	Rheumatic disease of the heart valves	425885	rs185937162	0.587471556	0.16644	0.959481113		0.904879108	1.017373691	T	G	G	0.0421927	35938.4	1241.69	34696.8	6	31325268	-1.38373	0.0298921	negative	Circulatory system	Circulatory system	Rheumatic disease of the heart valves (Phecode)	0.994917	N	ADD		rs185937162_G_T	rs185937162	411619	14266
EUR	rs185937162	P594.1	Phecode	Calculus of kidney	421572	rs185937162	0.587471556	0.16642	0.937470704		0.855534452	1.027249857	T	G	G	0.0421477	35536.6	491.737	35044.8	6	31325268	-1.3838	0.0466622	negative	Genitourinary	Genitourinary	Calculus of kidney (Phecode)	0.995083	N	ADD		rs185937162_G_T	rs185937162	416040	5532
EUR	rs185937162	P383	Phecode	Otosclerosis	424297	rs185937162	0.590028547	0.167474	1.297363498		0.896450951	1.877571099	T	G	G	0.0421584	35775.4	29.2863	35746.1	6	31325268	1.38037	0.188598	positive	Sense organs	Sense organs	Otosclerosis (Phecode)	0.994984	N	ADD		rs185937162_G_T	rs185937162	423851	446
EUR	rs185937162	P271	Phecode	Disorders of carbohydrate transport and metabolism	428769	rs185937162	0.593689164	0.168909	1.316891504		0.8896718	1.949264542	T	G	G	0.0421654	36158.4	25.9922	36132.4	6	31325268	1.37572	0.200094	positive	Endocrine/Metabolic	Endocrine/Metabolic	Disorders of carbohydrate transport and metabolism (Phecode)	0.995054	N	ADD		rs185937162_G_T	rs185937162	428367	402
EUR	rs185937162	P800.4	Phecode	Fracture of patella	397778	rs185937162	0.593689164	0.169136	1.162827205		0.937839967	1.441794746	T	G	G	0.0421879	33562.8	87	33475.8	6	31325268	1.37499	0.109713	positive	Injuries & poisonings	Injuries & poisonings	Fracture of patella (Phecode)	0.994891	N	ADD		rs185937162_G_T	rs185937162	396586	1192
EUR	rs185937162	P112.3	Phecode	Candidiasis of skin and nails	423000	rs185937162	0.594045841	0.172224	1.858138554		0.763382088	4.5228608	T	G	G	0.0421704	35676.2	5	35671.2	6	31325268	1.36509	0.453871	positive	Infectious diseases	Infectious diseases	Candidiasis of skin and nails (Phecode)	0.995197	N	ADD		rs185937162_G_T	rs185937162	422891	109
EUR	rs185937162	P189	Phecode	Cancer of urinary organs (incl. kidney and bladder)	428827	rs185937162	0.594045841	0.171555	0.947921209		0.877970834	1.023456602	T	G	G	0.0421632	36161.4	712.211	35449.2	6	31325268	-1.36722	0.0391158	negative	Neoplasms	Neoplasms	Cancer of urinary organs (Phecode)	0.995053	N	ADD		rs185937162_G_T	rs185937162	420743	8084
EUR	rs185937162	P333	Phecode	Extrapyramidal disease and abnormal movement disorders	407130	rs185937162	0.594045841	0.170928	0.916523078		0.809015671	1.038322403	T	G	G	0.0422255	34382.5	262.686	34119.8	6	31325268	-1.36923	0.0636608	negative	Neurological	Neurological	Extrapyramidal disease/movement disorders (Phecode)	0.994726	N	ADD		rs185937162_G_T	rs185937162	404243	2887
EUR	rs185937162	P371.33	Phecode	Noninfectious dermatoses of eyelid	414848	rs185937162	0.594045841	0.170582	0.603409262		0.292970753	1.242791808	T	G	G	0.042012	34857.2	7.96472	34849.3	6	31325268	-1.37034	0.36864	negative	Sense organs	Sense organs	Noninfectious dermatoses of eyelid (Phecode)	0.995261	N	ADD	UNFINISHED	rs185937162_G_T	rs185937162	414790	58
EUR	rs185937162	P523.1	Phecode	Gingivitis	414863	rs185937162	0.594045841	0.172628	0.729628765		0.463836952	1.147734029	T	G	G	0.0421864	35003.2	20	34983.2	6	31325268	-1.36381	0.231129	negative	Digestive	Digestive	Gingivitis (Phecode)	0.994779	N	ADD		rs185937162_G_T	rs185937162	414687	176
EUR	rs185937162	P622.2	Phecode	Mucous polyp of cervix	227477	rs185937162	0.594045841	0.170469	0.930500889		0.839426168	1.031453132	T	G	G	0.0423152	19251.5	389.917	18861.6	6	31325268	-1.3707	0.0525543	negative	Genitourinary	Genitourinary	Mucous polyp of cervix (Phecode)	0.994003	N	ADD		rs185937162_G_T	rs185937162	223163	4314
EUR	rs185937162	P636.2	Phecode	Early onset of delivery	230956	rs185937162	0.594045841	0.172097	1.216417747		0.918248349	1.611411371	T	G	G	0.0421624	19475.3	51.9177	19423.4	6	31325268	1.3655	0.143472	positive	Pregnancy complications	Pregnancy complications	Early onset of delivery (Phecode)	0.993676	N	ADD		rs185937162_G_T	rs185937162	230220	736
EUR	rs185937162	P710	Phecode	Osteomyelitis, periostitis, and other infections involving bone	358356	rs185937162	0.594045841	0.172666	1.154450464		0.939134681	1.419138214	T	G	G	0.0415616	29787.7	94.4863	29693.2	6	31325268	1.36369	0.105321	positive	Musculoskeletal	Musculoskeletal	Osteomyelitis/other infections involving bone (Phecode)	0.995144	N	ADD		rs185937162_G_T	rs185937162	357040	1316
EUR	rs185937162	P979	Phecode	Adverse drug events and drug allergies	384000	rs185937162	0.594045841	0.172163	1.211106818		0.919954738	1.594397923	T	G	G	0.0423388	32516.2	53.0471	32463.2	6	31325268	1.36529	0.140289	positive	Injuries & poisonings	Injuries & poisonings	Adverse drug events and drug allergies (Phecode)	0.995172	N	ADD		rs185937162_G_T	rs185937162	383246	754
EUR	rs185937162	Q1020	data_field_phenotype	Cholesterol in Medium VLDL	112786	rs185937162	0.594045841	0.172109		-0.0141623	-0.0344905	0.00616596	T	G	G	0.0427559	9644.54			6	31325268	-1.36547	0.0103717	negative	Metabolomics	Metabolomics	Cholesterol in M-VLDL (DFP)	0.997866		ADD		rs185937162_G_T	rs185937162		112786
EUR	rs185937162	Q1115	data_field_phenotype	Free Cholesterol to Total Lipids in Large LDL percentage	112816	rs185937162	0.594045841	0.171713		-0.013659	-0.0332468	0.00592875	T	G	G	0.0427578	9647.54			6	31325268	-1.36673	0.00999393	negative	Metabolomics	Metabolomics	Free Cholesterol to Total Lipids in L-LDL % (DFP)	0.997851		ADD		rs185937162_G_T	rs185937162		112816
EUR	rs185937162	P429.3	Phecode	Symptoms involving cardiovascular system	415022	rs185937162	0.595678231	0.173453	1.278348987		0.897609665	1.820591619	T	G	G	0.0420607	34912.2	31.9843	34880.2	6	31325268	1.36119	0.180408	positive	Circulatory system	Circulatory system	Symptoms involving cardiovascular system (Phecode)	0.994776	N	ADD		rs185937162_G_T	rs185937162	414545	477
EUR	rs185937162	P286.11	Phecode	Von willebrand's disease	423920	rs185937162	0.596070647	0.17388	0.717231486		0.444241081	1.157977014	T	G	G	0.0422232	35798.5	17.9216	35780.6	6	31325268	-1.35984	0.244408	negative	Haematopoietic	Haematopoietic	Von willebrand's disease (Phecode)	0.995002	N	ADD		rs185937162_G_T	rs185937162	423766	154
EUR	rs185937162	P364	Phecode	Corneal opacity and other disorders of cornea	408096	rs185937162	0.597858914	0.175029	1.09646598		0.95983107	1.252547368	T	G	G	0.0420262	34301.5	228.925	34072.6	6	31325268	1.35622	0.0679033	positive	Sense organs	Sense organs	Corneal opacity and other disorders of cornea (Phecode)	0.995416	N	ADD		rs185937162_G_T	rs185937162	405093	3003
EUR	rs185937162	P38.1	Phecode	Gram negative septicemia	403895	rs185937162	0.597858914	0.174784	1.099744639		0.958634904	1.261629066	T	G	G	0.0421555	34052.8	215.078	33837.8	6	31325268	1.35699	0.0700652	positive	Infectious diseases	Infectious diseases	Gram negative septicemia (Phecode)	0.994799	N	ADD		rs185937162_G_T	rs185937162	401082	2813
EUR	rs185937162	P287.2	Phecode	Allergic purpura	423846	rs185937162	0.598412397	0.175505	0.641169493		0.337058958	1.219656472	T	G	G	0.0422188	35788.6	10	35778.6	6	31325268	-1.35472	0.328084	negative	Haematopoietic	Haematopoietic	Allergic purpura (Phecode)	0.994964	N	ADD	UNFINISHED	rs185937162_G_T	rs185937162	423768	78
EUR	rs185937162	P318	Phecode	Tobacco use disorder	412571	rs185937162	0.602890563	0.177451	1.029171877		0.987049905	1.073090328	T	G	G	0.0421964	34818.1	2518.52	32299.5	6	31325268	1.34865	0.021321	positive	Psychiatric disorders	Psychiatric disorders	Tobacco use disorder (Phecode)	0.995022	N	ADD		rs185937162_G_T	rs185937162	381913	30658
EUR	rs185937162	P729	Phecode	Other disorders of soft tissues	394136	rs185937162	0.602890563	0.177399	0.956571647		0.896796642	1.020322789	T	G	G	0.0422887	33335	1004.86	32330.2	6	31325268	-1.34881	0.0329195	negative	Musculoskeletal	Musculoskeletal	Other disorders of soft tissues (Phecode)	0.994886	N	ADD		rs185937162_G_T	rs185937162	382694	11442
EUR	rs185937162	P2069	composite_phenotype	Family history Heart disease	430402	rs185937162	0.604705535	0.178698	0.98555181		0.964878425	1.006678304	T	G	G	0.0422086	36333.3	18171	18162.3	6	31325268	-1.34478	0.0108198	negative	Circulatory system	Circulatory system	Family history Heart disease (CP)	0.995077	N	ADD		rs185937162_G_T	rs185937162	216784	213618
EUR	rs185937162	P446.5	Phecode	Giant cell arteritis	413659	rs185937162	0.604705535	0.17842	1.178890782		0.92761797	1.498223856	T	G	G	0.0421618	34881.2	70.0235	34811.2	6	31325268	1.34564	0.122302	positive	Circulatory system	Circulatory system	Giant cell arteritis (Phecode)	0.9951	N	ADD		rs185937162_G_T	rs185937162	412684	975
EUR	rs185937162	P765	Phecode	Cervical radiculitis	422435	rs185937162	0.604705535	0.178937	0.864214602		0.698553296	1.069164234	T	G	G	0.0422083	35660.5	89.949	35570.6	6	31325268	-1.34403	0.108579	negative	Symptoms	Symptoms	Cervical radiculitis (Phecode)	0.995074	N	ADD		rs185937162_G_T	rs185937162	421505	930
EUR	rs185937162	P303	Phecode	Psychogenic and somatoform disorders	355427	rs185937162	0.605126326	0.179379	1.188687499		0.923608353	1.529844981	T	G	G	0.0422773	30053	63.1216	29989.9	6	31325268	1.34267	0.128736	positive	Psychiatric disorders	Psychiatric disorders	Psychogenic and somatoform disorders (Phecode)	0.995431	N	ADD		rs185937162_G_T	rs185937162	354546	881
EUR	rs185937162	P198.3	Phecode	Secondary malignant neoplasm of digestive systems	374772	rs185937162	0.608131862	0.180589	1.081726609		0.964217875	1.213555414	T	G	G	0.0421156	31567.5	308.153	31259.3	6	31325268	1.33894	0.0586724	positive	Neoplasms	Neoplasms	Secondary malignant neoplasm of digestive systems (Phecode)	0.995525	N	ADD		rs185937162_G_T	rs185937162	370828	3944
EUR	rs185937162	Q1172	data_field_phenotype	Phospholipids to Total Lipids in Medium VLDL percentage	112801	rs185937162	0.613634515	0.182545		-0.0134153	-0.0331409	0.00631023	T	G	G	0.0427591	9646.54			6	31325268	-1.33297	0.0100642	negative	Metabolomics	Metabolomics	Phospholipids to Total Lipids in M-VLDL % (DFP)	0.997854		ADD		rs185937162_G_T	rs185937162		112801
EUR	rs185937162	P288	Phecode	Diseases of white blood cells	422257	rs185937162	0.614318204	0.183393	1.056634556		0.974269541	1.145965	T	G	G	0.0421913	35631.1	623.349	35007.8	6	31325268	1.33038	0.0414082	positive	Haematopoietic	Haematopoietic	Diseases of white blood cells (Phecode)	0.995066	N	ADD		rs185937162_G_T	rs185937162	414473	7784
EUR	rs185937162	P573.7	Phecode	Abnormal results of function study of liver	417095	rs185937162	0.614318204	0.183259	0.949956302		0.880785661	1.024568119	T	G	G	0.042171	35178.6	724.498	34454.1	6	31325268	-1.33079	0.0385756	negative	Digestive	Digestive	Abnormal results of function study of liver (Phecode)	0.994841	N	ADD		rs185937162_G_T	rs185937162	408853	8242
EUR	rs185937162	P363.4	Phecode	Choroidal degenerations	405545	rs185937162	0.616453902	0.184354	0.647140287		0.340361805	1.230420927	T	G	G	0.0420614	34115.6	9.99609	34105.6	6	31325268	-1.32747	0.327838	negative	Sense organs	Sense organs	Choroidal degenerations (Phecode)	0.995241	N	ADD		rs185937162_G_T	rs185937162	405467	78
EUR	rs185937162	Q1070	data_field_phenotype	Cholesteryl Esters to Total Lipids in Very Large VLDL percentage	105573	rs185937162	0.618174883	0.185193		-0.013747	-0.0340826	0.00658867	T	G	G	0.0425886	8992.41			6	31325268	-1.32494	0.0103755	negative	Metabolomics	Metabolomics	Cholesteryl Esters-Total Lipids in VL-VLDL % (DFP)	0.9992		ADD		rs185937162_G_T	rs185937162		105573
EUR	rs185937162	P2026	composite_phenotype	Alzheimer's disease	196409	rs185937162	0.620037219	0.188863	0.902160675		0.773712349	1.051927341	T	G	G	0.0427576	16796	177.925	16618	6	31325268	-1.31395	0.0783634	negative	Neurological	Neurological	Alzheimer's disease (CP)	0.9942	N	ADD		rs185937162_G_T	rs185937162	194499	1910
EUR	rs185937162	P348.2	Phecode	Cerebral edema and compression of brain	405247	rs185937162	0.620037219	0.187218	1.206592823		0.912750208	1.595028615	T	G	G	0.0421994	34202.3	51.5137	34150.8	6	31325268	1.31885	0.142397	positive	Neurological	Neurological	Cerebral edema and compression of brain (Phecode)	0.994736	N	ADD		rs185937162_G_T	rs185937162	404520	727
EUR	rs185937162	P362.6	Phecode	Peripheral retinal degenerations	403974	rs185937162	0.620037219	0.188314	1.339961677		0.866461027	2.072216754	T	G	G	0.0420386	33965	21	33944	6	31325268	1.31558	0.222442	positive	Sense organs	Sense organs	Peripheral retinal degenerations (Phecode)	0.995203	N	ADD		rs185937162_G_T	rs185937162	403645	329
EUR	rs185937162	P509.8	Phecode	Dependence on respirator [Ventilator] or supplemental oxygen	403383	rs185937162	0.620037219	0.186779	0.8886993		0.745890145	1.058852056	T	G	G	0.0421204	33981.3	132.941	33848.4	6	31325268	-1.32017	0.0893802	negative	Respiratory	Respiratory	Dependence on respirator or supplemental oxygen (Phecode)	0.995318	N	ADD		rs185937162_G_T	rs185937162	401967	1416
EUR	rs185937162	Q0330	data_field_phenotype	Core antigen for Hepatitis C Virus	8900	rs185937162	0.620037219	0.187458		-0.0422283	-0.105014	0.020557	T	G	G	0.0439427	782.18			6	31325268	-1.31824	0.0320339	negative	Quantitative Measure	Infection Antigens	Core antigen for Hepatitis C Virus (DFP)	1.00861		ADD		rs185937162_G_T	rs185937162		8900
EUR	rs185937162	Q0440	data_field_phenotype	PorB antigen for Chlamydia trachomatis	8900	rs185937162	0.620037219	0.189004		-0.0472173	-0.117666	0.0232317	T	G	G	0.0439427	782.18			6	31325268	-1.31363	0.035944	negative	Quantitative Measure	Infection Antigens	PorB antigen for Chlamydia trachomatis (DFP)	1.00861		ADD		rs185937162_G_T	rs185937162		8900
EUR	rs185937162	Q0444	data_field_phenotype	tarp-D F1 antigen for Chlamydia trachomatis	8900	rs185937162	0.620037219	0.187957		-0.0449246	-0.111794	0.0219451	T	G	G	0.0439427	782.18			6	31325268	-1.31675	0.0341178	negative	Quantitative Measure	Infection Antigens	tarp-D F1 antigen for Chlamydia trachomatis (DFP)	1.00861		ADD		rs185937162_G_T	rs185937162		8900
EUR	rs185937162	Q1098	data_field_phenotype	Free Cholesterol in LDL	112817	rs185937162	0.620037219	0.186784		-0.0135974	-0.0337847	0.00658987	T	G	G	0.0427575	9647.54			6	31325268	-1.32016	0.0102998	negative	Metabolomics	Metabolomics	Free Cholesterol in LDL (DFP)	0.997851		ADD		rs185937162_G_T	rs185937162		112817
EUR	rs185937162	Q1197	data_field_phenotype	Total Lipids in IDL	109397	rs185937162	0.620037219	0.188588		-0.0134395	-0.0334742	0.00659508	T	G	G	0.0427938	9363.04			6	31325268	-1.31478	0.0102219	negative	Metabolomics	Metabolomics	Total Lipids in IDL (DFP)	0.997487		ADD		rs185937162_G_T	rs185937162		109397
EUR	rs185937162	Q1243	data_field_phenotype	Triglycerides to Total Lipids in Small VLDL percentage	109397	rs185937162	0.620037219	0.186439		0.0136309	-0.00659025	0.033852	T	G	G	0.0427938	9363.04			6	31325268	1.32119	0.0103171	positive	Metabolomics	Metabolomics	Triglycerides to Total Lipids in S-VLDL % (DFP)	0.997487		ADD		rs185937162_G_T	rs185937162		109397
EUR	rs185937162	P590	Phecode	Pyelonephritis	390219	rs185937162	0.62093753	0.189822	0.92029339		0.812836311	1.041962975	T	G	G	0.0421585	32902.1	265.086	32637	6	31325268	-1.31111	0.0633512	negative	Genitourinary	Genitourinary	Pyelonephritis (Phecode)	0.994986	N	ADD		rs185937162_G_T	rs185937162	387265	2954
EUR	rs185937162	Q1050	data_field_phenotype	Cholesteryl Esters in Medium VLDL	111979	rs185937162	0.62093753	0.18993		-0.0135613	-0.0338389	0.00671625	T	G	G	0.0428144	9588.64			6	31325268	-1.31079	0.0103459	negative	Metabolomics	Metabolomics	Cholesteryl Esters in M-VLDL (DFP)	0.997845		ADD		rs185937162_G_T	rs185937162		111979
EUR	rs185937162	P362.3	Phecode	Other nondiabetic retinopathy	404014	rs185937162	0.621183908	0.191309	0.803742224		0.579162878	1.115406666	T	G	G	0.0420542	33981	38.0039	33943	6	31325268	-1.30672	0.167194	negative	Sense organs	Sense organs	Other nondiabetic retinopathy (Phecode)	0.99529	N	ADD		rs185937162_G_T	rs185937162	403641	373
EUR	rs185937162	P415	Phecode	Pulmonary heart disease	422427	rs185937162	0.621183908	0.190993	0.953861709		0.888667709	1.023842214	T	G	G	0.0421061	35573.5	831.16	34742.4	6	31325268	-1.30765	0.0361205	negative	Circulatory system	Circulatory system	Pulmonary heart disease (Phecode)	0.99489	N	ADD		rs185937162_G_T	rs185937162	412982	9445
EUR	rs185937162	P459.1	Phecode	Hemorrhage NOS	387404	rs185937162	0.621183908	0.190543	0.774653343		0.528524465	1.135402415	T	G	G	0.0421458	32654.9	27.9961	32626.9	6	31325268	-1.30898	0.195069	negative	Circulatory system	Circulatory system	Hemorrhage NOS (Phecode)	0.994549	N	ADD		rs185937162_G_T	rs185937162	387143	261
EUR	rs185937162	P474	Phecode	Acute and chronic tonsillitis	405094	rs185937162	0.621183908	0.190676	1.095787137		0.955484	1.256688726	T	G	G	0.0421436	34144.3	215.78	33928.5	6	31325268	1.30858	0.0699027	positive	Respiratory	Respiratory	Acute and chronic tonsillitis (Phecode)	0.995056	N	ADD		rs185937162_G_T	rs185937162	402297	2797
EUR	rs185937162	Q1221	data_field_phenotype	Triglycerides in Large VLDL	112776	rs185937162	0.623187446	0.192253		0.0131693	-0.00662546	0.0329642	T	G	G	0.0427667	9646.11			6	31325268	1.30395	0.0100996	positive	Metabolomics	Metabolomics	Triglycerides in L-VLDL (DFP)	0.997874		ADD		rs185937162_G_T	rs185937162		112776
EUR	rs185937162	P184	Phecode	Cancer of other female genital organs	211072	rs185937162	0.625742367	0.194334	1.091086045		0.956507599	1.24460309	T	G	G	0.0424415	17916.4	235.659	17680.7	6	31325268	1.29786	0.0671666	positive	Neoplasms	Neoplasms	Cancer of other female genital organs (Phecode)	0.99384	N	ADD		rs185937162_G_T	rs185937162	208056	3016
EUR	rs185937162	P250.1	Phecode	Type 1 diabetes	399406	rs185937162	0.625742367	0.195011	1.07616678		0.963084954	1.202528677	T	G	G	0.0422953	33786	330.231	33455.8	6	31325268	1.2959	0.0566444	positive	Endocrine/Metabolic	Endocrine/Metabolic	T1 diabetes (Phecode)	0.994588	N	ADD		rs185937162_G_T	rs185937162	395186	4220
EUR	rs185937162	P271.3	Phecode	Intestinal disaccharidase deficiencies and disaccharide malabsorption	428729	rs185937162	0.625742367	0.194831	1.317568191		0.868357068	1.999168346	T	G	G	0.0421658	36155.4	22.9922	36132.4	6	31325268	1.29642	0.21273	positive	Endocrine/Metabolic	Endocrine/Metabolic	Intestinal disaccharidase deficiencies (Phecode)	0.995057	N	ADD		rs185937162_G_T	rs185937162	428373	356
EUR	rs185937162	P277.51	Phecode	Lipoprotein disorders	425051	rs185937162	0.625742367	0.194973	1.800854325		0.739803656	4.383696157	T	G	G	0.0421786	35856.1	5	35851.1	6	31325268	1.29601	0.453902	positive	Endocrine/Metabolic	Endocrine/Metabolic	Lipoprotein disorders (Phecode)	0.994692	N	ADD		rs185937162_G_T	rs185937162	424945	106
EUR	rs185937162	P614.52	Phecode	Vaginitis and vulvovaginitis	228303	rs185937162	0.625742367	0.194036	1.230370969		0.899830832	1.682337642	T	G	G	0.042212	19274.2	40.9843	19233.3	6	31325268	1.29873	0.15963	positive	Genitourinary	Genitourinary	Vaginitis and vulvovaginitis (Phecode)	0.994253	N	ADD		rs185937162_G_T	rs185937162	227712	591
EUR	rs185937162	P695.81	Phecode	Erythema nodosum	417929	rs185937162	0.625742367	0.19363	0.697929244		0.405804629	1.20034618	T	G	G	0.042052	35149.5	14	35135.5	6	31325268	-1.29992	0.276661	negative	Dermatologic	Dermatologic	Erythema nodosum (Phecode)	0.995197	N	ADD		rs185937162_G_T	rs185937162	417811	118
EUR	rs185937162	P191.11	Phecode	Cancer of brain	426489	rs185937162	0.626385545	0.196156	0.878294703		0.721401828	1.069301425	T	G	G	0.0421491	35952.3	105.106	35847.2	6	31325268	-1.29258	0.1004	negative	Neoplasms	Neoplasms	Cancer of brain (Phecode)	0.995251	N	ADD		rs185937162_G_T	rs185937162	425384	1105
EUR	rs185937162	P2023	composite_phenotype	Parkinson's disease (+ medication)	191926	rs185937162	0.626385545	0.196411	1.197564633		0.910970822	1.574319697	T	G	G	0.0426843	16384.5	54.0431	16330.4	6	31325268	1.29184	0.13956	positive	Neurological	Neurological	Parkinson's disease (+ medication) (CP)	0.99384	N	ADD		rs185937162_G_T	rs185937162	191167	759
EUR	rs185937162	P381.11	Phecode	Suppurative and unspecified otitis media	424967	rs185937162	0.626385545	0.195847	1.149260164		0.930821357	1.418952955	T	G	G	0.0421569	35830.6	90.5057	35740.1	6	31325268	1.29347	0.107554	positive	Sense organs	Sense organs	Suppurative and unspecified otitis media (Phecode)	0.99504	N	ADD		rs185937162_G_T	rs185937162	423730	1237
EUR	rs185937162	P614.3	Phecode	Pelvic inflammatory disease (PID)	228873	rs185937162	0.626385545	0.196526	0.884987079		0.735207623	1.065281517	T	G	G	0.0422536	19341.4	119.157	19222.3	6	31325268	-1.29151	0.0946046	negative	Genitourinary	Genitourinary	Pelvic inflammatory disease (PID) (Phecode)	0.994225	N	ADD		rs185937162_G_T	rs185937162	227616	1257
EUR	rs185937162	P199.4	Phecode	Neurofibromatosis	371411	rs185937162	0.629559119	0.197852	0.723924249		0.442728625	1.183723331	T	G	G	0.0421342	31298.2	16.9803	31281.3	6	31325268	-1.28769	0.250888	negative	Neoplasms	Neoplasms	Neurofibromatosis (Phecode)	0.99527	N	ADD		rs185937162_G_T	rs185937162	371262	149
EUR	rs185937162	P272.9	Phecode	Unspecified disorder of lipoid metabolism	371070	rs185937162	0.631300761	0.199393	0.860348269		0.683760684	1.08254515	T	G	G	0.0423334	31417.3	77.4235	31339.9	6	31325268	-1.28328	0.117212	negative	Endocrine/Metabolic	Endocrine/Metabolic	Unspecified disorder of lipoid metabolism (Phecode)	0.993855	N	ADD		rs185937162_G_T	rs185937162	370269	801
EUR	rs185937162	P411.4	Phecode	Coronary atherosclerosis	411319	rs185937162	0.631300761	0.199178	0.974440428		0.936662858	1.013729959	T	G	G	0.0422732	34775.6	3036.73	31738.8	6	31325268	-1.2839	0.0201702	negative	Circulatory system	Circulatory system	Coronary atherosclerosis (Phecode)	0.995093	N	ADD		rs185937162_G_T	rs185937162	375905	35414
EUR	rs185937162	P695.1	Phecode	Toxic erythema	418005	rs185937162	0.631300761	0.199287	0.753732862		0.48947626	1.160647548	T	G	G	0.0420527	35156.4	21.9764	35134.5	6	31325268	-1.28359	0.220258	negative	Dermatologic	Dermatologic	Toxic erythema (Phecode)	0.995188	N	ADD		rs185937162_G_T	rs185937162	417805	200
EUR	rs185937162	P287.31	Phecode	Primary thrombocytopenia	424460	rs185937162	0.632858378	0.200217	1.192961527		0.910713635	1.562690453	T	G	G	0.0422006	35824.9	55.0588	35769.9	6	31325268	1.28093	0.137742	positive	Safety	Safety	Primary thrombocytopenia (Phecode)	0.995006	N	ADD		rs185937162_G_T	rs185937162	423676	784
EUR	rs185937162	P300.11	Phecode	Generalized anxiety disorder	354950	rs185937162	0.632965273	0.200915	1.312069067		0.865343844	1.989400474	T	G	G	0.0422833	30016.9	23.0706	29993.9	6	31325268	1.27895	0.212366	positive	Psychiatric disorders	Psychiatric disorders	Generalized anxiety disorder (Phecode)	0.995478	N	ADD		rs185937162_G_T	rs185937162	354600	350
EUR	rs185937162	P526	Phecode	Diseases of the jaws	416113	rs185937162	0.632965273	0.200643	1.125568412		0.93905531	1.349119834	T	G	G	0.0421532	35081	122.835	34958.1	6	31325268	1.27972	0.0924326	positive	Digestive	Digestive	Diseases of the jaws (Phecode)	0.994779	N	ADD		rs185937162_G_T	rs185937162	414479	1634
EUR	rs185937162	P500.2	Phecode	Pneumoconiosis	402678	rs185937162	0.636063023	0.202232	0.845537254		0.65333856	1.094276278	T	G	G	0.0421119	33915.1	61.702	33853.4	6	31325268	-1.27522	0.131572	negative	Respiratory	Respiratory	Pneumoconiosis (Phecode)	0.99509	N	ADD		rs185937162_G_T	rs185937162	402053	625
EUR	rs185937162	P292	Phecode	Neurological disorders	421646	rs185937162	0.636399898	0.202673	1.04156251		0.978310848	1.108901932	T	G	G	0.0421738	35564.9	1071.95	34492.9	6	31325268	1.27397	0.0319643	positive	Psychiatric disorders	Psychiatric disorders	Neurological disorders (Phecode)	0.9953	N	ADD		rs185937162_G_T	rs185937162	408368	13278
EUR	rs185937162	Q1211	data_field_phenotype	Total Lipids in Very Large VLDL	111932	rs185937162	0.637839138	0.203466		0.0128804	-0.00697036	0.0327312	T	G	G	0.0427006	9559.12			6	31325268	1.27175	0.0101281	positive	Metabolomics	Metabolomics	Total Lipids in VL-VLDL (DFP)	0.997897		ADD		rs185937162_G_T	rs185937162		111932
EUR	rs185937162	P2061	composite_phenotype	Family history Alzheimer's disease/dementia	430062	rs185937162	0.638311458	0.207296	1.019810845		0.989188173	1.0513832	T	G	G	0.042181	36280.9	5096.81	31184.1	6	31325268	1.26104	0.0155561	positive	Neurological	Neurological	Family history Alzheimer's disease/dementia (CP)	0.995275	N	ADD		rs185937162_G_T	rs185937162	368821	61241
EUR	rs185937162	P250.22	Phecode	Type 2 diabetes with renal manifestations	396141	rs185937162	0.638311458	0.208826	0.835491687		0.631265308	1.105788582	T	G	G	0.0423306	33537.8	51.9882	33485.8	6	31325268	-1.2568	0.143009	negative	Endocrine/Metabolic	Endocrine/Metabolic	T2 diabetes with renal manifestations (Phecode)	0.99453	N	ADD		rs185937162_G_T	rs185937162	395608	533
EUR	rs185937162	P366	Phecode	Cataract	429110	rs185937162	0.638311458	0.206828	0.978282137		0.945483426	1.012210293	T	G	G	0.0421815	36201	4306.6	31894.4	6	31325268	-1.26234	0.0173972	negative	Sense organs	Sense organs	Cataract (Phecode)	0.995098	N	ADD		rs185937162_G_T	rs185937162	378306	50804
EUR	rs185937162	P367.1	Phecode	Myopia	423941	rs185937162	0.638311458	0.207508	1.08306338		0.956681463	1.226137825	T	G	G	0.0421826	35765.9	263.749	35502.1	6	31325268	1.26045	0.0633055	positive	Sense organs	Sense organs	Myopia (Phecode)	0.994732	N	ADD		rs185937162_G_T	rs185937162	420569	3372
EUR	rs185937162	P443	Phecode	Peripheral vascular disease	420304	rs185937162	0.638311458	0.208406	1.050617711		0.972819425	1.134635895	T	G	G	0.0421478	35429.8	700.059	34729.7	6	31325268	1.25796	0.0392526	positive	Circulatory system	Circulatory system	Peripheral vascular disease (Phecode)	0.994898	N	ADD		rs185937162_G_T	rs185937162	411569	8735
EUR	rs185937162	P480	Phecode	Pneumonia	428044	rs185937162	0.638311458	0.208975	0.972800498		0.931836183	1.015564542	T	G	G	0.0421553	36088.6	2392.25	33696.4	6	31325268	-1.25639	0.0219511	negative	Respiratory	Respiratory	Pneumonia (Phecode)	0.995308	N	ADD		rs185937162_G_T	rs185937162	400200	27844
EUR	rs185937162	P527.1	Phecode	Hypertrophy of salivary gland	420866	rs185937162	0.638311458	0.205514	1.776748054		0.729735252	4.325989246	T	G	G	0.0421106	35445.9	5	35440.9	6	31325268	1.266	0.454017	positive	Digestive	Digestive	Hypertrophy of salivary gland (Phecode)	0.99544	N	ADD		rs185937162_G_T	rs185937162	420761	105
EUR	rs185937162	P565.1	Phecode	Anal and rectal polyp	406870	rs185937162	0.638311458	0.206712	1.039466463		0.978847114	1.103836826	T	G	G	0.0421436	34293.9	1160.25	33133.7	6	31325268	1.26266	0.0306559	positive	Digestive	Digestive	Anal and rectal polyp (Phecode)	0.994844	N	ADD		rs185937162_G_T	rs185937162	392584	14286
EUR	rs185937162	P797	Phecode	Shock	428772	rs185937162	0.638311458	0.206155	0.826186817		0.61449596	1.110800087	T	G	G	0.0421627	36156.4	46.549	36109.9	6	31325268	-1.26421	0.151032	negative	Symptoms	Symptoms	Shock (Phecode)	0.995059	N	ADD		rs185937162_G_T	rs185937162	428309	463
EUR	rs185937162	P8.5	Phecode	Bacterial enteritis	426759	rs185937162	0.638311458	0.204955	0.937040265		0.847407357	1.036159908	T	G	G	0.0421624	35986.4	405.474	35580.9	6	31325268	-1.26756	0.0513016	negative	Infectious diseases	Infectious diseases	Bacterial enteritis (Phecode)	0.995189	N	ADD		rs185937162_G_T	rs185937162	422187	4572
EUR	rs185937162	Q0391	data_field_phenotype	IE1B antigen for Human Herpesvirus-6	8900	rs185937162	0.638311458	0.20495		0.0461466	-0.0252015	0.117495	T	G	G	0.0439427	782.18			6	31325268	1.26767	0.0364027	positive	Quantitative Measure	Infection Antigens	IE1B antigen for Human Herpesvirus-6 (DFP)	1.00861		ADD		rs185937162_G_T	rs185937162		8900
EUR	rs185937162	Q0441	data_field_phenotype	momp A antigen for Chlamydia trachomatis	8900	rs185937162	0.638311458	0.205457		-0.0454881	-0.115897	0.0249206	T	G	G	0.0439427	782.18			6	31325268	-1.26625	0.0359235	negative	Quantitative Measure	Infection Antigens	momp A antigen for Chlamydia trachomatis (DFP)	1.00861		ADD		rs185937162_G_T	rs185937162		8900
EUR	rs185937162	Q1043	data_field_phenotype	Cholesteryl Esters in IDL	109397	rs185937162	0.638311458	0.208048		-0.0128495	-0.0328537	0.00715474	T	G	G	0.0427938	9363.04			6	31325268	-1.25896	0.0102064	negative	Metabolomics	Metabolomics	Cholesteryl Esters in IDL (DFP)	0.997487		ADD		rs185937162_G_T	rs185937162		109397
EUR	rs185937162	Q1112	data_field_phenotype	Free Cholesterol to Total Lipids in Chylomicrons and Extremely Large VLDL percentage	87740	rs185937162	0.638311458	0.204782		-0.0145836	-0.0371246	0.00795749	T	G	G	0.0424848	7455.23			6	31325268	-1.26805	0.0115007	negative	Metabolomics	Metabolomics	Free Cholesterol-Total Lipids in ChyloM and EL-VLDL % (DFP)	0.997688		ADD		rs185937162_G_T	rs185937162		87740
EUR	rs185937162	Q1143	data_field_phenotype	Omega-6 Fatty Acids to Omega-3 Fatty Acids ratio	112752	rs185937162	0.638311458	0.206474		0.0127536	-0.00703268	0.0325398	T	G	G	0.0427424	9638.59			6	31325268	1.26333	0.0100952	positive	Metabolomics	Metabolomics	Omega-6 Fatty Acids to Omega-3 Fatty Acids ratio (DFP)	0.997912		ADD		rs185937162_G_T	rs185937162		112752
EUR	rs185937162	Q1233	data_field_phenotype	Triglycerides to Total Lipids in Chylomicrons and Extremely Large VLDL percentage	103459	rs185937162	0.638311458	0.208927		0.0136129	-0.0076208	0.0348465	T	G	G	0.0427557	8846.91			6	31325268	1.25653	0.0108337	positive	Metabolomics	Metabolomics	Triglycerides-Total Lipids in ChyloM and EL-VLDL % (DFP)	0.998615		ADD		rs185937162_G_T	rs185937162		103459
EUR	rs185937162	P5004	data_field_phenotype	Cigarettes per day	33570	rs185937162	0.640540834	0.210103		-0.0228509	-0.058586	0.0128841	T	G	G	0.0415735	2791.24			6	31325268	-1.25331	0.0182325	negative	Behaviour	Smoking	Cigarettes per day (DFP)	0.995237		ADD		rs185937162_G_T	rs185937162		33570
EUR	rs185937162	Q1109	data_field_phenotype	Free Cholesterol in Very Large HDL	111948	rs185937162	0.640540834	0.210377		-0.0122375	-0.0313867	0.00691169	T	G	G	0.042786	9579.61			6	31325268	-1.25254	0.00977018	negative	Metabolomics	Metabolomics	Free Cholesterol in VL-HDL (DFP)	0.997916		ADD		rs185937162_G_T	rs185937162		111948
EUR	rs185937162	P429	Phecode	Ill-defined descriptions and complications of heart disease	416171	rs185937162	0.640996616	0.210863	1.117008918		0.93924053	1.328421715	T	G	G	0.0420506	35000.5	134.259	34866.2	6	31325268	1.25119	0.0884391	positive	Circulatory system	Circulatory system	Ill-defined complications of heart disease (Phecode)	0.994791	N	ADD		rs185937162_G_T	rs185937162	414384	1787
EUR	rs185937162	P496.3	Phecode	Bronchiectasis	382569	rs185937162	0.642868306	0.211816	0.94058335		0.854343053	1.035518277	T	G	G	0.042055	32177.9	448.361	31729.5	6	31325268	-1.24859	0.0490625	negative	Respiratory	Respiratory	Bronchiectasis (Phecode)	0.993691	N	ADD		rs185937162_G_T	rs185937162	377514	5055
EUR	rs185937162	P331.9	Phecode	Cerebral degeneration, unspecified	405960	rs185937162	0.644459852	0.213439	0.898617926		0.759353335	1.063429304	T	G	G	0.042212	34272.8	143.941	34128.8	6	31325268	-1.24417	0.0859166	negative	Neurological	Neurological	Cerebral degeneration, unspecified (Phecode)	0.994774	N	ADD		rs185937162_G_T	rs185937162	404407	1553
EUR	rs185937162	P333.8	Phecode	Other degenerative diseases of the basal ganglia	404849	rs185937162	0.644459852	0.213351	0.777320886		0.522750084	1.155864916	T	G	G	0.0422118	34178.8	25.9882	34152.8	6	31325268	-1.2444	0.202427	negative	Neurological	Neurological	Other degenerative diseases of the basal ganglia (Phecode)	0.994699	N	ADD		rs185937162_G_T	rs185937162	404603	246
EUR	rs185937162	P580.2	Phecode	Nephrotic syndrome without mention of glomerulonephritis	401984	rs185937162	0.644459852	0.212824	0.877239153		0.713893073	1.077964889	T	G	G	0.0422198	33943.4	95.9568	33847.4	6	31325268	-1.24584	0.105129	negative	Genitourinary	Genitourinary	Nephrotic syndrome (no glomerulonephritis) (Phecode)	0.994905	N	ADD		rs185937162_G_T	rs185937162	400965	1019
EUR	rs185937162	Q0443	data_field_phenotype	pGP3 antigen for Chlamydia trachomatis	8900	rs185937162	0.644459852	0.213763		-0.0414326	-0.106744	0.0238787	T	G	G	0.0439427	782.18			6	31325268	-1.24337	0.0333227	negative	Quantitative Measure	Infection Antigens	pGP3 antigen for Chlamydia trachomatis (DFP)	1.00861		ADD		rs185937162_G_T	rs185937162		8900
EUR	rs185937162	Q1144	data_field_phenotype	Omega-6 Fatty Acids to Total Fatty Acids percentage	112752	rs185937162	0.644459852	0.214031		-0.0125985	-0.0324708	0.00727379	T	G	G	0.0427424	9638.59			6	31325268	-1.24256	0.0101391	negative	Metabolomics	Metabolomics	Omega-6 Fatty Acids to Total Fatty Acids % (DFP)	0.997912		ADD		rs185937162_G_T	rs185937162		112752
EUR	rs185937162	P272	Phecode	Disorders of lipoid metabolism	429199	rs185937162	0.645544763	0.21473	1.01947711		0.988875155	1.051022961	T	G	G	0.0421709	36199.4	5456.52	30742.9	6	31325268	1.24066	0.0155481	positive	Endocrine/Metabolic	Endocrine/Metabolic	Disorders of lipoid metabolism (Phecode)	0.994928	N	ADD		rs185937162_G_T	rs185937162	362886	66313
EUR	rs185937162	P218.2	Phecode	Other benign neoplasm of uterus	215194	rs185937162	0.646437159	0.215366	0.833194468		0.62426259	1.112046466	T	G	G	0.0422242	18172.8	49.0666	18123.7	6	31325268	-1.23894	0.147294	negative	Neoplasms	Neoplasms	Other benign neoplasm of uterus (Phecode)	0.993571	N	ADD		rs185937162_G_T	rs185937162	214703	491
EUR	rs185937162	Q1193	data_field_phenotype	Total Fatty Acids	112752	rs185937162	0.646694412	0.215791		-0.0127752	-0.0330038	0.00745332	T	G	G	0.0427424	9638.59			6	31325268	-1.2378	0.0103209	negative	Metabolomics	Metabolomics	Total Fatty Acids (DFP)	0.997912		ADD		rs185937162_G_T	rs185937162		112752
EUR	rs185937162	P164	Phecode	Cancer of intrathoracic organs	423117	rs185937162	0.648775805	0.217128	0.733901863		0.44901643	1.199529784	T	G	G	0.0422213	35729.1	17	35712.1	6	31325268	-1.2342	0.250674	negative	Neoplasms	Neoplasms	Cancer of intrathoracic organs (Phecode)	0.994778	N	ADD		rs185937162_G_T	rs185937162	422966	151
EUR	rs185937162	P189.21	Phecode	Malignant neoplasm of bladder	425336	rs185937162	0.648775805	0.218223	0.935339949		0.840929732	1.040352138	T	G	G	0.0421426	35849.5	365.313	35484.2	6	31325268	-1.23127	0.0542877	negative	Neoplasms	Neoplasms	Malignant neoplasm of bladder (Phecode)	0.994873	N	ADD		rs185937162_G_T	rs185937162	421239	4097
EUR	rs185937162	P513.4	Phecode	Hyperventilation	428095	rs185937162	0.648775805	0.219549	0.816013448		0.589834787	1.128925556	T	G	G	0.042156	36093.5	38.7294	36054.8	6	31325268	-1.22773	0.165611	negative	Respiratory	Respiratory	Hyperventilation (Phecode)	0.995079	N	ADD		rs185937162_G_T	rs185937162	427716	379
EUR	rs185937162	P627.1	Phecode	Postmenopausal bleeding	214281	rs185937162	0.648775805	0.219437	0.960891708		0.901607566	1.024064491	T	G	G	0.0422674	18114.2	1065.68	17048.5	6	31325268	-1.22803	0.032489	negative	Genitourinary	Genitourinary	Postmenopausal bleeding (Phecode)	0.994154	N	ADD		rs185937162_G_T	rs185937162	202058	12223
EUR	rs185937162	P686.1	Phecode	Carbuncle and furuncle	414538	rs185937162	0.648775805	0.218488	0.933837606		0.837373661	1.041409569	T	G	G	0.042142	34938.9	344.063	34594.8	6	31325268	-1.23056	0.0556283	negative	Dermatologic	Dermatologic	Carbuncle and furuncle (Phecode)	0.994492	N	ADD		rs185937162_G_T	rs185937162	410692	3846
EUR	rs185937162	P733.4	Phecode	Aseptic necrosis of bone	402238	rs185937162	0.648775805	0.218668	1.164686699		0.913508971	1.484924306	T	G	G	0.0421076	33874.6	68.1529	33806.4	6	31325268	1.23008	0.123937	positive	Musculoskeletal	Musculoskeletal	Aseptic necrosis of bone (Phecode)	0.994954	N	ADD		rs185937162_G_T	rs185937162	401300	938
EUR	rs185937162	Q0430	data_field_phenotype	MC VP1 antigen for Merkel Cell Polyomavirus	8900	rs185937162	0.648775805	0.219532		-0.0444504	-0.115404	0.0265033	T	G	G	0.0439427	782.18			6	31325268	-1.22786	0.0362015	negative	Quantitative Measure	Infection Antigens	MC VP1 antigen for Merkel Cell Polyomavirus (DFP)	1.00861		ADD		rs185937162_G_T	rs185937162		8900
EUR	rs185937162	Q0618	data_field_phenotype	Nucleated red blood cell count	416432	rs185937162	0.648775805	0.219521		-0.00171306	-0.00444763	0.00102152	T	G	G	0.0421765	35127.3			6	31325268	-1.22781	0.00139522	negative	Quantitative Measure	Blood Count	Nucleated red blood cell count (DFP)	0.994971		ADD		rs185937162_G_T	rs185937162		416432
EUR	rs185937162	Q1139	data_field_phenotype	Monounsaturated Fatty Acids to Total Fatty Acids percentage	112752	rs185937162	0.648775805	0.218895		0.0123839	-0.00735783	0.0321257	T	G	G	0.0427424	9638.59			6	31325268	1.22948	0.0100725	positive	Metabolomics	Metabolomics	Monounsaturated Fatty Acids to Total Fatty Acids % (DFP)	0.997912		ADD		rs185937162_G_T	rs185937162		112752
EUR	rs185937162	P255.11	Phecode	Cushing's syndrome	421854	rs185937162	0.649155213	0.222229	0.754278646		0.479604806	1.186260728	T	G	G	0.0422108	35613.6	19.9961	35593.6	6	31325268	-1.22062	0.231025	negative	Endocrine/Metabolic	Endocrine/Metabolic	Cushing's syndrome (Phecode)	0.994733	N	ADD		rs185937162_G_T	rs185937162	421673	181
EUR	rs185937162	P272.1	Phecode	Hyperlipidemia	428939	rs185937162	0.649155213	0.22187	1.019205916		0.988562334	1.050794348	T	G	G	0.0421765	36182.3	5435.52	30746.8	6	31325268	1.22157	0.0155732	positive	Endocrine/Metabolic	Endocrine/Metabolic	Hyperlipidemia (Phecode)	0.994879	N	ADD		rs185937162_G_T	rs185937162	362909	66030
EUR	rs185937162	P420.1	Phecode	Myocarditis	422583	rs185937162	0.649155213	0.223942	1.33984498		0.836155358	2.146954759	T	G	G	0.0421405	35615.7	17.9608	35597.7	6	31325268	1.21611	0.240564	positive	Circulatory system	Circulatory system	Myocarditis (Phecode)	0.994938	N	ADD		rs185937162_G_T	rs185937162	422303	280
EUR	rs185937162	P426.2	Phecode	Atrioventricular [AV] block	389255	rs185937162	0.649155213	0.220888	0.947795428		0.869814816	1.032753786	T	G	G	0.0422229	32871	569.47	32301.5	6	31325268	-1.22417	0.043802	negative	Circulatory system	Circulatory system	Atrioventricular [AV] block (Phecode)	0.994973	N	ADD		rs185937162_G_T	rs185937162	382816	6439
EUR	rs185937162	P442.1	Phecode	Aortic aneurysm	416120	rs185937162	0.649155213	0.22405	1.075554475		0.956397823	1.209552562	T	G	G	0.0421457	35075.3	298.047	34777.3	6	31325268	1.21583	0.0599066	positive	Circulatory system	Circulatory system	Aortic aneurysm (Phecode)	0.995192	N	ADD		rs185937162_G_T	rs185937162	412327	3793
EUR	rs185937162	P5061	data_field_phenotype	Myopia (highly myopic)	72200	rs185937162	0.649155213	0.22022	0.933584779		0.83644211	1.042006404	T	G	G	0.041835	6040.97	357.18	5683.79	6	31325268	-1.22594	0.0560586	negative	Sense organs	Sight	Myopia (highly myopic) (DFP)	0.997931	N	ADD		rs185937162_G_T	rs185937162	68206	3994
EUR	rs185937162	P702.1	Phecode	Actinic keratosis	424522	rs185937162	0.649155213	0.223632	1.059504978		0.965325508	1.162877237	T	G	G	0.042138	35777	473.169	35303.9	6	31325268	1.21693	0.0474985	positive	Dermatologic	Dermatologic	Actinic keratosis (Phecode)	0.995177	N	ADD		rs185937162_G_T	rs185937162	418603	5919
EUR	rs185937162	P706.1	Phecode	Acne	417238	rs185937162	0.649155213	0.221363	1.599595622		0.753426206	3.396081601	T	G	G	0.0421765	35195.3	7	35188.3	6	31325268	1.22291	0.384126	positive	Dermatologic	Dermatologic	Acne (Phecode)	0.995088	N	ADD		rs185937162_G_T	rs185937162	417108	130
EUR	rs185937162	P755.61	Phecode	Congenital hip dysplasia and deformity	427142	rs185937162	0.649155213	0.224105	1.450467268		0.796381244	2.641777599	T	G	G	0.0421697	36024.9	11.098	36013.8	6	31325268	1.21568	0.305907	positive	Congenital anomalies	Congenital anomalies	Congenital hip dysplasia and deformity (Phecode)	0.995051	N	ADD		rs185937162_G_T	rs185937162	426959	183
EUR	rs185937162	P770	Phecode	Myalgia and myositis unspecified	428776	rs185937162	0.649155213	0.222789	1.128944674		0.928953627	1.371994303	T	G	G	0.0421612	36155.4	105.906	36049.5	6	31325268	1.21914	0.0994825	positive	Symptoms	Symptoms	Myalgia and myositis unspecified (Phecode)	0.995062	N	ADD		rs185937162_G_T	rs185937162	427355	1421
EUR	rs185937162	P860	Phecode	Bone marrow or stem cell transplant	428767	rs185937162	0.649155213	0.22038	0.735380633		0.449806134	1.202259767	T	G	G	0.0421632	36156.4	16.9686	36139.4	6	31325268	-1.22552	0.250806	negative	Neoplasms	Neoplasms	Bone marrow or stem cell transplant (Phecode)	0.995058	N	ADD	UNFINISHED	rs185937162_G_T	rs185937162	428618	149
EUR	rs185937162	Q1135	data_field_phenotype	Leucine	112825	rs185937162	0.649155213	0.221954		0.0121341	-0.00733804	0.0316063	T	G	G	0.0427589	9648.54			6	31325268	1.22136	0.00993496	positive	Metabolomics	Metabolomics	Leucine (DFP)	0.997845		ADD		rs185937162_G_T	rs185937162		112825
EUR	rs185937162	Q1214	data_field_phenotype	Total Triglycerides	109397	rs185937162	0.649155213	0.222784		0.0125841	-0.00764642	0.0328146	T	G	G	0.0427938	9363.04			6	31325268	1.21917	0.0103219	positive	Metabolomics	Metabolomics	Total Triglycerides (DFP)	0.997487		ADD		rs185937162_G_T	rs185937162		109397
EUR	rs185937162	Q1009	data_field_phenotype	Apolipoprotein B to Apolipoprotein A1 ratio	109397	rs185937162	0.650735587	0.224992		0.0126302	-0.00777151	0.0330319	T	G	G	0.0427938	9363.04			6	31325268	1.21337	0.0104092	positive	Metabolomics	Metabolomics	Apolipoprotein B to Apolipoprotein A1 ratio (DFP)	0.997487		ADD		rs185937162_G_T	rs185937162		109397
EUR	rs185937162	P2055	composite_phenotype	Bronchiectasis	185108	rs185937162	0.653729208	0.226569	0.94713114		0.867317733	1.034295159	T	G	G	0.042697	15807.1	553.671	15253.5	6	31325268	-1.20924	0.0449169	negative	Respiratory	Respiratory	Bronchiectasis (CP)	0.992249	N	ADD		rs185937162_G_T	rs185937162	178918	6190
EUR	rs185937162	P374	Phecode	Other disorders of eyelids	423068	rs185937162	0.653729208	0.226781	0.95732256		0.891949266	1.027481007	T	G	G	0.0420277	35561.2	831.8	34729.4	6	31325268	-1.20869	0.0360862	negative	Sense organs	Sense organs	Other disorders of eyelids (Phecode)	0.995247	N	ADD		rs185937162_G_T	rs185937162	413525	9543
EUR	rs185937162	P727.1	Phecode	Synovitis and tenosynovitis	391447	rs185937162	0.653729208	0.227056	0.955064228		0.886414807	1.029033141	T	G	G	0.0422464	33074.5	744.396	32330.1	6	31325268	-1.20798	0.0380584	negative	Musculoskeletal	Musculoskeletal	Synovitis and tenosynovitis (Phecode)	0.995141	N	ADD		rs185937162_G_T	rs185937162	382991	8456
EUR	rs185937162	P244.2	Phecode	Acquired hypothyroidism	401943	rs185937162	0.655916602	0.22846	0.807969814		0.571066352	1.143149789	T	G	G	0.0426997	34325.7	33.9764	34291.7	6	31325268	-1.20433	0.177054	negative	Endocrine/Metabolic	Endocrine/Metabolic	Acquired hypothyroidism (Phecode)	0.994553	N	ADD		rs185937162_G_T	rs185937162	401617	326
EUR	rs185937162	P281.12	Phecode	Other vitamin B12 deficiency anemia	395047	rs185937162	0.655916602	0.228504	1.278736404		0.857008184	1.907989132	T	G	G	0.042152	33304	24.996	33279	6	31325268	1.20422	0.204176	positive	Haematopoietic	Haematopoietic	Other vitamin B12 deficiency anemia (Phecode)	0.994709	N	ADD		rs185937162_G_T	rs185937162	394662	385
EUR	rs185937162	P303.3	Phecode	Psychogenic disorder	355137	rs185937162	0.656106464	0.230675	1.216327494		0.883033396	1.67542074	T	G	G	0.0422794	30030	39.1177	29990.9	6	31325268	1.19862	0.163385	positive	Psychiatric disorders	Psychiatric disorders	Psychogenic disorder (Phecode)	0.995459	N	ADD		rs185937162_G_T	rs185937162	354578	559
EUR	rs185937162	P426.31	Phecode	Right bundle branch block	387790	rs185937162	0.656106464	0.231324	1.066355007		0.959877136	1.184648846	T	G	G	0.0421649	32702.2	371.537	32330.7	6	31325268	1.19696	0.0536746	positive	Circulatory system	Circulatory system	Right bundle branch block (Phecode)	0.995076	N	ADD		rs185937162_G_T	rs185937162	383104	4686
EUR	rs185937162	P587	Phecode	Kidney replaced by transpant	401590	rs185937162	0.656106464	0.230469	0.848752334		0.649194674	1.109650072	T	G	G	0.042216	33907.1	56.6744	33850.4	6	31325268	-1.19915	0.136754	negative	Genitourinary	Genitourinary	Kidney replaced by transpant (Phecode)	0.994999	N	ADD		rs185937162_G_T	rs185937162	401010	580
EUR	rs185937162	P603.1	Phecode	Hydrocele	174059	rs185937162	0.656106464	0.230895	1.10001199		0.941185329	1.285647799	T	G	G	0.0420116	14625	167.521	14457.5	6	31325268	1.19806	0.0795632	positive	Genitourinary	Genitourinary	Hydrocele (Phecode)	0.996156	N	ADD		rs185937162_G_T	rs185937162	171882	2177
EUR	rs185937162	P733	Phecode	Other disorders of bone and cartilage	408915	rs185937162	0.656106464	0.231182	0.955767099		0.887539828	1.029236492	T	G	G	0.0421579	34478	757.51	33720.5	6	31325268	-1.19732	0.0377863	negative	Musculoskeletal	Musculoskeletal	Other disorders of bone and cartilage (Phecode)	0.995075	N	ADD		rs185937162_G_T	rs185937162	400295	8620
EUR	rs185937162	P752.2	Phecode	Other specified congenital anomalies of nervous system	428064	rs185937162	0.656106464	0.230261	0.73354117		0.442145289	1.216983245	T	G	G	0.0421543	36089.5	16	36073.5	6	31325268	-1.19969	0.258294	negative	Congenital anomalies	Congenital anomalies	Other congenital anomalies of nervous system (Phecode)	0.994911	N	ADD		rs185937162_G_T	rs185937162	427923	141
EUR	rs185937162	Q0621	data_field_phenotype	Mean reticulocyte volume	410614	rs185937162	0.656106464	0.23011		0.00656728	-0.00415839	0.0172929	T	G	G	0.0422091	34663.3			6	31325268	1.20008	0.00547238	positive	Quantitative Measure	Blood Count	Mean reticulocyte volume (DFP)	0.994902		ADD		rs185937162_G_T	rs185937162		410614
EUR	rs185937162	Q1073	data_field_phenotype	Clinical LDL Cholesterol	112825	rs185937162	0.656106464	0.230868		-0.0123913	-0.0326617	0.00787903	T	G	G	0.0427589	9648.54			6	31325268	-1.19813	0.0103422	negative	Metabolomics	Metabolomics	Clinical LDL Cholesterol (DFP)	0.997845		ADD		rs185937162_G_T	rs185937162		112825
EUR	rs185937162	P170.2	Phecode	Cancer of connective tissue	428586	rs185937162	0.656141206	0.232103	0.865755891		0.683466268	1.09667521	T	G	G	0.0421624	36140.4	72.8431	36067.6	6	31325268	-1.19496	0.120631	negative	Neoplasms	Neoplasms	Cancer of connective tissue (Phecode)	0.994961	N	ADD		rs185937162_G_T	rs185937162	427832	754
EUR	rs185937162	P250.7	Phecode	Diabetic retinopathy	406453	rs185937162	0.656141206	0.232015	0.928505107		0.822152065	1.048611533	T	G	G	0.0420646	34194.6	276.604	33918	6	31325268	-1.19519	0.0620669	negative	Endocrine/Metabolic	Endocrine/Metabolic	Diabetic retinopathy (Phecode)	0.995288	N	ADD		rs185937162_G_T	rs185937162	403307	3146
EUR	rs185937162	P349	Phecode	Other and unspecified disorders of the nervous system	405423	rs185937162	0.656141206	0.232369	0.875779444		0.704468443	1.088757706	T	G	G	0.0422173	34231.7	85.9216	34145.8	6	31325268	-1.19428	0.111061	negative	Neurological	Neurological	Other disorders of the nervous system (Phecode)	0.994686	N	ADD		rs185937162_G_T	rs185937162	404526	897
EUR	rs185937162	P333.4	Phecode	Torsion dystonia	405072	rs185937162	0.656280564	0.232921	0.843390768		0.637515221	1.115752642	T	G	G	0.0422145	34199.8	52.0314	34147.8	6	31325268	-1.19287	0.142785	negative	Neurological	Neurological	Torsion dystonia (Phecode)	0.994733	N	ADD		rs185937162_G_T	rs185937162	404543	529
EUR	rs185937162	Q1182	data_field_phenotype	Pyruvate	112512	rs185937162	0.656280564	0.233107		-0.012392	-0.032761	0.00797692	T	G	G	0.04278	9626.54			6	31325268	-1.1924	0.0103925	negative	Metabolomics	Metabolomics	Pyruvate (DFP)	0.997921		ADD		rs185937162_G_T	rs185937162		112512
EUR	rs185937162	P519.9	Phecode	Symptoms involving respiratory system and other chest symptoms	411251	rs185937162	0.656424716	0.233745	0.842587756		0.635590527	1.116992698	T	G	G	0.0420782	34609.4	51.2941	34558.1	6	31325268	-1.19077	0.143839	negative	Respiratory	Respiratory	Symptoms involving respiratory system (Phecode)	0.994397	N	ADD		rs185937162_G_T	rs185937162	410729	522
EUR	rs185937162	Q1215	data_field_phenotype	Triglycerides in Chylomicrons and Extremely Large VLDL	103460	rs185937162	0.656424716	0.233847		0.0125655	-0.00812133	0.0332524	T	G	G	0.0427552	8846.91			6	31325268	1.19051	0.0105547	positive	Metabolomics	Metabolomics	Triglycerides in Chylomicrons and EL-VLDL (DFP)	0.998615		ADD		rs185937162_G_T	rs185937162		103460
EUR	rs185937162	P654	Phecode	Other and unspecified complications of birth; puerperium affecting management of mother	236072	rs185937162	0.658035288	0.234766	1.11146431		0.93365451	1.32313111	T	G	G	0.0422263	19936.9	139.914	19797	6	31325268	1.18817	0.0889417	positive	Pregnancy complications	Pregnancy complications	Other complications of birth (Phecode)	0.993316	N	ADD		rs185937162_G_T	rs185937162	234260	1812
EUR	rs185937162	P370.1	Phecode	Corneal ulcer	415034	rs185937162	0.65907017	0.235481	0.793625599		0.541711809	1.162679838	T	G	G	0.0420137	34874.3	28	34846.3	6	31325268	-1.18636	0.194837	negative	Sense organs	Sense organs	Corneal ulcer (Phecode)	0.995181	N	ADD		rs185937162_G_T	rs185937162	414767	267
EUR	rs185937162	P345.12	Phecode	Partial epilepsy	405078	rs185937162	0.66005087	0.23632	0.844872889		0.639181847	1.116749455	T	G	G	0.0422168	34202.2	52.3725	34149.8	6	31325268	-1.18423	0.142347	negative	Neurological	Neurological	Partial epilepsy (Phecode)	0.99478	N	ADD		rs185937162_G_T	rs185937162	404550	528
EUR	rs185937162	P790.1	Phecode	Elevated sedimentation rate	415781	rs185937162	0.66005087	0.236524	1.5764342		0.741944339	3.349511474	T	G	G	0.0422129	35102.7	6.99609	35095.7	6	31325268	1.18372	0.384521	positive	Symptoms	Symptoms	Elevated sedimentation rate (Phecode)	0.99452	N	ADD		rs185937162_G_T	rs185937162	415651	130
EUR	rs185937162	P626.14	Phecode	Irregular menstrual bleeding	207148	rs185937162	0.660465225	0.237019	0.940609891		0.849841505	1.041076723	T	G	G	0.0422493	17503.7	406.698	17097	6	31325268	-1.18247	0.0517763	negative	Genitourinary	Genitourinary	Irregular menstrual bleeding (Phecode)	0.993649	N	ADD		rs185937162_G_T	rs185937162	202603	4545
EUR	rs185937162	P211	Phecode	Benign neoplasm of other parts of digestive system	413978	rs185937162	0.664921714	0.239052	0.962584346		0.903375009	1.025671533	T	G	G	0.0422032	34942.4	1039.91	33902.5	6	31325268	-1.17736	0.0323894	negative	Neoplasms	Neoplasms	Benign neoplasm of other parts of digestive system (Phecode)	0.995401	N	ADD		rs185937162_G_T	rs185937162	402049	11929
EUR	rs185937162	P840	Phecode	Sprains and strains	428743	rs185937162	0.664921714	0.239316	1.181475876		0.89493467	1.559763103	T	G	G	0.0421621	36153.4	52	36101.4	6	31325268	1.1767	0.141722	positive	Injuries & poisonings	Injuries & poisonings	Sprains and strains (Phecode)	0.995063	N	ADD		rs185937162_G_T	rs185937162	428016	727
EUR	rs185937162	P426.32	Phecode	Left bundle branch block	387892	rs185937162	0.665424274	0.239846	0.94345853		0.856186375	1.039618834	T	G	G	0.0422271	32759.1	440.27	32318.8	6	31325268	-1.17537	0.0495218	negative	Circulatory system	Circulatory system	Left bundle branch block (Phecode)	0.994516	N	ADD		rs185937162_G_T	rs185937162	382948	4944
EUR	rs185937162	P711.1	Phecode	Pyogenic arthritis	357788	rs185937162	0.667285344	0.241217	0.860266855		0.668829214	1.106501916	T	G	G	0.0415965	29765.5	64.2706	29701.2	6	31325268	-1.17195	0.128429	negative	Musculoskeletal	Musculoskeletal	Pyogenic arthritis (Phecode)	0.995158	N	ADD		rs185937162_G_T	rs185937162	357118	670
EUR	rs185937162	Q1177	data_field_phenotype	Phospholipids to Total Lipids in Very Large VLDL percentage	101490	rs185937162	0.667285344	0.241096		-0.0128717	-0.0343925	0.00864919	T	G	G	0.0425586	8638.55			6	31325268	-1.17226	0.0109802	negative	Metabolomics	Metabolomics	Phospholipids to Total Lipids in VL-VLDL % (DFP)	1.00079		ADD		rs185937162_G_T	rs185937162		101490
EUR	rs185937162	P204.3	Phecode	Monocytic leukemia	420758	rs185937162	0.667451033	0.243378	0.7242126		0.421143067	1.245384294	T	G	G	0.042205	35516.2	13.9725	35502.2	6	31325268	-1.16659	0.276594	negative	Neoplasms	Neoplasms	Monocytic leukemia (Phecode)	0.995173	N	ADD		rs185937162_G_T	rs185937162	420636	122
EUR	rs185937162	P341	Phecode	Other demyelinating diseases of central nervous system	404948	rs185937162	0.667451033	0.243352	1.275212546		0.847630026	1.918494672	T	G	G	0.0422003	34177.8	24	34153.8	6	31325268	1.16665	0.208385	positive	Neurological	Neurological	Other demyelinating diseases of (CNS) (Phecode)	0.994713	N	ADD		rs185937162_G_T	rs185937162	404589	359
EUR	rs185937162	P5012	data_field_phenotype	Comparatively taller age 10	420930	rs185937162	0.667451033	0.242264	1.014538334		0.990285301	1.039382191	T	G	G	0.0421422	35477.8	9393.04	26084.8	6	31325268	1.16935	0.0123435	positive	Quantitative Measure	Anthropometry	Comparatively taller age 10 (DFP)	0.994849	N	ADD		rs185937162_G_T	rs185937162	308923	112007
EUR	rs185937162	P535.1	Phecode	Acute gastritis	384404	rs185937162	0.667451033	0.242757	0.915675448		0.78985822	1.061535065	T	G	G	0.0422399	32474.3	186.929	32287.4	6	31325268	-1.16812	0.0754141	negative	Digestive	Digestive	Acute gastritis (Phecode)	0.994133	N	ADD		rs185937162_G_T	rs185937162	382352	2052
EUR	rs185937162	P579.8	Phecode	Nonspecific abnormal findings in stool contents	397693	rs185937162	0.667451033	0.242897	0.942453773		0.853220481	1.041022534	T	G	G	0.0422204	33581.5	414.494	33167	6	31325268	-1.16778	0.0507502	negative	Digestive	Digestive	Nonspecific abnormal findings in stool contents (Phecode)	0.9951	N	ADD		rs185937162_G_T	rs185937162	393036	4657
EUR	rs185937162	P643	Phecode	Excessive vomiting in pregnancy	238652	rs185937162	0.667451033	0.241633	0.798352201		0.547624133	1.163880144	T	G	G	0.0422459	20164.1	28.9882	20135.1	6	31325268	-1.17091	0.192331	negative	Pregnancy complications	Pregnancy complications	Excessive vomiting in pregnancy (Phecode)	0.993884	N	ADD		rs185937162_G_T	rs185937162	238369	283
EUR	rs185937162	Q1133	data_field_phenotype	LDL Cholesterol	112825	rs185937162	0.667916075	0.243898		-0.0120733	-0.0323799	0.0082332	T	G	G	0.0427589	9648.54			6	31325268	-1.1653	0.0103607	negative	Metabolomics	Metabolomics	LDL Cholesterol (DFP)	0.997845		ADD		rs185937162_G_T	rs185937162		112825
EUR	rs185937162	P270.3	Phecode	Disorders of plasma protein metabolism	428230	rs185937162	0.671100146	0.245819	0.901762043		0.757265967	1.07382435	T	G	G	0.0421695	36116.4	133.643	35982.8	6	31325268	-1.16056	0.0891001	negative	Endocrine/Metabolic	Endocrine/Metabolic	Disorders of plasma protein metabolism (Phecode)	0.995096	N	ADD		rs185937162_G_T	rs185937162	426778	1452
EUR	rs185937162	P800	Phecode	Fracture of lower limb	408204	rs185937162	0.671100146	0.246117	1.037668401		0.974810887	1.104576925	T	G	G	0.0421783	34434.7	1071.36	33363.3	6	31325268	1.15983	0.0318811	positive	Injuries & poisonings	Injuries & poisonings	Fracture of lower limb (Phecode)	0.99483	N	ADD		rs185937162_G_T	rs185937162	395070	13134
EUR	rs185937162	Q0110	data_field_phenotype	Systolic blood pressure	408202	rs185937162	0.671100146	0.245754		-0.00598931	-0.0161027	0.00412404	T	G	G	0.0420972	34368.3			6	31325268	-1.16073	0.00515997	negative	Quantitative Measure	Body Measurements	Systolic blood pressure (DFP)	0.994837		ADD		rs185937162_G_T	rs185937162		408202
EUR	rs185937162	P348.9	Phecode	Other conditions of brain, NOS	405598	rs185937162	0.672069214	0.246825	0.889743042		0.730124194	1.084251785	T	G	G	0.0422179	34247	104.137	34142.8	6	31325268	-1.1581	0.100878	negative	Neurological	Neurological	Other conditions of brain, NOS (Phecode)	0.994899	N	ADD		rs185937162_G_T	rs185937162	404487	1111
EUR	rs185937162	P642.1	Phecode	Preeclampsia and eclampsia	237765	rs185937162	0.672469971	0.247325	1.264758147		0.849545493	1.882905851	T	G	G	0.0422314	20082.3	25.5176	20056.8	6	31325268	1.15687	0.203031	positive	Pregnancy complications	Pregnancy complications	Preeclampsia and eclampsia (Phecode)	0.993861	N	ADD		rs185937162_G_T	rs185937162	237391	374
EUR	rs185937162	P535.9	Phecode	Gastritis and duodenitis, NOS	382757	rs185937162	0.672560432	0.248064	1.516661283		0.748083037	3.074879465	T	G	G	0.0422173	32317.9	8	32309.9	6	31325268	1.15507	0.360595	positive	Digestive	Digestive	Gastritis and duodenitis, NOS (Phecode)	0.993693	N	ADD	UNFINISHED	rs185937162_G_T	rs185937162	382614	143
EUR	rs185937162	P705.3	Phecode	Hidradenitis	417349	rs185937162	0.672560432	0.247753	1.341507586		0.815135435	2.207783319	T	G	G	0.042175	35203.4	16.0823	35187.3	6	31325268	1.15582	0.254186	positive	Dermatologic	Dermatologic	Hidradenitis (Phecode)	0.995083	N	ADD		rs185937162_G_T	rs185937162	417097	252
EUR	rs185937162	P187.2	Phecode	Malignant neoplasm of testis	190520	rs185937162	0.672951848	0.251303	1.190895839		0.883579558	1.60510552	T	G	G	0.0419925	16000.8	45	15955.8	6	31325268	1.14719	0.15229	positive	Neoplasms	Neoplasms	Malignant neoplasm of testis (Phecode)	0.997689	N	ADD		rs185937162_G_T	rs185937162	189896	624
EUR	rs185937162	P202.24	Phecode	Large cell lymphoma	421857	rs185937162	0.672951848	0.251314	1.121816985		0.921786422	1.365260403	T	G	G	0.0421806	35588.4	104.514	35483.9	6	31325268	1.14716	0.100204	positive	Neoplasms	Neoplasms	Large cell lymphoma (Phecode)	0.995061	N	ADD		rs185937162_G_T	rs185937162	420471	1386
EUR	rs185937162	P2021	composite_phenotype	Acute urinary retention	201624	rs185937162	0.672951848	0.250725	1.034455649		0.976352737	1.096015327	T	G	G	0.042734	17232.4	1402.85	15829.5	6	31325268	1.14859	0.0294932	positive	Safety	Safety	Acute urinary retention (CP)	0.994597	N	ADD		rs185937162_G_T	rs185937162	184663	16961
EUR	rs185937162	P229.1	Phecode	Benign neoplasm of lymph nodes	426077	rs185937162	0.672951848	0.251386	0.656939581		0.320415258	1.346902931	T	G	G	0.0421483	35916.8	8	35908.8	6	31325268	-1.14699	0.366319	negative	Neoplasms	Neoplasms	Benign neoplasm of lymph nodes (Phecode)	0.995229	N	ADD		rs185937162_G_T	rs185937162	426012	65
EUR	rs185937162	P245.21	Phecode	Chronic lymphocytic thyroiditis	402013	rs185937162	0.672951848	0.249777	1.259260285		0.850390755	1.864711455	T	G	G	0.0426899	34323.8	26.0588	34297.7	6	31325268	1.15089	0.200301	positive	Endocrine/Metabolic	Endocrine/Metabolic	Chronic lymphocytic thyroiditis (Phecode)	0.994501	N	ADD		rs185937162_G_T	rs185937162	401633	380
EUR	rs185937162	P303.1	Phecode	Dissociative disorder	354712	rs185937162	0.672951848	0.249772	1.793409936		0.663235528	4.849425343	T	G	G	0.0422876	29999.9	4	29995.9	6	31325268	1.1509	0.50753	positive	Psychiatric disorders	Psychiatric disorders	Dissociative disorder (Phecode)	0.995493	N	ADD		rs185937162_G_T	rs185937162	354629	83
EUR	rs185937162	P750.11	Phecode	Esophageal atresia/tracheoesophageal fistula	425604	rs185937162	0.672951848	0.249152	0.654724492		0.318581928	1.345540073	T	G	G	0.0421566	35884	7.95294	35876.1	6	31325268	-1.15241	0.367525	negative	Congenital anomalies	Congenital anomalies	Esophageal atresia/tracheoesophageal fistula (Phecode)	0.995189	N	ADD	UNFINISHED	rs185937162_G_T	rs185937162	425541	63
EUR	rs185937162	P752	Phecode	Nervous system congenital anomalies	428402	rs185937162	0.672951848	0.251372	0.850246146		0.644400482	1.121848447	T	G	G	0.0421584	36121.5	52.996	36068.5	6	31325268	-1.14702	0.141434	negative	Congenital anomalies	Congenital anomalies	Nervous system congenital anomalies (Phecode)	0.99493	N	ADD		rs185937162_G_T	rs185937162	427864	538
EUR	rs185937162	Q1028	data_field_phenotype	Cholesterol to Total Lipids in IDL percentage	109397	rs185937162	0.672951848	0.24878		-0.0119056	-0.0321381	0.00832683	T	G	G	0.0427938	9363.04			6	31325268	-1.15333	0.0103229	negative	Metabolomics	Metabolomics	Cholesterol to Total Lipids in IDL % (DFP)	0.997487		ADD		rs185937162_G_T	rs185937162		109397
EUR	rs185937162	P5109	data_field_phenotype	Bring up phlegm/sputum/mucus on most days	112986	rs185937162	0.673440858	0.251922	0.959315433		0.893519304	1.029959461	T	G	G	0.0430578	9729.85	888.474	8841.37	6	31325268	-1.14569	0.0362522	negative	Respiratory	Respiratory	Chronic sputum (DFP)	0.998285	N	ADD		rs185937162_G_T	rs185937162	103012	9974
EUR	rs185937162	P702.2	Phecode	Seborrheic keratosis	424228	rs185937162	0.67597865	0.253226	0.94853262		0.866333417	1.038526207	T	G	G	0.0421911	35797.3	500.71	35296.6	6	31325268	-1.14255	0.0462471	negative	Dermatologic	Dermatologic	Seborrheic keratosis (Phecode)	0.994999	N	ADD		rs185937162_G_T	rs185937162	418593	5635
EUR	rs185937162	P599	Phecode	Other symptoms/disorders or the urinary system	429054	rs185937162	0.676216111	0.254857	1.021114608		0.985037284	1.05850909	T	G	G	0.0421612	36178.8	3523.88	32655	6	31325268	1.13863	0.0183509	positive	Genitourinary	Genitourinary	Other symptoms/disorders or the urinary system (Phecode)	0.995036	N	ADD		rs185937162_G_T	rs185937162	386312	42742
EUR	rs185937162	P614	Phecode	Inflammatory diseases of female pelvic organs	235293	rs185937162	0.676216111	0.256246	0.957084338		0.887279955	1.032375289	T	G	G	0.0422851	19898.8	735.513	19163.3	6	31325268	-1.13531	0.0386365	negative	Genitourinary	Genitourinary	Inflammatory diseases of female pelvic organs (Phecode)	0.99426	N	ADD		rs185937162_G_T	rs185937162	226939	8354
EUR	rs185937162	P620	Phecode	Dysplasia of female genital organs	223654	rs185937162	0.676216111	0.254584	0.721313367		0.411196046	1.265318259	T	G	G	0.0422797	18912	13.0235	18899	6	31325268	-1.13928	0.286742	negative	Genitourinary	Genitourinary	Dysplasia of female genital organs (Phecode)	0.994168	N	ADD		rs185937162_G_T	rs185937162	223538	116
EUR	rs185937162	P71	Phecode	Human immunodeficiency virus [HIV] disease	420079	rs185937162	0.676216111	0.256508	1.377797618		0.792079208	2.396644697	T	G	G	0.0422071	35460.6	13.0039	35447.6	6	31325268	1.13468	0.282445	positive	Infectious diseases	Infectious diseases	Human immunodeficiency virus [HIV] disease (Phecode)	0.994558	N	ADD		rs185937162_G_T	rs185937162	419863	216
EUR	rs185937162	P726.2	Phecode	Synoviopathy	384524	rs185937162	0.676216111	0.254552	0.853686646		0.650304993	1.120676709	T	G	G	0.0422343	32480.2	55.051	32425.2	6	31325268	-1.13936	0.138841	negative	Musculoskeletal	Musculoskeletal	Synoviopathy (Phecode)	0.994497	N	ADD		rs185937162_G_T	rs185937162	383966	558
EUR	rs185937162	P747.12	Phecode	Valvular heart disease/ heart chambers	423614	rs185937162	0.676216111	0.255383	1.201728085		0.875549407	1.649419239	T	G	G	0.0421755	35732.2	39.9843	35692.3	6	31325268	1.13737	0.161566	positive	Congenital anomalies	Congenital anomalies	Valvular heart disease/ heart chambers (Phecode)	0.994872	N	ADD		rs185937162_G_T	rs185937162	423048	566
EUR	rs185937162	P805	Phecode	Fracture of vertebral column without mention of spinal cord injury	400041	rs185937162	0.676216111	0.255724	1.070017677		0.952154249	1.202470837	T	G	G	0.0421878	33753.7	298.529	33455.1	6	31325268	1.13656	0.0595438	positive	Injuries & poisonings	Injuries & poisonings	Fracture of vertebral column no spinal cord injury (Phecode)	0.994698	N	ADD		rs185937162_G_T	rs185937162	396270	3771
EUR	rs185937162	Q1057	data_field_phenotype	Cholesteryl Esters in Very Small VLDL	109397	rs185937162	0.676216111	0.256132		-0.0115774	-0.0315595	0.00840463	T	G	G	0.0427938	9363.04			6	31325268	-1.13559	0.0101951	negative	Metabolomics	Metabolomics	Cholesteryl Esters in VS-VLDL (DFP)	0.997487		ADD		rs185937162_G_T	rs185937162		109397
EUR	rs185937162	Q1200	data_field_phenotype	Total Lipids in Large LDL	109397	rs185937162	0.676216111	0.25425		-0.0119352	-0.0324533	0.00858292	T	G	G	0.0427938	9363.04			6	31325268	-1.14009	0.0104686	negative	Metabolomics	Metabolomics	Total Lipids in L-LDL (DFP)	0.997487		ADD		rs185937162_G_T	rs185937162		109397
EUR	rs185937162	P174.1	Phecode	Breast cancer [female]	226531	rs185937162	0.676243542	0.257225	1.029918091		0.978712992	1.083804066	T	G	G	0.0424063	19212.7	1714.98	17497.7	6	31325268	1.13297	0.0260197	positive	Neoplasms	Neoplasms	Breast cancer [female] (Phecode)	0.993356	N	ADD		rs185937162_G_T	rs185937162	205772	20759
EUR	rs185937162	Q1201	data_field_phenotype	Total Lipids in Large VLDL	112819	rs185937162	0.676243542	0.257228		0.0114685	-0.0083712	0.0313082	T	G	G	0.0427593	9648.11			6	31325268	1.13297	0.0101225	positive	Metabolomics	Metabolomics	Total Lipids in L-VLDL (DFP)	0.997873		ADD		rs185937162_G_T	rs185937162		112819
EUR	rs185937162	P395.1	Phecode	Nonrheumatic mitral valve disorders	420559	rs185937162	0.678218333	0.258335	0.956644855		0.885872984	1.033068523	T	G	G	0.0421832	35481	704.878	34776.1	6	31325268	-1.13034	0.0392149	negative	Circulatory system	Circulatory system	Nonrheumatic mitral valve disorders (Phecode)	0.994819	N	ADD		rs185937162_G_T	rs185937162	412494	8065
EUR	rs185937162	P686.3	Phecode	Pilonidal cyst	411869	rs185937162	0.678813904	0.258918	1.168512332		0.891694755	1.53126694	T	G	G	0.0421351	34708.3	54.9412	34653.3	6	31325268	1.12895	0.137943	positive	Dermatologic	Dermatologic	Pilonidal cyst (Phecode)	0.99494	N	ADD		rs185937162_G_T	rs185937162	411102	767
EUR	rs185937162	P610.8	Phecode	Other specified benign mammary dysplasias	231232	rs185937162	0.682536247	0.261054	1.144446288		0.904502614	1.448037186	T	G	G	0.0422439	19536.3	72.8273	19463.4	6	31325268	1.1239	0.120047	positive	Genitourinary	Genitourinary	Other specified benign mammary dysplasias (Phecode)	0.993734	N	ADD		rs185937162_G_T	rs185937162	230248	984
EUR	rs185937162	P612.2	Phecode	Hypertrophy of breast (Gynecomastia)	421526	rs185937162	0.682536247	0.260864	0.892331305		0.73161988	1.088350083	T	G	G	0.0421883	35567	103.255	35463.7	6	31325268	-1.12435	0.101318	negative	Genitourinary	Genitourinary	Hypertrophy of breast (Gynecomastia) (Phecode)	0.99501	N	ADD		rs185937162_G_T	rs185937162	420422	1104
EUR	rs185937162	P174	Phecode	Breast cancer	417551	rs185937162	0.682640427	0.261452	1.029438863		0.978607637	1.082912081	T	G	G	0.0422464	35280.1	1743.92	33536.1	6	31325268	1.12296	0.025837	positive	Neoplasms	Neoplasms	Breast cancer (Phecode)	0.995074	N	ADD		rs185937162_G_T	rs185937162	396473	21078
EUR	rs185937162	P301.2	Phecode	Antisocial/borderline personality disorder	354850	rs185937162	0.684444079	0.262861	0.793663391		0.529599305	1.189390164	T	G	G	0.0422965	30017.8	24.9647	29992.9	6	31325268	-1.11965	0.2064	negative	Psychiatric disorders	Psychiatric disorders	Antisocial/borderline personality disorder (Phecode)	0.995529	N	ADD		rs185937162_G_T	rs185937162	354611	239
EUR	rs185937162	P600	Phecode	Hyperplasia of prostate	191186	rs185937162	0.684444079	0.262671	0.971760636		0.924257128	1.021709279	T	G	G	0.0420313	16071.6	1964.08	14107.5	6	31325268	-1.1201	0.0255721	negative	Genitourinary	Genitourinary	Hyperplasia of prostate (Phecode)	0.997414	N	ADD		rs185937162_G_T	rs185937162	168182	23004
EUR	rs185937162	P360	Phecode	Disorders of the globe	406014	rs185937162	0.685332429	0.263727	1.183444557		0.880785661	1.590105726	T	G	G	0.0420485	34144.6	45.9961	34098.6	6	31325268	1.11763	0.150703	positive	Sense organs	Sense organs	Disorders of the globe (Phecode)	0.995222	N	ADD		rs185937162_G_T	rs185937162	405377	637
EUR	rs185937162	P427.12	Phecode	Paroxysmal ventricular tachycardia	385366	rs185937162	0.685332429	0.264383	1.096480408		0.932731411	1.288982039	T	G	G	0.0421855	32513.7	155.027	32358.7	6	31325268	1.11609	0.0825252	positive	Circulatory system	Circulatory system	Paroxysmal ventricular tachycardia (Phecode)	0.99449	N	ADD		rs185937162_G_T	rs185937162	383358	2008
EUR	rs185937162	P428.1	Phecode	Congestive heart failure (CHF) NOS	420210	rs185937162	0.685332429	0.264732	0.952344673		0.874026553	1.037674861	T	G	G	0.0421093	35389.5	567.639	34821.9	6	31325268	-1.11528	0.0437824	negative	Circulatory system	Circulatory system	Congestive heart failure (CHF) NOS (Phecode)	0.994958	N	ADD		rs185937162_G_T	rs185937162	413728	6482
EUR	rs185937162	P586.11	Phecode	Small kidney	401484	rs185937162	0.685332429	0.263928	0.841594991		0.621878945	1.138944381	T	G	G	0.0422121	33894.9	44.5294	33850.4	6	31325268	-1.11716	0.154367	negative	Genitourinary	Genitourinary	Small kidney (Phecode)	0.994901	N	ADD		rs185937162_G_T	rs185937162	401029	455
EUR	rs185937162	P694.2	Phecode	Other dyschromia	419086	rs185937162	0.685332429	0.265	0.906174674		0.762044107	1.077575756	T	G	G	0.0420596	35253.2	135.655	35117.5	6	31325268	-1.11465	0.0883861	negative	Dermatologic	Dermatologic	Other dyschromia (Phecode)	0.995006	N	ADD		rs185937162_G_T	rs185937162	417617	1469
EUR	rs185937162	P454.11	Phecode	Varicose veins of lower extremity, symptomtic	383684	rs185937162	0.685457518	0.265408	0.909711167		0.770160887	1.074552449	T	G	G	0.0420704	32283.5	147.094	32136.4	6	31325268	-1.1137	0.0849665	negative	Circulatory system	Circulatory system	Varicose veins of lower extremity, symptomtic (Phecode)	0.995488	N	ADD		rs185937162_G_T	rs185937162	382096	1588
EUR	rs185937162	P260.6	Phecode	Anorexia	422103	rs185937162	0.685940771	0.265955	0.921200509		0.797174812	1.064528526	T	G	G	0.0422065	35631	194.914	35436.1	6	31325268	-1.11243	0.0737807	negative	Endocrine/Metabolic	Endocrine/Metabolic	Anorexia (Phecode)	0.995035	N	ADD		rs185937162_G_T	rs185937162	419951	2152
EUR	rs185937162	P735.3	Phecode	Hallux valgus (Bunion)	416646	rs185937162	0.690664857	0.268149	1.042288783		0.968607433	1.121570378	T	G	G	0.0421281	35105	778.325	34326.7	6	31325268	1.10734	0.0374041	positive	Musculoskeletal	Musculoskeletal	Hallux valgus (Bunion) (Phecode)	0.995236	N	ADD		rs185937162_G_T	rs185937162	407039	9607
EUR	rs185937162	P260.1	Phecode	Cachexia	420431	rs185937162	0.691947356	0.269185	0.784092335		0.509325755	1.207090935	T	G	G	0.0422091	35492	21.9373	35470	6	31325268	-1.10494	0.220127	negative	Endocrine/Metabolic	Endocrine/Metabolic	Cachexia (Phecode)	0.995117	N	ADD		rs185937162_G_T	rs185937162	420224	207
EUR	rs185937162	P427.61	Phecode	Supraventricular premature beats	383898	rs185937162	0.691947356	0.269373	1.265153375		0.833465299	1.920425259	T	G	G	0.0421892	32392.7	23	32369.7	6	31325268	1.10451	0.212939	positive	Circulatory system	Circulatory system	Supraventricular premature beats (Phecode)	0.994704	N	ADD		rs185937162_G_T	rs185937162	383557	341
EUR	rs185937162	P195.1	Phecode	Malignant neoplasm, other	402125	rs185937162	0.692613828	0.270263	0.97837785		0.941079041	1.017149134	T	G	G	0.0422144	33951	3011.19	30939.8	6	31325268	-1.10246	0.0198295	negative	Neoplasms	Neoplasms	Malignant neoplasm, other (Phecode)	0.995488	N	ADD		rs185937162_G_T	rs185937162	367089	35036
EUR	rs185937162	P250.23	Phecode	Type 2 diabetes with ophthalmic manifestations	398627	rs185937162	0.692613828	0.270952	0.935541211		0.830902942	1.053368937	T	G	G	0.0423283	33746.4	291.561	33454.8	6	31325268	-1.10087	0.0605213	negative	Endocrine/Metabolic	Endocrine/Metabolic	T2 diabetes with ophthalmic manifestations (Phecode)	0.99455	N	ADD		rs185937162_G_T	rs185937162	395313	3314
EUR	rs185937162	P296.1	Phecode	Bipolar	356282	rs185937162	0.692613828	0.27048	1.099540282		0.928781068	1.301698586	T	G	G	0.0422595	30112.6	141.729	29970.9	6	31325268	1.10196	0.0861126	positive	Psychiatric disorders	Psychiatric disorders	Bipolar (Phecode)	0.995435	N	ADD		rs185937162_G_T	rs185937162	354436	1846
EUR	rs185937162	Q1044	data_field_phenotype	Cholesteryl Esters in LDL	112825	rs185937162	0.692613828	0.271086		-0.011422	-0.0317631	0.00891904	T	G	G	0.0427589	9648.54			6	31325268	-1.10057	0.0103783	negative	Metabolomics	Metabolomics	Cholesteryl Esters in LDL (DFP)	0.997845		ADD		rs185937162_G_T	rs185937162		112825
EUR	rs185937162	P586.2	Phecode	Cyst of kidney, acquired	404525	rs185937162	0.696861157	0.273114	0.940609891		0.843042371	1.04946	T	G	G	0.0422337	34169.2	342.8	33826.4	6	31325268	-1.09592	0.0558718	negative	Genitourinary	Genitourinary	Cyst of kidney, acquired (Phecode)	0.994869	N	ADD		rs185937162_G_T	rs185937162	400645	3880
EUR	rs185937162	P300.1	Phecode	Anxiety disorder	372560	rs185937162	0.697225459	0.274061	1.02868382		0.97785166	1.082156218	T	G	G	0.0422467	31478.9	1662.99	29815.9	6	31325268	1.09376	0.0258555	positive	Psychiatric disorders	Psychiatric disorders	Anxiety disorder (Phecode)	0.995733	N	ADD		rs185937162_G_T	rs185937162	352383	20177
EUR	rs185937162	P555	Phecode	Inflammatory bowel disease and other gastroenteritis and colitis	318507	rs185937162	0.697225459	0.273846	0.954799778		0.878873636	1.037275534	T	G	G	0.0423075	26950.5	603.164	26347.3	6	31325268	-1.09425	0.0422741	negative	Digestive	Digestive	Inflammatory bowel disease (Phecode)	0.9952	N	ADD		rs185937162_G_T	rs185937162	311642	6865
EUR	rs185937162	P610.3	Phecode	Fibrosclerosis of breast	230721	rs185937162	0.697225459	0.274615	1.23029377		0.848262758	1.784376004	T	G	G	0.0422533	19497.4	29.0117	19468.4	6	31325268	1.0925	0.189706	positive	Genitourinary	Genitourinary	Fibrosclerosis of breast (Phecode)	0.993807	N	ADD		rs185937162_G_T	rs185937162	230305	416
EUR	rs185937162	P615	Phecode	Endometriosis	232426	rs185937162	0.697225459	0.27472	1.057189736		0.95678215	1.168134233	T	G	G	0.0421805	19607.7	417.192	19190.5	6	31325268	1.09226	0.0509164	positive	Genitourinary	Genitourinary	Endometriosis (Phecode)	0.993907	N	ADD		rs185937162_G_T	rs185937162	227222	5204
EUR	rs185937162	P174.11	Phecode	Malignant neoplasm of female breast	225557	rs185937162	0.701349859	0.277449	1.029360448		0.976982297	1.084544589	T	G	G	0.0424154	19134.2	1628.44	17505.7	6	31325268	1.08607	0.0266447	positive	Neoplasms	Neoplasms	Malignant neoplasm of female breast (Phecode)	0.993311	N	ADD		rs185937162_G_T	rs185937162	205858	19699
EUR	rs185937162	P411.2	Phecode	Myocardial infarction	400118	rs185937162	0.701349859	0.277137	0.973785689		0.928237926	1.02157046	T	G	G	0.0422404	33802.3	1968.86	31833.5	6	31325268	-1.08677	0.0244405	negative	Safety	Safety	Myocardial infarction (Phecode)	0.995079	N	ADD		rs185937162_G_T	rs185937162	377212	22906
EUR	rs185937162	P447	Phecode	Other disorders of arteries and arterioles	415039	rs185937162	0.701349859	0.277045	1.081869384		0.938755586	1.246798844	T	G	G	0.0421526	34989.9	201.78	34788.1	6	31325268	1.08698	0.0723937	positive	Circulatory system	Circulatory system	Other disorders of arteries and arterioles (Phecode)	0.994982	N	ADD		rs185937162_G_T	rs185937162	412451	2588
EUR	rs185937162	P261.2	Phecode	Vitamin B-complex deficiencies	422715	rs185937162	0.703488191	0.278664	1.077376072		0.94146888	1.232898161	T	G	G	0.0421856	35664.9	222.843	35442.1	6	31325268	1.08333	0.0687965	positive	Endocrine/Metabolic	Endocrine/Metabolic	Vitamin B-complex deficiencies (Phecode)	0.995178	N	ADD		rs185937162_G_T	rs185937162	419846	2869
EUR	rs185937162	P366.3	Phecode	Traumatic cataract	384721	rs185937162	0.703779799	0.279518	1.457991617		0.736143931	2.887677989	T	G	G	0.0421726	32449.3	8.52551	32440.8	6	31325268	1.0814	0.348676	positive	Sense organs	Sense organs	Traumatic cataract (Phecode)	0.995104	N	ADD		rs185937162_G_T	rs185937162	384576	145
EUR	rs185937162	Q0351	data_field_phenotype	EBNA-1 antigen for Epstein-Barr Virus	8900	rs185937162	0.703779799	0.279491		-0.0390195	-0.109731	0.0316923	T	G	G	0.0439427	782.18			6	31325268	-1.08153	0.0360781	negative	Quantitative Measure	Infection Antigens	EBNA-1 antigen for Epstein-Barr Virus (DFP)	1.00861		ADD		rs185937162_G_T	rs185937162		8900
EUR	rs185937162	P279.7	Phecode	Other immunological findings	428269	rs185937162	0.704005491	0.279977	1.22808181		0.845966432	1.782788602	T	G	G	0.0421748	36124.3	28.847	36095.5	6	31325268	1.08037	0.190169	positive	Endocrine/Metabolic	Endocrine/Metabolic	Other immunological findings (Phecode)	0.995083	N	ADD		rs185937162_G_T	rs185937162	427852	417
EUR	rs185937162	Q1168	data_field_phenotype	Phospholipids to Total Lipids in Large LDL percentage	109397	rs185937162	0.704074893	0.280374		0.01134	-0.00924942	0.0319293	T	G	G	0.0427938	9363.04			6	31325268	1.07948	0.010505	positive	Metabolomics	Metabolomics	Phospholipids to Total Lipids in L-LDL % (DFP)	0.997487		ADD		rs185937162_G_T	rs185937162		109397
EUR	rs185937162	P276.4	Phecode	Acid-base balance disorder	411201	rs185937162	0.704080838	0.285548	0.943556453		0.848118872	1.049726599	T	G	G	0.0421688	34679.7	361.423	34318.3	6	31325268	-1.06794	0.0544044	negative	Endocrine/Metabolic	Endocrine/Metabolic	Acid-base balance disorder (Phecode)	0.994477	N	ADD		rs185937162_G_T	rs185937162	407123	4078
EUR	rs185937162	P374.1	Phecode	Ectropion or entropion	416729	rs185937162	0.704080838	0.284085	0.924846938		0.801661042	1.066967125	T	G	G	0.0420158	35018.4	200.122	34818.3	6	31325268	-1.07119	0.0729323	negative	Sense organs	Sense organs	Ectropion or entropion (Phecode)	0.995427	N	ADD		rs185937162_G_T	rs185937162	414513	2216
EUR	rs185937162	P496	Phecode	Chronic airway obstruction	399154	rs185937162	0.704080838	0.282185	0.97471587		0.930267173	1.021287721	T	G	G	0.0420795	33592.4	2054.88	31537.5	6	31325268	-1.07542	0.0238142	negative	Respiratory	Respiratory	Chronic airway obstruction (Phecode)	0.994259	N	ADD		rs185937162_G_T	rs185937162	375198	23956
EUR	rs185937162	P529.6	Phecode	Glossodynia	420821	rs185937162	0.704080838	0.284512	0.657578926		0.305172987	1.416926318	T	G	G	0.0421163	35446.9	7	35439.9	6	31325268	-1.07024	0.391682	negative	Digestive	Digestive	Glossodynia (Phecode)	0.995375	N	ADD	UNFINISHED	rs185937162_G_T	rs185937162	420765	56
EUR	rs185937162	P586.1	Phecode	Anatomical abnormatilies of kidney and ureters	401525	rs185937162	0.704080838	0.283033	0.853256882		0.638626697	1.140012973	T	G	G	0.0422127	33898.9	48.5294	33850.4	6	31325268	-1.07353	0.147828	negative	Genitourinary	Genitourinary	Anatomical abnormatilies of kidney and ureters (Phecode)	0.994896	N	ADD		rs185937162_G_T	rs185937162	401023	502
EUR	rs185937162	P603	Phecode	Other disorders of testis	175331	rs185937162	0.704080838	0.283634	1.068808845		0.946387167	1.207061794	T	G	G	0.0420145	14732.9	277.404	14455.5	6	31325268	1.07219	0.0620645	positive	Genitourinary	Genitourinary	Other disorders of testis (Phecode)	0.996416	N	ADD		rs185937162_G_T	rs185937162	171821	3510
EUR	rs185937162	P686.5	Phecode	Pyoderma	411284	rs185937162	0.704080838	0.285107	0.716296461		0.388500389	1.320670742	T	G	G	0.0421513	34672.3	10.9921	34661.3	6	31325268	-1.06892	0.312149	negative	Dermatologic	Dermatologic	Pyoderma (Phecode)	0.99497	N	ADD		rs185937162_G_T	rs185937162	411189	95
EUR	rs185937162	P701.1	Phecode	Keratoderma, acquired	422026	rs185937162	0.704080838	0.284983	1.508814494		0.709864274	3.206998955	T	G	G	0.0421524	35578.9	7	35571.9	6	31325268	1.06919	0.384706	positive	Dermatologic	Dermatologic	Keratoderma, acquired (Phecode)	0.994899	N	ADD	UNFINISHED	rs185937162_G_T	rs185937162	421903	123
EUR	rs185937162	P755.6	Phecode	Other congenital anomalies of lower limb, including pelvic girdle	427226	rs185937162	0.704080838	0.285152	1.283683865		0.812031052	2.029294901	T	G	G	0.0421695	36031.9	19.0862	36012.8	6	31325268	1.06882	0.233655	positive	Congenital anomalies	Congenital anomalies	Other congenital anomalies of lower limb (Phecode)	0.995042	N	ADD		rs185937162_G_T	rs185937162	426941	285
EUR	rs185937162	P802	Phecode	Fracture of pelvis	398379	rs185937162	0.704080838	0.285356	0.919303536		0.787810988	1.072743832	T	G	G	0.0422149	33635.1	171.259	33463.8	6	31325268	-1.06836	0.0787566	negative	Injuries & poisonings	Injuries & poisonings	Fracture of pelvis (Phecode)	0.994711	N	ADD		rs185937162_G_T	rs185937162	396502	1877
EUR	rs185937162	P803.2	Phecode	Fracture of radius and ulna	404569	rs185937162	0.704080838	0.285227	0.961020989		0.893431492	1.033718876	T	G	G	0.0422496	34185.7	783.718	33402	6	31325268	-1.06865	0.0372066	negative	Injuries & poisonings	Injuries & poisonings	Fracture of radius and ulna (Phecode)	0.994998	N	ADD		rs185937162_G_T	rs185937162	395650	8919
EUR	rs185937162	Q0400	data_field_phenotype	JC VP1 antigen for Human Polyomavirus JCV	8900	rs185937162	0.704080838	0.281939		-0.0390134	-0.110075	0.0320481	T	G	G	0.0439427	782.18			6	31325268	-1.07604	0.0362565	negative	Quantitative Measure	Infection Antigens	JC VP1 antigen for Human Polyomavirus JCV (DFP)	1.00861		ADD		rs185937162_G_T	rs185937162		8900
EUR	rs185937162	Q0522	data_field_phenotype	Phosphate	377381	rs185937162	0.704080838	0.284861		-0.00594318	-0.016835	0.00494865	T	G	G	0.0424039	32004.8			6	31325268	-1.06946	0.00555716	negative	Quantitative Measure	Blood Biochemistry	Phosphate (DFP)	0.995742		ADD		rs185937162_G_T	rs185937162		377381
EUR	rs185937162	Q1195	data_field_phenotype	Total Lipids in Chylomicrons and Extremely Large VLDL	109570	rs185937162	0.704080838	0.281308		0.0110329	-0.00903788	0.0311036	T	G	G	0.0427442	9366.96			6	31325268	1.07739	0.0102404	positive	Metabolomics	Metabolomics	Total Lipids in Chylomicrons and EL-VLDL (DFP)	0.998367		ADD		rs185937162_G_T	rs185937162		109570
EUR	rs185937162	P245.2	Phecode	Chronic thyroiditis	402031	rs185937162	0.706557889	0.287294	1.228139124		0.841120709	1.79322984	T	G	G	0.0426905	34325.8	28.0588	34297.7	6	31325268	1.06408	0.193125	positive	Endocrine/Metabolic	Endocrine/Metabolic	Chronic thyroiditis (Phecode)	0.994498	N	ADD		rs185937162_G_T	rs185937162	401632	399
EUR	rs185937162	P614.33	Phecode	Pelvic inflammatory disease, NOS	228172	rs185937162	0.706557889	0.286997	0.850730778		0.631763821	1.145593475	T	G	G	0.0422432	19277.4	46.1569	19231.3	6	31325268	-1.06473	0.151829	negative	Genitourinary	Genitourinary	Pelvic inflammatory disease, NOS (Phecode)	0.994207	N	ADD		rs185937162_G_T	rs185937162	227701	471
EUR	rs185937162	P175	Phecode	Acquired absence of breast	210717	rs185937162	0.707784258	0.288164	1.057576584		0.953788927	1.172662883	T	G	G	0.0424907	17907	386.957	17520.1	6	31325268	1.06216	0.0527036	positive	Neoplasms	Neoplasms	Acquired absence of breast (Phecode)	0.992754	N	ADD		rs185937162_G_T	rs185937162	205916	4801
EUR	rs185937162	P427.42	Phecode	Cardiac arrest	385878	rs185937162	0.713015712	0.290668	0.931072689		0.815547599	1.062959065	T	G	G	0.0422159	32580.4	233.667	32346.7	6	31325268	-1.05666	0.0675918	negative	Circulatory system	Circulatory system	Cardiac arrest (Phecode)	0.994719	N	ADD		rs185937162_G_T	rs185937162	383285	2593
EUR	rs185937162	P292.2	Phecode	Mild cognitive impairment	410755	rs185937162	0.713789669	0.292107	1.14279837		0.891503967	1.464931016	T	G	G	0.0422302	34692.6	65.3293	34627.2	6	31325268	1.05351	0.1267	positive	Psychiatric disorders	Psychiatric disorders	Mild cognitive impairment (Phecode)	0.995358	N	ADD		rs185937162_G_T	rs185937162	409873	882
EUR	rs185937162	P316	Phecode	Substance addiction and disorders	386409	rs185937162	0.713789669	0.291999	1.138481471		0.894454383	1.449077952	T	G	G	0.0422787	32673.7	69.0823	32604.6	6	31325268	1.05375	0.12308	positive	Safety	Safety	Substance addiction and disorders (Phecode)	0.994622	N	ADD		rs185937162_G_T	rs185937162	385470	939
EUR	rs185937162	P368.1	Phecode	Amblyopia	423440	rs185937162	0.713789669	0.291386	1.106235073		0.917052593	1.33444359	T	G	G	0.0421938	35733.1	114.812	35618.3	6	31325268	1.05509	0.0956914	positive	Sense organs	Sense organs	Amblyopia (Phecode)	0.995005	N	ADD		rs185937162_G_T	rs185937162	421935	1505
EUR	rs185937162	P70.4	Phecode	Chronic hepatitis	420297	rs185937162	0.715142914	0.293036	1.202439027		0.852754824	1.695507245	T	G	G	0.0422114	35482.6	33.9922	35448.6	6	31325268	1.05149	0.175325	positive	Infectious diseases	Infectious diseases	Chronic hepatitis (Phecode)	0.994589	N	ADD		rs185937162_G_T	rs185937162	419815	482
EUR	rs185937162	P286.1	Phecode	Congenital coagulation defects	424409	rs185937162	0.716058852	0.293787	0.876608577		0.685532522	1.120940514	T	G	G	0.0422198	35836.9	67.3333	35769.6	6	31325268	-1.04985	0.125444	negative	Haematopoietic	Haematopoietic	Congenital coagulation defects (Phecode)	0.995124	N	ADD		rs185937162_G_T	rs185937162	423711	698
EUR	rs185937162	P592.12	Phecode	Chronic cystitis	388946	rs185937162	0.716668171	0.294413	1.107272566		0.915222903	1.339618825	T	G	G	0.0421155	32761.3	111.239	32650.1	6	31325268	1.04849	0.0971877	positive	Genitourinary	Genitourinary	Chronic cystitis (Phecode)	0.994829	N	ADD		rs185937162_G_T	rs185937162	387477	1469
EUR	rs185937162	P323.8	Phecode	Encephalitis, non-infectious	427251	rs185937162	0.718181285	0.296005	0.711055491		0.375102215	1.347899635	T	G	G	0.0421714	36035.6	10.0549	36025.5	6	31325268	-1.04504	0.326308	negative	Neurological	Neurological	Encephalitis, non-infectious (Phecode)	0.994918	N	ADD	UNFINISHED	rs185937162_G_T	rs185937162	427166	85
EUR	rs185937162	Q0516	data_field_phenotype	Glycated haemoglobin (HbA1c)	410093	rs185937162	0.718181285	0.29587		0.00548774	-0.00480159	0.0157771	T	G	G	0.0422336	34639.4			6	31325268	1.04533	0.00524976	positive	Quantitative Measure	Blood Biochemistry	Glycated haemoglobin (HbA1c) (DFP)	0.995022		ADD		rs185937162_G_T	rs185937162		410093
EUR	rs185937162	Q1037	data_field_phenotype	Cholesterol to Total Lipids in Small VLDL percentage	109397	rs185937162	0.718181285	0.296165		-0.0108348	-0.0311621	0.00949245	T	G	G	0.0427938	9363.04			6	31325268	-1.0447	0.0103713	negative	Metabolomics	Metabolomics	Cholesterol to Total Lipids in S-VLDL % (DFP)	0.997487		ADD		rs185937162_G_T	rs185937162		109397
EUR	rs185937162	P250	Phecode	Diabetes mellitus	428980	rs185937162	0.718314971	0.296597	1.020624786		0.982241081	1.060510615	T	G	G	0.0421897	36197.1	3072.03	33125.1	6	31325268	1.04376	0.0195592	positive	Endocrine/Metabolic	Endocrine/Metabolic	Diabetes mellitus (Phecode)	0.995137	N	ADD		rs185937162_G_T	rs185937162	391370	37610
EUR	rs185937162	P229	Phecode	Benign neoplasm of unspecified sites	428787	rs185937162	0.720342383	0.29819	0.938720336		0.833277781	1.057497179	T	G	G	0.0421624	36157.4	287.568	35869.8	6	31325268	-1.04032	0.06079	negative	Neoplasms	Neoplasms	Benign neoplasm of unspecified sites (Phecode)	0.995174	N	ADD		rs185937162_G_T	rs185937162	425576	3211
EUR	rs185937162	P289.5	Phecode	Diseases of spleen	416503	rs185937162	0.720342383	0.298084	1.12027245		0.904518977	1.387489837	T	G	G	0.0422296	35177.5	87.9921	35089.5	6	31325268	1.04055	0.109146	positive	Haematopoietic	Haematopoietic	Diseases of spleen (Phecode)	0.994901	N	ADD		rs185937162_G_T	rs185937162	415339	1164
EUR	rs185937162	P522.1	Phecode	Pulpitis and necrosis of tooth pulp	414797	rs185937162	0.721671916	0.299119	0.711941393		0.374898309	1.351992634	T	G	G	0.0421799	34992.2	10	34982.2	6	31325268	-1.03832	0.32722	negative	Digestive	Digestive	Pulpitis and necrosis of tooth pulp (Phecode)	0.994798	N	ADD		rs185937162_G_T	rs185937162	414710	87
EUR	rs185937162	P280.1	Phecode	Iron deficiency anemias, unspecified or not due to blood loss	410226	rs185937162	0.722553811	0.300719	0.972611267		0.922764603	1.025138445	T	G	G	0.0422032	34625.7	1536.81	33088.9	6	31325268	-1.03489	0.0268384	negative	Haematopoietic	Haematopoietic	Iron deficiency anemias, unspecified (Phecode)	0.995359	N	ADD		rs185937162_G_T	rs185937162	392251	17975
EUR	rs185937162	P624.2	Phecode	Atrophy of female genital tract	228292	rs185937162	0.722553811	0.30138	1.147629972		0.883868516	1.490097557	T	G	G	0.0423952	19357	59.0314	19297.9	6	31325268	1.03348	0.133239	positive	Genitourinary	Genitourinary	Atrophy of female genital tract (Phecode)	0.994393	N	ADD		rs185937162_G_T	rs185937162	227494	798
EUR	rs185937162	P645	Phecode	Late pregnancy and failed induction	238656	rs185937162	0.722553811	0.301012	1.10462085		0.914795909	1.333840193	T	G	G	0.0422558	20169.2	118.023	20051.2	6	31325268	1.03427	0.0962058	positive	Pregnancy complications	Pregnancy complications	Late pregnancy and failed induction (Phecode)	0.993863	N	ADD		rs185937162_G_T	rs185937162	237156	1500
EUR	rs185937162	P733.2	Phecode	Cyst of bone	401908	rs185937162	0.722553811	0.30045	1.181911553		0.861378378	1.621718048	T	G	G	0.0421048	33844.5	40.1255	33804.4	6	31325268	1.03547	0.161408	positive	Musculoskeletal	Musculoskeletal	Cyst of bone (Phecode)	0.994993	N	ADD		rs185937162_G_T	rs185937162	401348	560
EUR	rs185937162	P740.12	Phecode	Osteoarthrosis, localized, secondary	382853	rs185937162	0.722553811	0.300022	0.868832376		0.665969618	1.133489982	T	G	G	0.0421328	32261.4	57.5608	32203.8	6	31325268	-1.03639	0.13567	negative	Musculoskeletal	Musculoskeletal	Osteoarthrosis, localized, secondary (Phecode)	0.994796	N	ADD		rs185937162_G_T	rs185937162	382259	594
EUR	rs185937162	P157	Phecode	Pancreatic cancer	402279	rs185937162	0.72302696	0.307771	0.920191768		0.784258366	1.079678083	T	G	G	0.0421472	33909.8	159.663	33750.2	6	31325268	-1.01991	0.0815518	negative	Neoplasms	Neoplasms	Pancreatic cancer (Phecode)	0.994862	N	ADD		rs185937162_G_T	rs185937162	400524	1755
EUR	rs185937162	P193	Phecode	Thyroid cancer	426709	rs185937162	0.72302696	0.313395	1.140621525		0.883181573	1.473107683	T	G	G	0.0421534	35974.5	61.5215	35912.9	6	31325268	1.00812	0.130513	positive	Neoplasms	Neoplasms	Thyroid cancer (Phecode)	0.994927	N	ADD		rs185937162_G_T	rs185937162	425880	829
EUR	rs185937162	P226	Phecode	Benign neoplasm of thyroid glands	426345	rs185937162	0.72302696	0.303303	0.849062211		0.621790009	1.159416257	T	G	G	0.0421736	35961	42.0314	35918.9	6	31325268	-1.02938	0.15895	negative	Neoplasms	Neoplasms	Benign neoplasm of thyroid glands (Phecode)	0.994927	N	ADD		rs185937162_G_T	rs185937162	425921	424
EUR	rs185937162	P280	Phecode	Iron deficiency anemias	410749	rs185937162	0.72302696	0.313447	0.973719316		0.924581858	1.025469588	T	G	G	0.0422007	34667.8	1587.87	33079.9	6	31325268	-1.00802	0.0264199	negative	Haematopoietic	Haematopoietic	Iron deficiency anemias (Phecode)	0.99537	N	ADD		rs185937162_G_T	rs185937162	392160	18589
EUR	rs185937162	P295.1	Phecode	Schizophrenia	355547	rs185937162	0.72302696	0.311547	1.126963734		0.894070524	1.420519115	T	G	G	0.0422826	30066.9	75.047	29991.9	6	31325268	1.01198	0.118112	positive	Psychiatric disorders	Psychiatric disorders	Schizophrenia (Phecode)	0.995398	N	ADD		rs185937162_G_T	rs185937162	354529	1018
EUR	rs185937162	P300.12	Phecode	Agorophobia, social phobia, and panic disorder	356349	rs185937162	0.72302696	0.307259	1.089837483		0.923932627	1.28553376	T	G	G	0.042276	30130	148.153	29981.9	6	31325268	1.02099	0.0842595	positive	Psychiatric disorders	Psychiatric disorders	Agorophobia, social phobia, and panic disorder (Phecode)	0.995658	N	ADD		rs185937162_G_T	rs185937162	354444	1905
EUR	rs185937162	P313.3	Phecode	Autism	427479	rs185937162	0.72302696	0.30761	0.795089527		0.511810016	1.235159558	T	G	G	0.0421663	36050.4	21	36029.4	6	31325268	-1.02025	0.224749	negative	Psychiatric disorders	Psychiatric disorders	Autism (Phecode)	0.995248	N	ADD		rs185937162_G_T	rs185937162	427279	200
EUR	rs185937162	P317.1	Phecode	Alcoholism	401237	rs185937162	0.72302696	0.3046	1.028710275		0.974592377	1.085830563	T	G	G	0.0422374	33894.4	1454.29	32440.2	6	31325268	1.02662	0.0275719	positive	Psychiatric disorders	Psychiatric disorders	Alcoholism (Phecode)	0.994615	N	ADD		rs185937162_G_T	rs185937162	383549	17688
EUR	rs185937162	P343	Phecode	Infantile cerebral palsy	404821	rs185937162	0.72302696	0.304065	0.805276169		0.532816146	1.217058783	T	G	G	0.0422134	34177.8	23.949	34153.8	6	31325268	-1.02775	0.210723	negative	Neurological	Neurological	Infantile cerebral palsy (Phecode)	0.994698	N	ADD		rs185937162_G_T	rs185937162	404591	230
EUR	rs185937162	P381.3	Phecode	Mastoiditis & related conditions	424131	rs185937162	0.72302696	0.303508	1.297887169		0.789839505	2.132723659	T	G	G	0.0421677	35769.2	16.196	35753	6	31325268	1.02894	0.253404	positive	Sense organs	Sense organs	Mastoiditis & related conditions (Phecode)	0.995044	N	ADD		rs185937162_G_T	rs185937162	423884	247
EUR	rs185937162	P386	Phecode	Vertiginous syndromes and other disorders of vestibular system	428816	rs185937162	0.72302696	0.306999	1.032672733		0.970892639	1.09837967	T	G	G	0.0421489	36148.2	1096.38	35051.8	6	31325268	1.02154	0.0314726	positive	Sense organs	Sense organs	Other disorders of vestibular system (Phecode)	0.995083	N	ADD		rs185937162_G_T	rs185937162	415309	13507
EUR	rs185937162	P429.1	Phecode	Heart transplant/surgery	414708	rs185937162	0.72302696	0.314189	1.580108332		0.648294014	3.851249345	T	G	G	0.0420708	34894.2	5	34889.2	6	31325268	1.00647	0.454552	positive	Circulatory system	Circulatory system	Heart transplant/surgery (Phecode)	0.994726	N	ADD		rs185937162_G_T	rs185937162	414617	91
EUR	rs185937162	P442.11	Phecode	Abdominal aortic aneurysm	414864	rs185937162	0.72302696	0.309478	1.080487689		0.930648103	1.254456457	T	G	G	0.0421575	34979.3	184.086	34795.2	6	31325268	1.01632	0.0761696	positive	Circulatory system	Circulatory system	Abdominal aortic aneurysm (Phecode)	0.994988	N	ADD		rs185937162_G_T	rs185937162	412515	2349
EUR	rs185937162	P465.4	Phecode	Acute laryngitis and tracheitis	425363	rs185937162	0.72302696	0.313615	1.273643601		0.795652554	2.038790019	T	G	G	0.0421989	35899.7	18.0667	35881.6	6	31325268	1.00767	0.240042	positive	Respiratory	Respiratory	Acute laryngitis and tracheitis (Phecode)	0.994976	N	ADD		rs185937162_G_T	rs185937162	425092	271
EUR	rs185937162	P497	Phecode	Bronchitis	379181	rs185937162	0.72302696	0.30726	1.117579412		0.902820411	1.383430104	T	G	G	0.0420047	31854.8	88.6783	31766.1	6	31325268	1.02099	0.10888	positive	Respiratory	Respiratory	Bronchitis (Phecode)	0.993517	N	ADD		rs185937162_G_T	rs185937162	378006	1175
EUR	rs185937162	P512.9	Phecode	Other dyspnea	413290	rs185937162	0.72302696	0.310053	1.094970036		0.919016285	1.304605911	T	G	G	0.0421654	34853.1	131.596	34721.5	6	31325268	1.01511	0.0893761	positive	Respiratory	Respiratory	Other dyspnea (Phecode)	0.994756	N	ADD		rs185937162_G_T	rs185937162	411573	1717
EUR	rs185937162	P530.12	Phecode	Ulcer of esophagus	372185	rs185937162	0.72302696	0.303352	0.958864704		0.885151582	1.038712827	T	G	G	0.042208	31418.4	649.47	30768.9	6	31325268	-1.02927	0.0408108	negative	Digestive	Digestive	Ulcer of esophagus (Phecode)	0.995785	N	ADD		rs185937162_G_T	rs185937162	364757	7428
EUR	rs185937162	P530.7	Phecode	Gastroesophageal laceration-hemorrhage syndrome	366027	rs185937162	0.72302696	0.305551	0.862701117		0.650389583	1.144331041	T	G	G	0.042201	30893.4	50.9922	30842.4	6	31325268	-1.0246	0.144137	negative	Digestive	Digestive	Gastroesophageal laceration-hemorrhage syndrome (Phecode)	0.995689	N	ADD		rs185937162_G_T	rs185937162	365501	526
EUR	rs185937162	P594.8	Phecode	Renal colic	419032	rs185937162	0.72302696	0.305835	0.933637077		0.818652171	1.064774491	T	G	G	0.0421256	35304	236.114	35067.8	6	31325268	-1.024	0.0670577	negative	Genitourinary	Genitourinary	Renal colic (Phecode)	0.995024	N	ADD		rs185937162_G_T	rs185937162	416377	2655
EUR	rs185937162	P599.8	Phecode	Other symptoms involving urinary system	391776	rs185937162	0.72302696	0.311184	1.584733313		0.650102066	3.863062172	T	G	G	0.0422607	33113.4	4.99609	33108.4	6	31325268	1.01274	0.454623	positive	Genitourinary	Genitourinary	Other symptoms involving urinary system (Phecode)	0.995524	N	ADD		rs185937162_G_T	rs185937162	391683	93
EUR	rs185937162	P614.51	Phecode	Cervicitis and endocervicitis	229164	rs185937162	0.72302696	0.314312	0.916926462		0.774401388	1.085680847	T	G	G	0.0422456	19362.3	143.078	19219.3	6	31325268	-1.00622	0.086194	negative	Genitourinary	Genitourinary	Cervicitis and endocervicitis (Phecode)	0.994434	N	ADD		rs185937162_G_T	rs185937162	227612	1552
EUR	rs185937162	P635.2	Phecode	Antepartum hemorrhage, abruptio placentae, and placenta previa	231266	rs185937162	0.72302696	0.306929	1.126680585		0.89625009	1.416360379	T	G	G	0.0421614	19501	79.5804	19421.4	6	31325268	1.02169	0.116744	positive	Pregnancy complications	Pregnancy complications	Antepartum hemorrhage, and placenta previa (Phecode)	0.993726	N	ADD		rs185937162_G_T	rs185937162	230214	1052
EUR	rs185937162	P665	Phecode	Obstetrical/birth trauma	235895	rs185937162	0.72302696	0.30994	0.952408164		0.866844081	1.046412584	T	G	G	0.0422816	19948	568.027	19380	6	31325268	-1.01535	0.0480278	negative	Pregnancy complications	Pregnancy complications	Obstetrical/birth trauma (Phecode)	0.994077	N	ADD		rs185937162_G_T	rs185937162	229571	6324
EUR	rs185937162	P681.2	Phecode	Cellulitis and abscess of face/neck	412011	rs185937162	0.72302696	0.310592	0.894734488		0.721636093	1.109347249	T	G	G	0.0421607	34741.3	87.9764	34653.3	6	31325268	-1.01398	0.109697	negative	Dermatologic	Dermatologic	Cellulitis and abscess of face/neck (Phecode)	0.994943	N	ADD		rs185937162_G_T	rs185937162	411074	937
EUR	rs185937162	Q0122	data_field_phenotype	Peak expiratory flow	393715	rs185937162	0.72302696	0.314276		0.00459073	-0.00435067	0.0135321	T	G	G	0.0420448	33107.3			6	31325268	1.00629	0.00456202	positive	Quantitative Measure	Spirometry	Peak expiratory flow (DFP)	0.99559		ADD		rs185937162_G_T	rs185937162		393715
EUR	rs185937162	Q0323	data_field_phenotype	OMP antigen for Helicobacter pylori	8900	rs185937162	0.72302696	0.309758		0.0360391	-0.0334983	0.105576	T	G	G	0.0439427	782.18			6	31325268	1.01579	0.0354789	positive	Quantitative Measure	Infection Antigens	OMP antigen for Helicobacter pylori (DFP)	1.00861		ADD		rs185937162_G_T	rs185937162		8900
EUR	rs185937162	Q0518	data_field_phenotype	IGF-1	408432	rs185937162	0.72302696	0.314355		-0.00534383	-0.0157538	0.0050661	T	G	G	0.0421966	34468.8			6	31325268	-1.00613	0.00531129	negative	Quantitative Measure	Blood Biochemistry	IGF-1 (DFP)	0.995403		ADD		rs185937162_G_T	rs185937162		408432
EUR	rs185937162	Q1003	data_field_phenotype	Acetoacetate	111690	rs185937162	0.72302696	0.314299		-0.0104658	-0.0308509	0.00991941	T	G	G	0.0427271	9544.38			6	31325268	-1.00625	0.0104008	negative	Metabolomics	Metabolomics	Acetoacetate (DFP)	0.997705		ADD		rs185937162_G_T	rs185937162		111690
EUR	rs185937162	Q1005	data_field_phenotype	Alanine	112825	rs185937162	0.72302696	0.303227		0.010657	-0.009631	0.030945	T	G	G	0.0427589	9648.54			6	31325268	1.02954	0.0103512	positive	Metabolomics	Metabolomics	Alanine (DFP)	0.997845		ADD		rs185937162_G_T	rs185937162		112825
EUR	rs185937162	Q1026	data_field_phenotype	Cholesterol in Very Small VLDL	109397	rs185937162	0.72302696	0.309117		-0.0104283	-0.0305242	0.00966753	T	G	G	0.0427938	9363.04			6	31325268	-1.01708	0.0102532	negative	Metabolomics	Metabolomics	Cholesterol in VS-VLDL (DFP)	0.997487		ADD		rs185937162_G_T	rs185937162		109397
EUR	rs185937162	Q1079	data_field_phenotype	Concentration of Large LDL Particles	109397	rs185937162	0.72302696	0.309176		-0.0107224	-0.0313874	0.00994265	T	G	G	0.0427938	9363.04			6	31325268	-1.01696	0.0105436	negative	Metabolomics	Metabolomics	Concentration of L-LDL Particles (DFP)	0.997487		ADD		rs185937162_G_T	rs185937162		109397
EUR	rs185937162	Q1153	data_field_phenotype	Phospholipids in Large LDL	109397	rs185937162	0.72302696	0.303265		-0.0107913	-0.0313364	0.00975392	T	G	G	0.0427938	9363.04			6	31325268	-1.02946	0.0104824	negative	Metabolomics	Metabolomics	Phospholipids in L-LDL (DFP)	0.997487		ADD		rs185937162_G_T	rs185937162		109397
EUR	rs185937162	Q1227	data_field_phenotype	Triglycerides in Small VLDL	109397	rs185937162	0.72302696	0.314475		0.010392	-0.00985686	0.0306408	T	G	G	0.0427938	9363.04			6	31325268	1.00588	0.0103312	positive	Metabolomics	Metabolomics	Triglycerides in S-VLDL (DFP)	0.997487		ADD		rs185937162_G_T	rs185937162		109397
EUR	rs185937162	Q1231	data_field_phenotype	Triglycerides in Very Small VLDL	109397	rs185937162	0.72302696	0.309618		0.0105957	-0.00984382	0.0310351	T	G	G	0.0427938	9363.04			6	31325268	1.01603	0.0104285	positive	Metabolomics	Metabolomics	Triglycerides in VS-VLDL (DFP)	0.997487		ADD		rs185937162_G_T	rs185937162		109397
EUR	rs185937162	P743.1	Phecode	Osteoporosis	426854	rs185937162	0.723257045	0.315302	0.971005768		0.916817177	1.028400303	T	G	G	0.0421232	35960.9	1319.76	34641.2	6	31325268	-1.00416	0.0292998	negative	Musculoskeletal	Musculoskeletal	Osteoporosis (Phecode)	0.995133	N	ADD		rs185937162_G_T	rs185937162	411489	15365
EUR	rs185937162	P817	Phecode	Concussion	423356	rs185937162	0.723257045	0.315334	0.844230948		0.606612072	1.174921075	T	G	G	0.0422049	35735.4	37.2471	35698.1	6	31325268	-1.00409	0.168643	negative	Injuries & poisonings	Injuries & poisonings	Concussion (Phecode)	0.995048	N	ADD		rs185937162_G_T	rs185937162	422976	380
EUR	rs185937162	P394.2	Phecode	Mitral valve disease	420742	rs185937162	0.727568022	0.317977	0.962010217		0.891583452	1.037991528	T	G	G	0.0421802	35494	720.859	34773.1	6	31325268	-0.998624	0.0387873	negative	Circulatory system	Circulatory system	Mitral valve disease (Phecode)	0.994807	N	ADD		rs185937162_G_T	rs185937162	412449	8293
EUR	rs185937162	P695.7	Phecode	Prurigo and Lichen	419091	rs185937162	0.727568022	0.317755	0.914611839		0.767701272	1.089635604	T	G	G	0.0420651	35258.2	132.764	35125.5	6	31325268	-0.999083	0.089338	negative	Dermatologic	Dermatologic	Prurigo and Lichen (Phecode)	0.995308	N	ADD		rs185937162_G_T	rs185937162	417633	1458
EUR	rs185937162	P574.12	Phecode	Cholelithiasis with other cholecystitis	411036	rs185937162	0.728028086	0.318942	1.038729011		0.96393904	1.119323212	T	G	G	0.0421493	34649.8	739.98	33909.8	6	31325268	0.996634	0.0381265	positive	Digestive	Digestive	Cholelithiasis with other cholecystitis (Phecode)	0.994907	N	ADD		rs185937162_G_T	rs185937162	401965	9071
EUR	rs185937162	P656	Phecode	Other perinatal conditions of fetus or newborn	428768	rs185937162	0.728028086	0.318738	0.875840807		0.674914117	1.136585787	T	G	G	0.0421643	36157.4	61.0118	36096.4	6	31325268	-0.997055	0.132961	negative	Pregnancy complications	Pregnancy complications	Other perinatal conditions of fetus or newborn (Phecode)	0.995057	N	ADD		rs185937162_G_T	rs185937162	428135	633
EUR	rs185937162	P262	Phecode	Mineral deficiency NEC	421060	rs185937162	0.729408749	0.321831	0.896467023		0.722152013	1.112855822	T	G	G	0.0422114	35547	86.9451	35460.1	6	31325268	-0.990701	0.11032	negative	Endocrine/Metabolic	Endocrine/Metabolic	Mineral deficiency NEC (Phecode)	0.995179	N	ADD		rs185937162_G_T	rs185937162	420117	943
EUR	rs185937162	P359.1	Phecode	Muscular dystrophies	424667	rs185937162	0.729408749	0.321843	1.310023646		0.767807372	2.235141339	T	G	G	0.0421828	35827.2	14	35813.2	6	31325268	0.990677	0.272587	positive	Neurological	Neurological	Muscular dystrophies (Phecode)	0.994912	N	ADD		rs185937162_G_T	rs185937162	424455	212
EUR	rs185937162	P578.9	Phecode	Hemorrhage of gastrointestinal tract	405160	rs185937162	0.729408749	0.320588	1.031994939		0.96980982	1.098162554	T	G	G	0.0421607	34163.7	1078.76	33084.9	6	31325268	0.99325	0.0317074	positive	Digestive	Digestive	Hemorrhage of gastrointestinal tract (Phecode)	0.994905	N	ADD		rs185937162_G_T	rs185937162	391928	13232
EUR	rs185937162	P580	Phecode	Nephritis; nephrosis; renal sclerosis	403141	rs185937162	0.729408749	0.321796	0.932261854		0.811490708	1.071018142	T	G	G	0.0422292	34048.6	212.227	33836.4	6	31325268	-0.990775	0.0707908	negative	Genitourinary	Genitourinary	Nephritis; nephrosis; renal sclerosis (Phecode)	0.994761	N	ADD		rs185937162_G_T	rs185937162	400763	2378
EUR	rs185937162	P742	Phecode	Derangement of joint, non-traumatic	423540	rs185937162	0.729408749	0.321722	0.951646825		0.862797881	1.04965608	T	G	G	0.0421224	35681.1	426.012	35255	6	31325268	-0.990925	0.0500111	negative	Musculoskeletal	Musculoskeletal	Derangement of joint, non-traumatic (Phecode)	0.995196	N	ADD		rs185937162_G_T	rs185937162	418711	4829
EUR	rs185937162	P743.11	Phecode	Osteoporosis NOS	426846	rs185937162	0.729408749	0.320429	0.97129814		0.917069413	1.028729324	T	G	G	0.0421229	35959.9	1318.76	34641.2	6	31325268	-0.993577	0.0293099	negative	Musculoskeletal	Musculoskeletal	Osteoporosis NOS (Phecode)	0.995134	N	ADD		rs185937162_G_T	rs185937162	411489	15357
EUR	rs185937162	P614.4	Phecode	Inflammatory diseases of uterus, except cervix	228100	rs185937162	0.729923299	0.322453	0.847536635		0.610724319	1.176170319	T	G	G	0.0422387	19269.3	38.0236	19231.3	6	31325268	-0.98943	0.16719	negative	Genitourinary	Genitourinary	Inflammatory diseases of uterus, except cervix (Phecode)	0.994234	N	ADD		rs185937162_G_T	rs185937162	227715	385
EUR	rs185937162	P939	Phecode	Atopic/contact dermatitis due to other or unspecified	425795	rs185937162	0.730122353	0.322924	0.955821911		0.873904342	1.045411636	T	G	G	0.0421742	35915.1	511.259	35403.8	6	31325268	-0.988466	0.0457142	negative	Dermatologic	Dermatologic	Atopic/contact dermatitis due to other (Phecode)	0.995219	N	ADD		rs185937162_G_T	rs185937162	419954	5841
EUR	rs185937162	P736.2	Phecode	Acquired deformities of finger	408721	rs185937162	0.731011974	0.323701	1.218980006		0.822632259	1.806289863	T	G	G	0.042147	34452.7	25.902	34426.8	6	31325268	0.986881	0.200647	positive	Musculoskeletal	Musculoskeletal	Acquired deformities of finger (Phecode)	0.995072	N	ADD		rs185937162_G_T	rs185937162	408350	371
EUR	rs185937162	Q1166	data_field_phenotype	Phospholipids to Total Lipids in IDL percentage	109397	rs185937162	0.73328444	0.325092		-0.0103822	-0.0310607	0.0102963	T	G	G	0.0427938	9363.04			6	31325268	-0.984053	0.0105504	negative	Metabolomics	Metabolomics	Phospholipids to Total Lipids in IDL % (DFP)	0.997487		ADD		rs185937162_G_T	rs185937162		109397
EUR	rs185937162	P596	Phecode	Other disorders of bladder	422041	rs185937162	0.735452404	0.326439	0.972715335		0.920437392	1.027967923	T	G	G	0.0422229	35639.6	1399.87	34239.7	6	31325268	-0.981312	0.0281862	negative	Genitourinary	Genitourinary	Other disorders of bladder (Phecode)	0.994901	N	ADD		rs185937162_G_T	rs185937162	405777	16264
EUR	rs185937162	P187.1	Phecode	Malignant neoplasm of unspecified male genital organ	190088	rs185937162	0.736168955	0.32775	1.370493816		0.729043641	2.576330224	T	G	G	0.0420117	15971.8	10.0039	15961.8	6	31325268	0.978656	0.322044	positive	Neoplasms	Neoplasms	Malignant neoplasm of unspecified male genitalia (Phecode)	0.997744	N	ADD		rs185937162_G_T	rs185937162	189926	162
EUR	rs185937162	P255.1	Phecode	Adrenal hyperfunction	421970	rs185937162	0.736168955	0.327917	0.836792074		0.585586377	1.195763172	T	G	G	0.0422087	35621.6	31.9961	35589.6	6	31325268	-0.978318	0.182128	negative	Endocrine/Metabolic	Endocrine/Metabolic	Adrenal hyperfunction (Phecode)	0.994729	N	ADD		rs185937162_G_T	rs185937162	421650	320
EUR	rs185937162	P773	Phecode	Pain in limb	428861	rs185937162	0.736168955	0.328302	0.968232298		0.907556314	1.032973549	T	G	G	0.0421761	36175.4	993.67	35181.7	6	31325268	-0.97754	0.0330216	negative	Symptoms	Symptoms	Pain in limb (Phecode)	0.995024	N	ADD		rs185937162_G_T	rs185937162	417349	11512
EUR	rs185937162	Q0260	combined_data_field_phenotype	Speech-reception-threshold (SRT)	181736	rs185937162	0.736168955	0.327437		0.00780968	-0.00782069	0.0234401	T	G	G	0.0417828	15186.9			6	31325268	0.979292	0.00797483	positive	Quantitative Measure	Hearing	Speech-reception-threshold (SRT) (cFIP)	0.99662		ADD		rs185937162_G_T	rs185937162		181736
EUR	rs185937162	P2075	composite_phenotype	Emphysema	184249	rs185937162	0.73817931	0.330956	0.951357111		0.860377878	1.051966072	T	G	G	0.0426929	15732.3	424.462	15307.8	6	31325268	-0.97219	0.051288	negative	Respiratory	Respiratory	Emphysema (CP)	0.992513	N	ADD		rs185937162_G_T	rs185937162	179500	4749
EUR	rs185937162	P367	Phecode	Disorders of refraction and accommodation; blindness and low vision	428829	rs185937162	0.73817931	0.330065	1.038043247		0.962908755	1.119040132	T	G	G	0.0421567	36156	733.012	35423	6	31325268	0.973984	0.0383346	positive	Sense organs	Sense organs	Bblindness and low vision (Phecode)	0.995061	N	ADD		rs185937162_G_T	rs185937162	419773	9056
EUR	rs185937162	P580.3	Phecode	Nephritis and nephropathy without mention of glomerulonephritis	401478	rs185937162	0.73817931	0.331135	0.862150721		0.639251309	1.162778529	T	G	G	0.0422127	33894.9	45.5216	33849.4	6	31325268	-0.971831	0.152623	negative	Genitourinary	Genitourinary	Nephritis and nephropathy (no glomerulonephritis) (Phecode)	0.994901	N	ADD		rs185937162_G_T	rs185937162	401007	471
EUR	rs185937162	P580.32	Phecode	Nephritis and nephropathy with pathological lesion	401478	rs185937162	0.73817931	0.331135	0.862150721		0.639251309	1.162778529	T	G	G	0.0422127	33894.9	45.5216	33849.4	6	31325268	-0.971831	0.152623	negative	Genitourinary	Genitourinary	Nephritis and nephropathy with pathological lesion (Phecode)	0.994901	N	ADD		rs185937162_G_T	rs185937162	401007	471
EUR	rs185937162	P758	Phecode	Chromosomal anomalies and genetic disorders	427451	rs185937162	0.73817931	0.329755	1.272727736		0.783625364	2.067102274	T	G	G	0.0421781	36058.2	16.9922	36041.2	6	31325268	0.974607	0.247446	positive	Congenital anomalies	Congenital anomalies	Chromosomal anomalies and genetic disorders (Phecode)	0.995058	N	ADD		rs185937162_G_T	rs185937162	427197	254
EUR	rs185937162	P204.2	Phecode	Myeloid leukemia	421514	rs185937162	0.738276631	0.331566	0.900543929		0.728900163	1.112603236	T	G	G	0.0422041	35579.2	90.9608	35488.3	6	31325268	-0.970965	0.107889	negative	Neoplasms	Neoplasms	Myeloid leukemia (Phecode)	0.995052	N	ADD		rs185937162_G_T	rs185937162	420539	975
EUR	rs185937162	P250.41	Phecode	Impaired fasting glucose	396999	rs185937162	0.740609544	0.333553	1.095376634		0.910697048	1.317512642	T	G	G	0.042304	33589.3	118.494	33470.8	6	31325268	0.966981	0.0942092	positive	Endocrine/Metabolic	Endocrine/Metabolic	Impaired fasting glucose (Phecode)	0.994667	N	ADD		rs185937162_G_T	rs185937162	395455	1544
EUR	rs185937162	P569	Phecode	Other disorders of intestine	402173	rs185937162	0.740609544	0.334168	0.964543385		0.896394701	1.037865484	T	G	G	0.0422352	33971.7	772.816	33198.9	6	31325268	-0.965753	0.0373827	negative	Digestive	Digestive	Other disorders of intestine (Phecode)	0.995221	N	ADD		rs185937162_G_T	rs185937162	393299	8874
EUR	rs185937162	P695.42	Phecode	Systemic lupus erythematosus	416773	rs185937162	0.740609544	0.334161	1.160663714		0.857802139	1.570450405	T	G	G	0.0420819	35077.2	43.9882	35033.2	6	31325268	0.965767	0.154273	positive	Dermatologic	Dermatologic	Systemic lupus erythematosus (Phecode)	0.995083	N	ADD		rs185937162_G_T	rs185937162	416161	612
EUR	rs185937162	Q1103	data_field_phenotype	Free Cholesterol in Medium LDL	112806	rs185937162	0.740609544	0.333382		-0.0100503	-0.0304137	0.0103132	T	G	G	0.0427616	9647.54			6	31325268	-0.967328	0.0103897	negative	Metabolomics	Metabolomics	Free Cholesterol in M-LDL (DFP)	0.997847		ADD		rs185937162_G_T	rs185937162		112806
EUR	rs185937162	P384.4	Phecode	Perforation of tympanic membrane	425109	rs185937162	0.740738897	0.334615	1.099462912		0.906832073	1.333006302	T	G	G	0.0421619	35846.8	108.655	35738.1	6	31325268	0.96486	0.0982751	positive	Sense organs	Sense organs	Perforation of tympanic membrane (Phecode)	0.995058	N	ADD		rs185937162_G_T	rs185937162	423689	1420
EUR	rs185937162	P732.1	Phecode	Juvenile osteochondrosis	401722	rs185937162	0.742692137	0.335887	0.842339345		0.593912398	1.194673191	T	G	G	0.0421259	33845.8	33.3451	33812.4	6	31325268	-0.962324	0.178293	negative	Musculoskeletal	Musculoskeletal	Juvenile osteochondrosis (Phecode)	0.994988	N	ADD		rs185937162_G_T	rs185937162	401387	335
EUR	rs185937162	P305.21	Phecode	Anorexia nervosa	354710	rs185937162	0.743735335	0.336749	1.548244059		0.634602326	3.777262391	T	G	G	0.0422893	30000.9	5	29995.9	6	31325268	0.960608	0.455047	positive	Psychiatric disorders	Psychiatric disorders	Anorexia nervosa (Phecode)	0.99549	N	ADD		rs185937162_G_T	rs185937162	354623	87
EUR	rs185937162	P710.1	Phecode	Osteomyelitis	358293	rs185937162	0.743818706	0.337177	1.107650319		0.898932967	1.364831832	T	G	G	0.0415689	29787.7	92.4863	29695.2	6	31325268	0.959758	0.106528	positive	Musculoskeletal	Musculoskeletal	Osteomyelitis (Phecode)	0.995136	N	ADD		rs185937162_G_T	rs185937162	357056	1237
EUR	rs185937162	P611.3	Phecode	Lump or mass in breast	422435	rs185937162	0.744572517	0.338175	0.930960006		0.804175278	1.077731375	T	G	G	0.0421918	35646.6	190.894	35455.7	6	31325268	-0.957777	0.0746951	negative	Genitourinary	Genitourinary	Lump or mass in breast (Phecode)	0.995174	N	ADD		rs185937162_G_T	rs185937162	420319	2116
EUR	rs185937162	P701.5	Phecode	Abnormal granulation tissue	422593	rs185937162	0.744572517	0.3383	0.890416448		0.702123925	1.12920091	T	G	G	0.042161	35633.9	72.0666	35561.9	6	31325268	-0.957531	0.121215	negative	Dermatologic	Dermatologic	Abnormal granulation tissue (Phecode)	0.994942	N	ADD		rs185937162_G_T	rs185937162	421831	762
EUR	rs185937162	P306	Phecode	Other mental disorder	413787	rs185937162	0.74678487	0.339697	1.014690692		0.984765675	1.045527495	T	G	G	0.042267	34979	5545.16	29433.9	6	31325268	0.954764	0.0152748	positive	Psychiatric disorders	Psychiatric disorders	Other mental disorder (Phecode)	0.995518	N	ADD		rs185937162_G_T	rs185937162	347314	66473
EUR	rs185937162	P569.2	Phecode	Gastrointestinal complications	395344	rs185937162	0.746978727	0.340569	0.903399492		0.733078711	1.113300602	T	G	G	0.0422094	33374.5	93.2431	33281.3	6	31325268	-0.953042	0.106592	negative	Digestive	Digestive	Gastrointestinal complications (Phecode)	0.994633	N	ADD		rs185937162_G_T	rs185937162	394338	1006
EUR	rs185937162	Q1134	data_field_phenotype	Lactate	109141	rs185937162	0.746978727	0.340208		-0.0100591	-0.0307305	0.0106123	T	G	G	0.0427616	9334.09			6	31325268	-0.953759	0.0105468	negative	Metabolomics	Metabolomics	Lactate (DFP)	0.997657		ADD		rs185937162_G_T	rs185937162		109141
EUR	rs185937162	P671	Phecode	Venous/cerebrovascular complications embolism in pregnancy and the puerperium	238329	rs185937162	0.749458457	0.342486	0.820048547		0.544425087	1.235202277	T	G	G	0.0422507	20139.1	24.549	20114.6	6	31325268	-0.949265	0.208998	negative	Pregnancy complications	Pregnancy complications	Venous/cerebrovascular embolism in pregnancy (Phecode)	0.993927	N	ADD		rs185937162_G_T	rs185937162	238092	237
EUR	rs185937162	P726.1	Phecode	Enthesopathy	398898	rs185937162	0.749458457	0.342398	1.02702514		0.972015669	1.085147157	T	G	G	0.0421903	33659.3	1391.95	32267.3	6	31325268	0.949439	0.0280868	positive	Musculoskeletal	Musculoskeletal	Enthesopathy (Phecode)	0.994704	N	ADD		rs185937162_G_T	rs185937162	381950	16948
EUR	rs185937162	P270	Phecode	Disorders of protein plasma/amino-acid transport and metabolism	428300	rs185937162	0.749610023	0.343637	0.92052212		0.775530463	1.092622721	T	G	G	0.0421672	36120.4	138.604	35981.8	6	31325268	-0.947003	0.0874476	negative	Endocrine/Metabolic	Endocrine/Metabolic	Disorders of protein plasma/amino-acid metabolism (Phecode)	0.995093	N	ADD		rs185937162_G_T	rs185937162	426765	1535
EUR	rs185937162	P277	Phecode	Other disorders of metabolism	428788	rs185937162	0.749610023	0.34411	1.05318256		0.945984297	1.172532259	T	G	G	0.0421648	36159.5	353.267	35806.2	6	31325268	0.946075	0.0547706	positive	Endocrine/Metabolic	Endocrine/Metabolic	Other disorders of metabolism (Phecode)	0.995002	N	ADD		rs185937162_G_T	rs185937162	424371	4417
EUR	rs185937162	P471	Phecode	Nasal polyps	406605	rs185937162	0.749610023	0.344915	0.95204547		0.859734342	1.054258466	T	G	G	0.0421846	34305	394.023	33910.9	6	31325268	-0.944499	0.0520333	negative	Respiratory	Respiratory	Nasal polyps (Phecode)	0.994837	N	ADD		rs185937162_G_T	rs185937162	402120	4485
EUR	rs185937162	P54	Phecode	Herpes simplex	420255	rs185937162	0.749610023	0.344707	1.186183336		0.832424603	1.690285591	T	G	G	0.0422132	35480.6	32	35448.6	6	31325268	0.944906	0.180696	positive	Infectious diseases	Infectious diseases	Herpes simplex (Phecode)	0.99453	N	ADD		rs185937162_G_T	rs185937162	419809	446
EUR	rs185937162	P751.22	Phecode	Other specified congenital anomalies of kidney	426142	rs185937162	0.749610023	0.343502	1.146837653		0.863751792	1.522702736	T	G	G	0.042148	35922.1	50.0039	35872.1	6	31325268	0.947268	0.144635	positive	Congenital anomalies	Congenital anomalies	Other specified congenital anomalies of kidney (Phecode)	0.995158	N	ADD		rs185937162_G_T	rs185937162	425466	676
EUR	rs185937162	P764	Phecode	Sciatica	426057	rs185937162	0.749610023	0.344477	1.049213352		0.949748791	1.159096415	T	G	G	0.042171	35934.5	410.988	35523.5	6	31325268	0.945357	0.0508173	positive	Symptoms	Symptoms	Sciatica (Phecode)	0.994906	N	ADD		rs185937162_G_T	rs185937162	420921	5136
EUR	rs185937162	P155.1	Phecode	Malignant neoplasm of liver, primary	401212	rs185937162	0.749639786	0.345322	1.171920778		0.842957093	1.629266846	T	G	G	0.0421238	33801.2	36.9999	33764.2	6	31325268	0.943701	0.168108	positive	Neoplasms	Neoplasms	Malignant neoplasm of liver, primary (Phecode)	0.994964	N	ADD		rs185937162_G_T	rs185937162	400694	518
EUR	rs185937162	P628	Phecode	Ovarian cyst	209037	rs185937162	0.750588871	0.346153	0.960089096		0.882075347	1.044993228	T	G	G	0.0422384	17658.8	585.141	17073.6	6	31325268	-0.942077	0.0432368	negative	Genitourinary	Genitourinary	Ovarian cyst (Phecode)	0.994138	N	ADD		rs185937162_G_T	rs185937162	202367	6670
EUR	rs185937162	P444.1	Phecode	Arterial embolism and thrombosis of lower extremity artery	413703	rs185937162	0.752507774	0.348783	1.115083286		0.887862914	1.400448424	T	G	G	0.0421642	34886.9	77.7372	34809.2	6	31325268	0.936953	0.116259	positive	Circulatory system	Circulatory system	Arterial embolism/thrombosis of lower artery (Phecode)	0.995146	N	ADD		rs185937162_G_T	rs185937162	412677	1026
EUR	rs185937162	P537	Phecode	Other disorders of stomach and duodenum	388623	rs185937162	0.752507774	0.348982	1.04228661		0.955748829	1.136658134	T	G	G	0.0421845	32787.7	547.835	32239.9	6	31325268	0.936565	0.0442228	positive	Digestive	Digestive	Other disorders of stomach and duodenum (Phecode)	0.993418	N	ADD		rs185937162_G_T	rs185937162	381830	6793
EUR	rs185937162	P745	Phecode	Pain in joint	428855	rs185937162	0.752507774	0.349012	1.028426744		0.969828631	1.09056249	T	G	G	0.0421722	36171.5	1214.6	34956.9	6	31325268	0.936508	0.0299307	positive	Musculoskeletal	Musculoskeletal	Pain in joint (Phecode)	0.995153	N	ADD		rs185937162_G_T	rs185937162	413989	14866
EUR	rs185937162	P788	Phecode	Syncope and collapse	428888	rs185937162	0.752507774	0.347991	1.026209388		0.972233025	1.083181868	T	G	G	0.0421658	36168.8	1450	34718.8	6	31325268	0.938493	0.0275672	positive	Symptoms	Symptoms	Syncope and collapse (Phecode)	0.995269	N	ADD		rs185937162_G_T	rs185937162	411197	17691
EUR	rs185937162	Q1188	data_field_phenotype	Total Cholesterol Minus HDL-C	109397	rs185937162	0.752507774	0.348737		-0.00984619	-0.0304409	0.0107485	T	G	G	0.0427938	9363.04			6	31325268	-0.937046	0.0105077	negative	Metabolomics	Metabolomics	Total Cholesterol Minus HDL-C (DFP)	0.997487		ADD		rs185937162_G_T	rs185937162		109397
EUR	rs185937162	P696.41	Phecode	Psoriasis vulgaris	414016	rs185937162	0.755215349	0.350664	0.949442203		0.851447887	1.058725379	T	G	G	0.0418605	34661.8	344.353	34317.5	6	31325268	-0.933302	0.0555841	negative	Dermatologic	Dermatologic	Psoriasis vulgaris (Phecode)	0.994878	N	ADD		rs185937162_G_T	rs185937162	410093	3923
EUR	rs185937162	P198	Phecode	Secondary malignant neoplasm	389569	rs185937162	0.756639312	0.353095	1.024058199		0.973937434	1.076755434	T	G	G	0.0421041	32804.9	1714.5	31090.4	6	31325268	0.928603	0.0256017	positive	Neoplasms	Neoplasms	Secondary malignant neoplasm (Phecode)	0.995233	N	ADD		rs185937162_G_T	rs185937162	368780	20789
EUR	rs185937162	P261	Phecode	Vitamin deficiency	425942	rs185937162	0.756639312	0.352186	1.042835511		0.954644824	1.13917403	T	G	G	0.0421664	35920.8	525.074	35395.8	6	31325268	0.930357	0.0450826	positive	Endocrine/Metabolic	Endocrine/Metabolic	Vitamin deficiency (Phecode)	0.994957	N	ADD		rs185937162_G_T	rs185937162	419358	6584
EUR	rs185937162	P316.1	Phecode	Polyneuropathy due to drugs	385796	rs185937162	0.756639312	0.354501	1.26649932		0.768078651	2.088345362	T	G	G	0.0422797	32622.7	16.0078	32606.6	6	31325268	0.925894	0.255166	positive	Psychiatric disorders	Psychiatric disorders	Polyneuropathy due to drugs (Phecode)	0.994561	N	ADD		rs185937162_G_T	rs185937162	385558	238
EUR	rs185937162	P550.5	Phecode	Ventral hernia	366485	rs185937162	0.756639312	0.352831	1.047573453		0.949739771	1.155481605	T	G	G	0.0422221	30947.6	425.725	30521.8	6	31325268	0.929113	0.0500221	positive	Digestive	Digestive	Ventral hernia (Phecode)	0.994869	N	ADD		rs185937162_G_T	rs185937162	361192	5293
EUR	rs185937162	P601.4	Phecode	Balanoposthitis	169775	rs185937162	0.756639312	0.354155	0.872273056		0.653308682	1.164633798	T	G	G	0.0419563	14246.3	48.7804	14197.5	6	31325268	-0.926561	0.14748	negative	Genitourinary	Genitourinary	Balanoposthitis (Phecode)	0.996668	N	ADD		rs185937162_G_T	rs185937162	169267	508
EUR	rs185937162	P626.13	Phecode	Irregular menstrual cycle	205118	rs185937162	0.756639312	0.354255	0.936206864		0.814325616	1.076325468	T	G	G	0.0422372	17327.2	211.125	17116.1	6	31325268	-0.926367	0.0711622	negative	Genitourinary	Genitourinary	Irregular menstrual cycle (Phecode)	0.994235	N	ADD		rs185937162_G_T	rs185937162	202765	2353
EUR	rs185937162	P70.1	Phecode	Viral hepatitis A	419987	rs185937162	0.756639312	0.353926	0.769396485		0.442016302	1.339252831	T	G	G	0.0422203	35464	13.3412	35450.6	6	31325268	-0.927002	0.282791	negative	Infectious diseases	Infectious diseases	Viral hepatitis A (Phecode)	0.994593	N	ADD		rs185937162_G_T	rs185937162	419865	122
EUR	rs185937162	P738	Phecode	Other acquired musculoskeletal deformity	411867	rs185937162	0.756639312	0.351904	0.950245163		0.853431649	1.058039833	T	G	G	0.0421745	34740.6	354.749	34385.8	6	31325268	-0.930902	0.0548249	negative	Musculoskeletal	Musculoskeletal	Other acquired musculoskeletal deformity (Phecode)	0.995059	N	ADD		rs185937162_G_T	rs185937162	407853	4014
EUR	rs185937162	P250.21	Phecode	Type 2 diabetes with ketoacidosis	395971	rs185937162	0.757127586	0.355127	0.849357885		0.600889316	1.200572433	T	G	G	0.0423248	33518.8	33.9921	33484.8	6	31325268	-0.92469	0.17657	negative	Safety	Safety	T2 diabetes with ketoacidosis (Phecode)	0.994434	N	ADD		rs185937162_G_T	rs185937162	395620	351
EUR	rs185937162	P242.2	Phecode	Toxic multinodular goiter	401821	rs185937162	0.75818808	0.35642	1.312303237		0.736507188	2.338251456	T	G	G	0.0426916	34308.7	11.9961	34296.7	6	31325268	0.922208	0.294709	positive	Endocrine/Metabolic	Endocrine/Metabolic	Toxic multinodular goiter (Phecode)	0.994461	N	ADD		rs185937162_G_T	rs185937162	401640	181
EUR	rs185937162	P442.2	Phecode	Aneurysm of iliac artery	413047	rs185937162	0.75818808	0.35619	1.245204407		0.78148811	1.984075808	T	G	G	0.0421703	34836.7	18.4824	34818.2	6	31325268	0.92265	0.237685	positive	Circulatory system	Circulatory system	Aneurysm of iliac artery (Phecode)	0.995075	N	ADD		rs185937162_G_T	rs185937162	412777	270
EUR	rs185937162	P573.9	Phecode	Abnormal serum enzyme levels	410394	rs185937162	0.759174462	0.357282	0.873492134		0.654926026	1.16499742	T	G	G	0.0421418	34589.5	49.0432	34540.4	6	31325268	-0.920557	0.146929	negative	Safety	Safety	Abnormal serum enzyme levels (Phecode)	0.994982	N	ADD		rs185937162_G_T	rs185937162	409875	519
EUR	rs185937162	P71.1	Phecode	HIV infection, symptomatic	420042	rs185937162	0.761512797	0.358782	1.325628779		0.726037144	2.420399124	T	G	G	0.0422096	35459.6	11.0039	35448.6	6	31325268	0.917688	0.307171	positive	Infectious diseases	Infectious diseases	HIV infection, symptomatic (Phecode)	0.994557	N	ADD		rs185937162_G_T	rs185937162	419866	176
EUR	rs185937162	P2005	composite_phenotype	Suicide ideation/attempts	173274	rs185937162	0.761726673	0.360648	1.051427418		0.944242481	1.170781965	T	G	G	0.0429267	14876.2	358.706	14517.4	6	31325268	0.914131	0.0548598	positive	Safety	Safety	Suicide ideation/attempts (CP)	0.993857	N	ADD		rs185937162_G_T	rs185937162	168923	4351
EUR	rs185937162	P332	Phecode	Parkinson's disease	407483	rs185937162	0.761726673	0.360473	0.945751683		0.839200745	1.065839007	T	G	G	0.0422116	34401	287.918	34113.1	6	31325268	-0.914465	0.0609873	negative	Neurological	Neurological	Parkinson's disease (Phecode)	0.994523	N	ADD		rs185937162_G_T	rs185937162	404222	3261
EUR	rs185937162	P411.8	Phecode	Other chronic ischemic heart disease, unspecified	405214	rs185937162	0.761726673	0.359366	0.979825395		0.938033507	1.023475457	T	G	G	0.0422382	34231	2453.03	31778	6	31325268	-0.916575	0.0222392	negative	Circulatory system	Circulatory system	Other chronic ischemic heart disease, unspecified (Phecode)	0.994666	N	ADD		rs185937162_G_T	rs185937162	376462	28752
EUR	rs185937162	P516	Phecode	Abnormal sputum	428795	rs185937162	0.761726673	0.360527	0.949288983		0.849083839	1.061317626	T	G	G	0.042169	36163.7	328.729	35835	6	31325268	-0.914361	0.056916	negative	Respiratory	Respiratory	Abnormal sputum (Phecode)	0.995096	N	ADD		rs185937162_G_T	rs185937162	425048	3747
EUR	rs185937162	P528.4	Phecode	Cysts of oral soft tissues	420927	rs185937162	0.761726673	0.360881	1.308636741		0.734899649	2.33028532	T	G	G	0.0421093	35449.9	11.9961	35437.9	6	31325268	0.913688	0.294395	positive	Digestive	Digestive	Cysts of oral soft tissues (Phecode)	0.995378	N	ADD		rs185937162_G_T	rs185937162	420743	184
EUR	rs185937162	Q1244	data_field_phenotype	Triglycerides to Total Lipids in Very Large HDL percentage	14555	rs185937162	0.765208398	0.362932		0.024412	-0.0281771	0.0770011	T	G	G	0.0420265	1223.39			6	31325268	0.909821	0.0268317	positive	Metabolomics	Metabolomics	Triglycerides to Total Lipids in VL-HDL % (DFP)	0.987357		ADD		rs185937162_G_T	rs185937162		14555
EUR	rs185937162	P204.11	Phecode	Lymphoid leukemia, acute	420755	rs185937162	0.766609956	0.3656	0.771741899		0.440249357	1.352832154	T	G	G	0.042203	35514.2	12.9961	35501.2	6	31325268	-0.904745	0.286386	negative	Neoplasms	Neoplasms	Lymphoid leukemia, acute (Phecode)	0.995179	N	ADD		rs185937162_G_T	rs185937162	420637	118
EUR	rs185937162	P353.1	Phecode	Nerve plexus lesions	409070	rs185937162	0.766609956	0.365572	0.812143165		0.517464424	1.274632269	T	G	G	0.0422255	34546.4	20.0627	34526.3	6	31325268	-0.904799	0.229971	negative	Neurological	Neurological	Nerve plexus lesions (Phecode)	0.995232	N	ADD		rs185937162_G_T	rs185937162	408875	195
EUR	rs185937162	P441.1	Phecode	Acute vascular insufficiency of intestine	413429	rs185937162	0.766609956	0.365048	1.135815089		0.862247362	1.496177267	T	G	G	0.0421731	34871.2	53.0195	34818.2	6	31325268	0.905788	0.140596	positive	Circulatory system	Circulatory system	Acute vascular insufficiency of intestine (Phecode)	0.994977	N	ADD		rs185937162_G_T	rs185937162	412718	711
EUR	rs185937162	P522.5	Phecode	Periapical abscess	416387	rs185937162	0.766609956	0.36601	1.07842524		0.915574844	1.270238068	T	G	G	0.0421609	35110.5	150.804	34959.7	6	31325268	0.903973	0.0835227	positive	Digestive	Digestive	Periapical abscess (Phecode)	0.994861	N	ADD		rs185937162_G_T	rs185937162	414463	1924
EUR	rs185937162	P611	Phecode	Abnormal findings on mammogram or breast exam	422518	rs185937162	0.766609956	0.364676	0.93566376		0.810346504	1.080351114	T	G	G	0.0421906	35652.6	197.886	35454.7	6	31325268	-0.90649	0.0733628	negative	Genitourinary	Genitourinary	Abnormal findings on mammogram or breast exam (Phecode)	0.995227	N	ADD		rs185937162_G_T	rs185937162	420314	2204
EUR	rs185937162	P634	Phecode	Miscarriage; stillbirth	236000	rs185937162	0.766609956	0.365808	0.958699237		0.874944222	1.050465409	T	G	G	0.0422344	19934.6	562.882	19371.7	6	31325268	-0.904354	0.0466398	negative	Pregnancy complications	Pregnancy complications	Miscarriage; stillbirth (Phecode)	0.993315	N	ADD		rs185937162_G_T	rs185937162	229595	6405
EUR	rs185937162	P276.1	Phecode	Electrolyte imbalance	421120	rs185937162	0.768030127	0.367091	0.974279034		0.920640766	1.031039442	T	G	G	0.0421742	35520.8	1329.03	34191.7	6	31325268	-0.901935	0.0288909	negative	Endocrine/Metabolic	Endocrine/Metabolic	Electrolyte imbalance (Phecode)	0.995098	N	ADD		rs185937162_G_T	rs185937162	405615	15505
EUR	rs185937162	P755	Phecode	Congenital anomalies of limbs	427642	rs185937162	0.769244463	0.368075	1.128180482		0.867603679	1.467017773	T	G	G	0.0421674	36065.1	58.3489	36006.8	6	31325268	0.900086	0.133995	positive	Congenital anomalies	Congenital anomalies	Congenital anomalies of limbs (Phecode)	0.995059	N	ADD		rs185937162_G_T	rs185937162	426867	775
EUR	rs185937162	P619	Phecode	Noninflammatory female genital disorders	238694	rs185937162	0.769673279	0.368684	0.971949536		0.913500626	1.034147552	T	G	G	0.0422204	20155.5	1113.57	19042	6	31325268	-0.898941	0.0316465	negative	Genitourinary	Genitourinary	Noninflammatory female genital disorders (Phecode)	0.994125	N	ADD		rs185937162_G_T	rs185937162	225847	12847
EUR	rs185937162	P356	Phecode	Hereditary and idiopathic peripheral neuropathy	424754	rs185937162	0.769690346	0.369096	0.847249405		0.590092349	1.216473977	T	G	G	0.0421896	35840.4	31.1176	35809.2	6	31325268	-0.898169	0.184553	negative	Neurological	Neurological	Hereditary and idiopathic peripheral neuropathy (Phecode)	0.994883	N	ADD		rs185937162_G_T	rs185937162	424440	314
EUR	rs185937162	P395.6	Phecode	Heart valve replaced	416415	rs185937162	0.773084015	0.371129	0.947041443		0.840597497	1.066972817	T	G	G	0.0421716	35121.8	288.443	34833.4	6	31325268	-0.89436	0.0608346	negative	Circulatory system	Circulatory system	Heart valve replaced (Phecode)	0.995029	N	ADD		rs185937162_G_T	rs185937162	413149	3266
EUR	rs185937162	P636.3	Phecode	Hemorrhage in early pregnancy	231451	rs185937162	0.773116048	0.37155	0.917835377		0.760479406	1.107742344	T	G	G	0.042207	19537.7	118.298	19419.4	6	31325268	-0.893573	0.0959533	negative	Pregnancy complications	Pregnancy complications	Hemorrhage in early pregnancy (Phecode)	0.993926	N	ADD		rs185937162_G_T	rs185937162	230158	1293
EUR	rs185937162	P153.2	Phecode	Colon cancer	388118	rs185937162	0.773676303	0.372768	1.04002105		0.954043714	1.133752141	T	G	G	0.042213	32767.2	554.121	32213.1	6	31325268	0.891301	0.0440268	positive	Neoplasms	Neoplasms	Colon cancer (Phecode)	0.995864	N	ADD		rs185937162_G_T	rs185937162	381280	6838
EUR	rs185937162	P2065	composite_phenotype	Family history Breast cancer	429802	rs185937162	0.773676303	0.372266	0.969349179		0.905272306	1.037955974	T	G	G	0.0421822	36260	35373.7	886.298	6	31325268	-0.892237	0.0348907	negative	Neoplasms	Neoplasms	Family history Breast cancer (CP)	0.995085	N	ADD		rs185937162_G_T	rs185937162	11035	418767
EUR	rs185937162	P527.7	Phecode	Disturbance of salivary secretion	420926	rs185937162	0.773676303	0.373037	0.805418858		0.500317702	1.296572899	T	G	G	0.0421177	35456.9	17.9882	35438.9	6	31325268	-0.890798	0.242922	negative	Digestive	Digestive	Disturbance of salivary secretion (Phecode)	0.995362	N	ADD		rs185937162_G_T	rs185937162	420752	174
EUR	rs185937162	P285	Phecode	Other anemias	416832	rs185937162	0.774143686	0.374658	0.97992141		0.937013924	1.024794913	T	G	G	0.0422203	35197.5	2169.1	33028.4	6	31325268	-0.887782	0.0228437	negative	Haematopoietic	Haematopoietic	Other anemias (Phecode)	0.99506	N	ADD		rs185937162_G_T	rs185937162	391363	25469
EUR	rs185937162	P293	Phecode	Symptoms involving head and neck	428773	rs185937162	0.774143686	0.373987	1.050667384		0.942196259	1.171622826	T	G	G	0.042158	36152.4	342.521	35809.9	6	31325268	0.88903	0.0555949	positive	Psychiatric disorders	Psychiatric disorders	Symptoms involving head and neck (Phecode)	0.995068	N	ADD		rs185937162_G_T	rs185937162	424481	4292
EUR	rs185937162	P38.2	Phecode	Gram positive septicemia	402448	rs185937162	0.774143686	0.374887	1.101798466		0.889418587	1.364885855	T	G	G	0.0421645	33938	87.9451	33850.1	6	31325268	0.887357	0.109251	positive	Infectious diseases	Infectious diseases	Gram positive septicemia (Phecode)	0.9948	N	ADD		rs185937162_G_T	rs185937162	401300	1148
EUR	rs185937162	P732.7	Phecode	Osteochondritis dissecans	401488	rs185937162	0.774143686	0.374327	0.736539736		0.37515569	1.446052133	T	G	G	0.0421226	33823.4	9	33814.4	6	31325268	-0.888397	0.344203	negative	Musculoskeletal	Musculoskeletal	Osteochondritis dissecans (Phecode)	0.995003	N	ADD	UNFINISHED	rs185937162_G_T	rs185937162	401407	81
EUR	rs185937162	P250.6	Phecode	Polyneuropathy in diabetes	396632	rs185937162	0.774518777	0.375475	0.911685068		0.743085589	1.1185332	T	G	G	0.0423254	33575.2	97.392	33477.8	6	31325268	-0.886264	0.104329	negative	Endocrine/Metabolic	Endocrine/Metabolic	Polyneuropathy in diabetes (Phecode)	0.994421	N	ADD		rs185937162_G_T	rs185937162	395560	1072
EUR	rs185937162	P189.11	Phecode	Malignant neoplasm of kidney, except pelvis	423838	rs185937162	0.775863441	0.376941	0.939443474		0.817888865	1.079069928	T	G	G	0.0421276	35710.6	212.427	35498.1	6	31325268	-0.883546	0.0706967	negative	Neoplasms	Neoplasms	Malignant neoplasm of kidney, except pelvis (Phecode)	0.995253	N	ADD		rs185937162_G_T	rs185937162	421452	2386
EUR	rs185937162	P522	Phecode	Diseases of pulp and periapical tissues	417114	rs185937162	0.775863441	0.376743	1.06314892		0.928160386	1.217765741	T	G	G	0.0421545	35166.4	219.78	34946.7	6	31325268	0.883914	0.0692779	positive	Digestive	Digestive	Diseases of pulp and periapical tissues (Phecode)	0.994804	N	ADD		rs185937162_G_T	rs185937162	414352	2762
EUR	rs185937162	P595	Phecode	Hydronephrosis	420882	rs185937162	0.778490999	0.378626	0.956507599		0.866355934	1.056036463	T	G	G	0.0421057	35443	418.431	35024.6	6	31325268	-0.88043	0.0505061	negative	Genitourinary	Genitourinary	Hydronephrosis (Phecode)	0.99518	N	ADD		rs185937162_G_T	rs185937162	416084	4798
EUR	rs185937162	P110.13	Phecode	Dermatophytosis of the body	422978	rs185937162	0.778716017	0.379144	0.750350789		0.395627525	1.423128977	T	G	G	0.0421797	35682.2	9.99609	35672.2	6	31325268	-0.879475	0.326572	negative	Infectious diseases	Infectious diseases	Dermatophytosis of the body (Phecode)	0.995239	N	ADD	UNFINISHED	rs185937162_G_T	rs185937162	422888	90
EUR	rs185937162	P2054	composite_phenotype	Chronic obstructive pulmonary disease (COPD clinical codes)	202720	rs185937162	0.778971326	0.379677	0.979604632		0.935584975	1.025692573	T	G	G	0.0427184	17319.7	2371.95	14947.8	6	31325268	-0.878491	0.0234569	negative	Respiratory	Respiratory	COPD (clinical codes) (CP)	0.993028	N	ADD		rs185937162_G_T	rs185937162	175317	27403
EUR	rs185937162	P250.24	Phecode	Type 2 diabetes with neurological manifestations	396879	rs185937162	0.779370535	0.381368	0.92142969		0.767182981	1.106696621	T	G	G	0.0423255	33596.2	121.396	33474.8	6	31325268	-0.875379	0.0934734	negative	Endocrine/Metabolic	Endocrine/Metabolic	T2 diabetes with neurological manifestations (Phecode)	0.994397	N	ADD		rs185937162_G_T	rs185937162	395533	1346
EUR	rs185937162	P276	Phecode	Disorders of fluid, electrolyte, and acid-base balance	428957	rs185937162	0.779370535	0.382143	0.979796594		0.935970274	1.025682053	T	G	G	0.0421902	36195.5	2090.81	34104.7	6	31325268	-0.873955	0.0233492	negative	Endocrine/Metabolic	Endocrine/Metabolic	Disorders of fluid, electrolyte, acid-base balance (Phecode)	0.995089	N	ADD		rs185937162_G_T	rs185937162	404458	24499
EUR	rs185937162	P315	Phecode	Develomental delays and disorders	428537	rs185937162	0.779370535	0.380354	0.924453648		0.775644755	1.101810605	T	G	G	0.0421602	36134.4	131.965	36002.4	6	31325268	-0.877244	0.0895474	negative	Psychiatric disorders	Psychiatric disorders	Develomental delays and disorders (Phecode)	0.995027	N	ADD		rs185937162_G_T	rs185937162	427079	1458
EUR	rs185937162	P333.3	Phecode	Tics and choreas	404687	rs185937162	0.779370535	0.382325	0.726596332		0.354898126	1.487583881	T	G	G	0.0422102	34163.8	8	34155.8	6	31325268	-0.873621	0.365587	negative	Neurological	Neurological	Tics and choreas (Phecode)	0.994658	N	ADD		rs185937162_G_T	rs185937162	404616	71
EUR	rs185937162	P350.6	Phecode	Disturbances of sensation of smell and taste	419680	rs185937162	0.779370535	0.382243	0.782962731		0.452257443	1.35548007	T	G	G	0.0422132	35432.1	13.5686	35418.5	6	31325268	-0.873771	0.28002	negative	Neurological	Neurological	Disturbances of sensation of smell and taste (Phecode)	0.994817	N	ADD		rs185937162_G_T	rs185937162	419552	128
EUR	rs185937162	P458.9	Phecode	Hypotension NOS	396576	rs185937162	0.779370535	0.381932	0.9703933		0.907169359	1.038020619	T	G	G	0.0421688	33446.3	923.878	32522.4	6	31325268	-0.874343	0.0343724	negative	Circulatory system	Circulatory system	Hypotension NOS (Phecode)	0.994579	N	ADD		rs185937162_G_T	rs185937162	385874	10702
EUR	rs185937162	P276.12	Phecode	Hyposmolality and/or hyponatremia	414008	rs185937162	0.781091681	0.38699	0.964887735		0.889814296	1.046282297	T	G	G	0.0421631	34911.7	633.474	34278.3	6	31325268	-0.865089	0.0413226	negative	Endocrine/Metabolic	Endocrine/Metabolic	Hyposmolality and/or hyponatremia (Phecode)	0.994679	N	ADD		rs185937162_G_T	rs185937162	406675	7333
EUR	rs185937162	P276.14	Phecode	Hypopotassemia	412824	rs185937162	0.781091681	0.388055	1.041486576		0.949658598	1.142194018	T	G	G	0.0421258	34781.1	481.976	34299.1	6	31325268	0.863151	0.0470938	positive	Endocrine/Metabolic	Endocrine/Metabolic	Hypopotassemia (Phecode)	0.994889	N	ADD		rs185937162_G_T	rs185937162	406861	5963
EUR	rs185937162	P282	Phecode	Hereditary hemolytic anemias	395186	rs185937162	0.781091681	0.385403	1.169906723		0.820842841	1.667405883	T	G	G	0.042146	33311.1	32	33279.1	6	31325268	0.867984	0.180791	positive	Haematopoietic	Haematopoietic	Hereditary hemolytic anemias (Phecode)	0.99477	N	ADD		rs185937162_G_T	rs185937162	394659	527
EUR	rs185937162	P425.11	Phecode	Hypertrophic obstructive cardiomyopathy	422575	rs185937162	0.781091681	0.384157	0.843419222		0.574752282	1.237671247	T	G	G	0.0421575	35629.4	27.6706	35601.7	6	31325268	-0.870262	0.195679	negative	Circulatory system	Circulatory system	Hypertrophic obstructive cardiomyopathy (Phecode)	0.995016	N	ADD		rs185937162_G_T	rs185937162	422294	281
EUR	rs185937162	P521.1	Phecode	Dental caries	419301	rs185937162	0.781091681	0.386743	0.959177409		0.872775513	1.054120663	T	G	G	0.0422086	35396.2	459.933	34936.3	6	31325268	-0.86554	0.0481594	negative	Digestive	Digestive	Dental caries (Phecode)	0.99465	N	ADD		rs185937162_G_T	rs185937162	414039	5262
EUR	rs185937162	P530.6	Phecode	Diverticulum of esophagus, acquired	365889	rs185937162	0.781091681	0.38459	1.194584709		0.800115217	1.783526281	T	G	G	0.0421855	30870.4	24.9843	30845.4	6	31325268	0.86947	0.204491	positive	Digestive	Digestive	Diverticulum of esophagus, acquired (Phecode)	0.995667	N	ADD		rs185937162_G_T	rs185937162	365536	353
EUR	rs185937162	P575.2	Phecode	Obstruction of bile duct	404751	rs185937162	0.781091681	0.386554	1.078134568		0.909322373	1.278288525	T	G	G	0.0421684	34135.4	139.243	33996.2	6	31325268	0.865883	0.0868846	positive	Digestive	Digestive	Obstruction of bile duct (Phecode)	0.995457	N	ADD		rs185937162_G_T	rs185937162	402972	1779
EUR	rs185937162	P575	Phecode	Other biliary tract disease	410248	rs185937162	0.781091681	0.387012	1.035387473		0.956937799	1.12026994	T	G	G	0.0421629	34594.5	663.176	33931.3	6	31325268	0.865049	0.0402014	positive	Digestive	Digestive	Other biliary tract disease (Phecode)	0.995281	N	ADD		rs185937162_G_T	rs185937162	402107	8141
EUR	rs185937162	P618.6	Phecode	Vaginal enterocele, congenital or acquired	224166	rs185937162	0.781091681	0.387764	0.910531204		0.736084326	1.126329068	T	G	G	0.0421995	18919.4	90.0392	18829.3	6	31325268	-0.863679	0.108516	negative	Genitourinary	Genitourinary	Vaginal enterocele, congenital or acquired (Phecode)	0.994059	N	ADD		rs185937162_G_T	rs185937162	223192	974
EUR	rs185937162	Q1104	data_field_phenotype	Free Cholesterol in Medium VLDL	112745	rs185937162	0.781091681	0.388087		-0.00898595	-0.0293917	0.0114199	T	G	G	0.0427582	9641.54			6	31325268	-0.863094	0.0104113	negative	Metabolomics	Metabolomics	Free Cholesterol in M-VLDL (DFP)	0.997877		ADD		rs185937162_G_T	rs185937162		112745
EUR	rs185937162	Q1121	data_field_phenotype	Free Cholesterol to Total Lipids in Small LDL percentage	112683	rs185937162	0.781091681	0.386811		-0.00886079	-0.0289283	0.0112068	T	G	G	0.0427506	9634.52			6	31325268	-0.865419	0.0102387	negative	Metabolomics	Metabolomics	Free Cholesterol to Total Lipids in S-LDL % (DFP)	0.997917		ADD		rs185937162_G_T	rs185937162		112683
EUR	rs185937162	Q1126	data_field_phenotype	Glucose	112628	rs185937162	0.781091681	0.384103		0.00896145	-0.0112187	0.0291416	T	G	G	0.0427539	9630.57			6	31325268	0.870364	0.0102962	positive	Metabolomics	Metabolomics	Glucose (DFP)	0.997933		ADD		rs185937162_G_T	rs185937162		112628
EUR	rs185937162	P41	Phecode	Bacterial infection NOS	421013	rs185937162	0.782344145	0.391378	0.979537462		0.934317481	1.026953419	T	G	G	0.0421884	35523.7	1930.69	33593.1	6	31325268	-0.85712	0.0241162	negative	Infectious diseases	Infectious diseases	Bacterial infection NOS (Phecode)	0.995237	N	ADD		rs185937162_G_T	rs185937162	398411	22602
EUR	rs185937162	P448	Phecode	Disease of capillaries	413012	rs185937162	0.782344145	0.390499	0.835156759		0.553614828	1.259877439	T	G	G	0.0421795	34841.3	24.1099	34817.2	6	31325268	-0.858713	0.209774	negative	Circulatory system	Circulatory system	Disease of capillaries (Phecode)	0.995003	N	ADD		rs185937162_G_T	rs185937162	412772	240
EUR	rs185937162	P681.5	Phecode	Cellulitis and abscess of leg, except foot	420537	rs185937162	0.782344145	0.389343	0.9709492		0.907918868	1.03835906	T	G	G	0.0421703	35468.3	925.423	34542.9	6	31325268	-0.86081	0.034246	negative	Dermatologic	Dermatologic	Cellulitis and abscess of leg, except foot (Phecode)	0.994693	N	ADD		rs185937162_G_T	rs185937162	409844	10693
EUR	rs185937162	P801	Phecode	Fracture of ankle and foot	399606	rs185937162	0.782344145	0.39004	1.055826844		0.932818418	1.195057243	T	G	G	0.0421733	33705.4	264.62	33440.8	6	31325268	0.859545	0.0632006	positive	Injuries & poisonings	Injuries & poisonings	Fracture of ankle and foot (Phecode)	0.994609	N	ADD		rs185937162_G_T	rs185937162	396306	3300
EUR	rs185937162	P963.1	Phecode	Antineoplastic and immunosuppressive drugs causing adverse effects	383417	rs185937162	0.782344145	0.391993	1.477414761		0.604507206	3.610812216	T	G	G	0.0423445	32471.2	4.99213	32466.2	6	31325268	0.85601	0.455946	positive	Injuries & poisonings	Injuries & poisonings	Antineoplastic drugs adverse effects (Phecode)	0.995107	N	ADD		rs185937162_G_T	rs185937162	383333	84
EUR	rs185937162	Q0200	combined_data_field_phenotype	Heel bone mineral density (BMD) (lowest)	172369	rs185937162	0.782344145	0.391104		0.00705356	-0.00906634	0.0231735	T	G	G	0.041688	14371.4			6	31325268	0.857619	0.00822459	positive	Quantitative Measure	Imaging	Heel bone mineral density (BMD) (lowest) (cDFP)	0.997347		ADD		rs185937162_G_T	rs185937162		172369
EUR	rs185937162	Q1106	data_field_phenotype	Free Cholesterol in Small LDL	112683	rs185937162	0.782344145	0.391697		-0.00890834	-0.0292925	0.0114759	T	G	G	0.0427506	9634.52			6	31325268	-0.856547	0.0104003	negative	Metabolomics	Metabolomics	Free Cholesterol in S-LDL (DFP)	0.997917		ADD		rs185937162_G_T	rs185937162		112683
EUR	rs185937162	Q1198	data_field_phenotype	Total Lipids in LDL	109397	rs185937162	0.782344145	0.39191		-0.00901811	-0.0296628	0.0116265	T	G	G	0.0427938	9363.04			6	31325268	-0.856162	0.0105332	negative	Metabolomics	Metabolomics	Total Lipids in LDL (DFP)	0.997487		ADD		rs185937162_G_T	rs185937162		109397
EUR	rs185937162	P348.8	Phecode	Encephalopathy, not elsewhere classified	404936	rs185937162	0.784788537	0.394176	1.190524378		0.797117623	1.778093883	T	G	G	0.0422026	34178.7	24.9098	34153.8	6	31325268	0.852069	0.204671	positive	Neurological	Neurological	Encephalopathy, not elsewhere classified (Phecode)	0.994646	N	ADD		rs185937162_G_T	rs185937162	404583	353
EUR	rs185937162	P350.3	Phecode	Lack of coordination	420270	rs185937162	0.784788537	0.394453	1.117404582		0.865463672	1.442682929	T	G	G	0.0422016	35472.2	61.6588	35410.5	6	31325268	0.85157	0.130357	positive	Neurological	Neurological	Lack of coordination (Phecode)	0.994865	N	ADD		rs185937162_G_T	rs185937162	419454	816
EUR	rs185937162	P528.5	Phecode	Diseases of lips	421713	rs185937162	0.784788537	0.394017	1.097958785		0.885645458	1.361170171	T	G	G	0.0421082	35515.1	87.251	35427.9	6	31325268	0.852354	0.109641	positive	Digestive	Digestive	Diseases of lips (Phecode)	0.9953	N	ADD		rs185937162_G_T	rs185937162	420581	1132
EUR	rs185937162	P150	Phecode	Cancer of esophagus	402253	rs185937162	0.787539924	0.399835	0.93264442		0.792883081	1.09703012	T	G	G	0.0421495	33909.6	154.929	33754.6	6	31325268	-0.841916	0.0828286	negative	Neoplasms	Neoplasms	Cancer of esophagus (Phecode)	0.995058	N	ADD		rs185937162_G_T	rs185937162	400538	1715
EUR	rs185937162	P2014	composite_phenotype	Agranulocytosis/neutropaenia	203412	rs185937162	0.787539924	0.399271	1.03714321		0.952816526	1.128928105	T	G	G	0.0426418	17347.7	582.89	16764.8	6	31325268	0.842924	0.0432657	positive	Safety	Safety	Agranulocytosis/neutropaenia (CP)	0.994447	N	ADD		rs185937162_G_T	rs185937162	196319	7093
EUR	rs185937162	P286.5	Phecode	Hemorrhagic disorder due to intrinsic circulating anticoagulants	423893	rs185937162	0.787539924	0.397614	1.356206203		0.669456067	2.747448994	T	G	G	0.0422106	35785.6	8	35777.6	6	31325268	0.84589	0.360201	positive	Haematopoietic	Haematopoietic	Hemorrhagic disorder (intrinsic anticoagulants) (Phecode)	0.994976	N	ADD		rs185937162_G_T	rs185937162	423767	126
EUR	rs185937162	P334.1	Phecode	Spinocerebellar disease	404858	rs185937162	0.787539924	0.397939	0.844929998		0.571667038	1.248813627	T	G	G	0.0422092	34177.5	26.6784	34150.8	6	31325268	-0.845308	0.199339	negative	Neurological	Neurological	Spinocerebellar disease (Phecode)	0.994697	N	ADD		rs185937162_G_T	rs185937162	404588	270
EUR	rs185937162	P396	Phecode	Abnormal heart sounds	415940	rs185937162	0.787539924	0.398843	1.060701845		0.924992369	1.216323055	T	G	G	0.0421456	35060.1	216.451	34843.6	6	31325268	0.843689	0.069849	positive	Circulatory system	Circulatory system	Abnormal heart sounds (Phecode)	0.995023	N	ADD		rs185937162_G_T	rs185937162	413225	2715
EUR	rs185937162	P444.2	Phecode	Embolism and thrombosis of abdominal aorta	412868	rs185937162	0.787539924	0.398043	0.734192828		0.358593882	1.503201067	T	G	G	0.0421796	34829.2	8	34821.2	6	31325268	-0.845122	0.365609	negative	Circulatory system	Circulatory system	Embolism and thrombosis of abdominal aorta (Phecode)	0.995021	N	ADD	UNFINISHED	rs185937162_G_T	rs185937162	412797	71
EUR	rs185937162	P5060	data_field_phenotype	Myopia (all)	97291	rs185937162	0.787539924	0.400381	1.021088542		0.972611267	1.071980258	T	G	G	0.0414778	8070.84	2481.33	5589.51	6	31325268	0.840942	0.0248161	positive	Sense organs	Sight	Myopia (all) (DFP)	0.995841	N	ADD		rs185937162_G_T	rs185937162	67110	30181
EUR	rs185937162	P681.6	Phecode	Cellulitis and abscess of foot, toe	420502	rs185937162	0.787539924	0.398582	0.971449111		0.908256964	1.039034446	T	G	G	0.042169	35464.3	921.423	34542.9	6	31325268	-0.844156	0.0343177	negative	Dermatologic	Dermatologic	Cellulitis and abscess of foot, toe (Phecode)	0.994699	N	ADD		rs185937162_G_T	rs185937162	409850	10652
EUR	rs185937162	P742.9	Phecode	Other derangement of joint	422892	rs185937162	0.787539924	0.39764	0.955018623		0.858413309	1.062498273	T	G	G	0.0421162	35621.2	359.153	35262	6	31325268	-0.845844	0.0544133	negative	Musculoskeletal	Musculoskeletal	Other derangement of joint (Phecode)	0.995213	N	ADD		rs185937162_G_T	rs185937162	418807	4085
EUR	rs185937162	P800.1	Phecode	Fracture of neck of femur	400880	rs185937162	0.787539924	0.400087	0.958093012		0.867152272	1.058560633	T	G	G	0.0422395	33865.9	415.122	33450.8	6	31325268	-0.841466	0.0508811	negative	Injuries & poisonings	Injuries & poisonings	Fracture of neck of femur (Phecode)	0.995011	N	ADD		rs185937162_G_T	rs185937162	396147	4733
EUR	rs185937162	Q1067	data_field_phenotype	Cholesteryl Esters to Total Lipids in Small LDL percentage	112825	rs185937162	0.787539924	0.397601		-0.00878532	-0.0291406	0.01157	T	G	G	0.0427589	9648.54			6	31325268	-0.845916	0.0103856	negative	Metabolomics	Metabolomics	Cholesteryl Esters to Total Lipids in S-LDL % (DFP)	0.997845		ADD		rs185937162_G_T	rs185937162		112825
EUR	rs185937162	P723.1	Phecode	Torticollis	403408	rs185937162	0.789502534	0.401793	0.835191635		0.548206542	1.272407089	T	G	G	0.042133	33993.6	22.9803	33970.6	6	31325268	-0.838423	0.214803	negative	Musculoskeletal	Musculoskeletal	Torticollis (Phecode)	0.994823	N	ADD		rs185937162_G_T	rs185937162	403177	231
EUR	rs185937162	P681.3	Phecode	Cellulitis and abscess of arm/hand	420537	rs185937162	0.791490546	0.40322	0.971770079		0.908653104	1.03926553	T	G	G	0.0421691	35467.3	924.411	34542.9	6	31325268	-0.835884	0.0342627	negative	Dermatologic	Dermatologic	Cellulitis and abscess of arm/hand (Phecode)	0.994695	N	ADD		rs185937162_G_T	rs185937162	409848	10689
EUR	rs185937162	P946	Phecode	Anaphylactic shock NOS	421529	rs185937162	0.792272432	0.404034	1.108324291		0.87046596	1.411179647	T	G	G	0.042131	35518.9	68.9882	35449.9	6	31325268	0.834439	0.123256	positive	Safety	Safety	Anaphylactic shock NOS (Phecode)	0.995049	N	ADD		rs185937162_G_T	rs185937162	420625	904
EUR	rs185937162	P317	Phecode	Alcohol-related disorders	407162	rs185937162	0.793321079	0.404985	1.01987117		0.973719316	1.06821401	T	G	G	0.0422523	34407	2022.36	32384.7	6	31325268	0.832752	0.0236285	positive	Psychiatric disorders	Psychiatric disorders	Alcohol-related disorders (Phecode)	0.994479	N	ADD		rs185937162_G_T	rs185937162	382794	24368
EUR	rs185937162	P292.1	Phecode	Aphasia/speech disturbance	413452	rs185937162	0.794772707	0.406977	1.049226563		0.936575132	1.175427915	T	G	G	0.0422236	34914.9	315.616	34599.3	6	31325268	0.829225	0.0579495	positive	Psychiatric disorders	Psychiatric disorders	Aphasia/speech disturbance (Phecode)	0.995532	N	ADD		rs185937162_G_T	rs185937162	409516	3936
EUR	rs185937162	P324	Phecode	Other CNS infection and poliomyelitis	427656	rs185937162	0.794772707	0.406897	1.139942798		0.83648409	1.553494586	T	G	G	0.0421583	36058.5	41.9451	36016.6	6	31325268	0.829367	0.157926	positive	Neurological	Neurological	Other CNS infection and poliomyelitis (Phecode)	0.995025	N	ADD		rs185937162_G_T	rs185937162	427090	566
EUR	rs185937162	P540.1	Phecode	Appendicitis	428442	rs185937162	0.794772707	0.406961	1.050597843		0.934911464	1.18059991	T	G	G	0.0421603	36126.5	298.318	35828.1	6	31325268	0.829254	0.0595228	positive	Digestive	Digestive	Appendicitis (Phecode)	0.9951	N	ADD		rs185937162_G_T	rs185937162	424741	3701
EUR	rs185937162	P227.3	Phecode	Benign neoplasm of pituitary gland and craniopharyngeal duct (pouch)	426572	rs185937162	0.795308853	0.409254	0.89616977		0.69072699	1.162709578	T	G	G	0.0421721	35978.8	59.902	35918.9	6	31325268	-0.825207	0.13285	negative	Neoplasms	Neoplasms	Benign neoplasm of pituitary gland (Phecode)	0.99508	N	ADD		rs185937162_G_T	rs185937162	425928	644
EUR	rs185937162	P284	Phecode	Aplastic anemia	395716	rs185937162	0.795308853	0.412676	0.921047784		0.756526936	1.121345255	T	G	G	0.042168	33373.1	105.114	33268	6	31325268	-0.819194	0.100396	negative	Safety	Safety	Aplastic anemia (Phecode)	0.994609	N	ADD		rs185937162_G_T	rs185937162	394557	1159
EUR	rs185937162	P345.3	Phecode	Convulsions	408493	rs185937162	0.795308853	0.408425	1.045994469		0.940211924	1.163676987	T	G	G	0.0421944	34472.2	358.396	34113.8	6	31325268	0.826668	0.0543972	positive	Neurological	Neurological	Convulsions (Phecode)	0.994683	N	ADD		rs185937162_G_T	rs185937162	404052	4441
EUR	rs185937162	P382	Phecode	Otalgia	424366	rs185937162	0.795308853	0.409628	1.14638539		0.828514143	1.58620635	T	G	G	0.0421619	35784.1	38.1058	35746	6	31325268	0.824549	0.165683	positive	Sense organs	Sense organs	Otalgia (Phecode)	0.99509	N	ADD		rs185937162_G_T	rs185937162	423851	515
EUR	rs185937162	P473.3	Phecode	Paralysis/spasm of vocal cords or larynx	403174	rs185937162	0.795308853	0.412149	0.891527811		0.677584817	1.173020528	T	G	G	0.042166	34000.5	53.9843	33946.5	6	31325268	-0.820117	0.140003	negative	Respiratory	Respiratory	Paralysis/spasm of vocal cords or larynx (Phecode)	0.99528	N	ADD		rs185937162_G_T	rs185937162	402598	576
EUR	rs185937162	P530.1	Phecode	Esophagitis, GERD and related diseases	417811	rs185937162	0.795308853	0.40847	0.987108365		0.957194272	1.017951576	T	G	G	0.0422366	35293.8	5036.25	30257.6	6	31325268	-0.826589	0.0156983	negative	Digestive	Digestive	Esophagitis, GERD and related diseases (Phecode)	0.995376	N	ADD		rs185937162_G_T	rs185937162	358598	59213
EUR	rs185937162	P592.1	Phecode	Cystitis	391941	rs185937162	0.795308853	0.41237	1.04351129		0.94248042	1.155376138	T	G	G	0.0421029	33003.7	394.526	32609.2	6	31325268	0.81973	0.0519575	positive	Genitourinary	Genitourinary	Cystitis (Phecode)	0.994793	N	ADD		rs185937162_G_T	rs185937162	387034	4907
EUR	rs185937162	P704.1	Phecode	Alopecia	421054	rs185937162	0.795308853	0.411592	1.195857549		0.780292922	1.832740442	T	G	G	0.0421811	35521	22	35499	6	31325268	0.821096	0.217835	positive	Dermatologic	Dermatologic	Alopecia (Phecode)	0.995254	N	ADD		rs185937162_G_T	rs185937162	420741	313
EUR	rs185937162	P743.4	Phecode	Stress fracture	413764	rs185937162	0.795308853	0.411834	1.37201501		0.644633107	2.920151381	T	G	G	0.0420804	34822.7	7	34815.7	6	31325268	0.82067	0.385393	positive	Musculoskeletal	Musculoskeletal	Stress fracture (Phecode)	0.99529	N	ADD		rs185937162_G_T	rs185937162	413650	114
EUR	rs185937162	P754	Phecode	Congenital musculoskeletal deformities of spine	427151	rs185937162	0.795308853	0.408988	0.826822109		0.526468188	1.298539403	T	G	G	0.0421792	36033.8	20	36013.8	6	31325268	-0.825676	0.230312	negative	Congenital anomalies	Congenital anomalies	Congenital musculoskeletal deformities of spine (Phecode)	0.994976	N	ADD		rs185937162_G_T	rs185937162	426950	201
EUR	rs185937162	P965.1	Phecode	Opiates and related narcotics causing adverse effects in therapeutic use	387177	rs185937162	0.795308853	0.410341	0.95757007		0.863669733	1.061684958	T	G	G	0.0423721	32811	385.878	32425.1	6	31325268	-0.823294	0.0526599	negative	Injuries & poisonings	Injuries & poisonings	Opiates causing adverse effects in therapeutic use (Phecode)	0.99475	N	ADD		rs185937162_G_T	rs185937162	382817	4360
EUR	rs185937162	Q0324	data_field_phenotype	UreA antigen for Helicobacter pylori	8900	rs185937162	0.795308853	0.410664		-0.0289097	-0.0977775	0.0399581	T	G	G	0.0439427	782.18			6	31325268	-0.822764	0.0351373	negative	Quantitative Measure	Infection Antigens	UreA antigen for Helicobacter pylori (DFP)	1.00861		ADD		rs185937162_G_T	rs185937162		8900
EUR	rs185937162	Q1209	data_field_phenotype	Total Lipids in VLDL	109397	rs185937162	0.795308853	0.410333		0.0085692	-0.0118305	0.0289689	T	G	G	0.0427938	9363.04			6	31325268	0.82331	0.0104082	positive	Metabolomics	Metabolomics	Total Lipids in VLDL (DFP)	0.997487		ADD		rs185937162_G_T	rs185937162		109397
EUR	rs185937162	P727.4	Phecode	Ganglion and cyst of synovium, tendon, and bursa	388002	rs185937162	0.79616178	0.413938	1.044856745		0.940459509	1.160844259	T	G	G	0.0422015	32748.5	368.255	32380.2	6	31325268	0.816983	0.0537093	positive	Musculoskeletal	Musculoskeletal	Ganglion and cyst of synovium, tendon, and bursa (Phecode)	0.994381	N	ADD		rs185937162_G_T	rs185937162	383454	4548
EUR	rs185937162	P801.1	Phecode	Fracture of foot	397017	rs185937162	0.79616178	0.413954	0.855300296		0.587851462	1.244434268	T	G	G	0.0422083	33514.8	28.9764	33485.8	6	31325268	-0.816955	0.19132	negative	Injuries & poisonings	Injuries & poisonings	Fracture of foot (Phecode)	0.994865	N	ADD		rs185937162_G_T	rs185937162	396720	297
EUR	rs185937162	P295.3	Phecode	Psychosis	355008	rs185937162	0.796425558	0.414509	0.875733427		0.636731783	1.204453588	T	G	G	0.0422995	30033.3	39.9921	29993.3	6	31325268	-0.815984	0.162613	negative	Psychiatric disorders	Psychiatric disorders	Psychosis (Phecode)	0.995445	N	ADD		rs185937162_G_T	rs185937162	354588	420
EUR	rs185937162	P2031	composite_phenotype	Haemarthrosis	203884	rs185937162	0.797550632	0.415513	1.161805865		0.809742826	1.666938933	T	G	G	0.0427074	17414.7	30.8706	17383.8	6	31325268	0.81423	0.184194	positive	Musculoskeletal	Musculoskeletal	Haemarthrosis (CP)	0.994329	N	ADD		rs185937162_G_T	rs185937162	203468	416
EUR	rs185937162	P149.1	Phecode	Cancer of oropharynx	425892	rs185937162	0.798156939	0.418305	1.13791016		0.832216776	1.555889899	T	G	G	0.0421523	35904.6	41.0353	35863.6	6	31325268	0.809365	0.159623	positive	Neoplasms	Neoplasms	Cancer of oropharynx (Phecode)	0.99488	N	ADD		rs185937162_G_T	rs185937162	425342	550
EUR	rs185937162	P253.3	Phecode	Diabetes insipidus	421817	rs185937162	0.798156939	0.41719	1.3077417		0.683952424	2.500450081	T	G	G	0.0422021	35603.1	9.50983	35593.6	6	31325268	0.811305	0.330704	positive	Endocrine/Metabolic	Endocrine/Metabolic	Diabetes insipidus (Phecode)	0.994688	N	ADD		rs185937162_G_T	rs185937162	421671	146
EUR	rs185937162	P274.2	Phecode	Crystal arthropathies	421520	rs185937162	0.798156939	0.416847	0.923463357		0.761962816	1.119181654	T	G	G	0.0421671	35548.5	110.012	35438.5	6	31325268	-0.811903	0.0980766	negative	Endocrine/Metabolic	Endocrine/Metabolic	Crystal arthropathies (Phecode)	0.994809	N	ADD		rs185937162_G_T	rs185937162	420310	1210
EUR	rs185937162	P379.1	Phecode	Scleritis and episcleritis	413339	rs185937162	0.798156939	0.41921	0.748502994		0.37063668	1.511608397	T	G	G	0.0420644	34773.7	8.29022	34765.4	6	31325268	-0.807793	0.358606	negative	Sense organs	Sense organs	Scleritis and episcleritis (Phecode)	0.995121	N	ADD		rs185937162_G_T	rs185937162	413264	75
EUR	rs185937162	P528.12	Phecode	Oral aphthae	420874	rs185937162	0.798156939	0.418529	0.793487058		0.453054493	1.389732379	T	G	G	0.0421193	35453.9	13.0039	35440.9	6	31325268	-0.808977	0.285938	negative	Digestive	Digestive	Oral aphthae (Phecode)	0.995364	N	ADD		rs185937162_G_T	rs185937162	420750	124
EUR	rs185937162	P528	Phecode	Diseases of the oral soft tissues, excluding lesions specific for gingiva and tongue	426380	rs185937162	0.798156939	0.418784	0.965511914		0.88677639	1.051247252	T	G	G	0.0421431	35937.9	567.604	35370.3	6	31325268	-0.808533	0.0434042	negative	Digestive	Digestive	Diseases of the oral soft tissues no gingiva/tongue (Phecode)	0.995269	N	ADD		rs185937162_G_T	rs185937162	419847	6533
EUR	rs185937162	P531.2	Phecode	Gastric ulcer	424230	rs185937162	0.798156939	0.419622	0.967613961		0.893255918	1.048157601	T	G	G	0.0421878	35794.6	646.227	35148.4	6	31325268	-0.807076	0.0407965	negative	Digestive	Digestive	Gastric ulcer (Phecode)	0.994906	N	ADD		rs185937162_G_T	rs185937162	416735	7495
EUR	rs185937162	P695	Phecode	Erythematous conditions	422050	rs185937162	0.798156939	0.420655	0.960550203		0.87091324	1.059410692	T	G	G	0.0420659	35507.8	426.815	35081	6	31325268	-0.805286	0.049982	negative	Dermatologic	Dermatologic	Erythematous conditions (Phecode)	0.995298	N	ADD		rs185937162_G_T	rs185937162	417144	4906
EUR	rs185937162	P701.4	Phecode	Keloid scar	422215	rs185937162	0.798156939	0.419622	0.863453468		0.604499897	1.233336088	T	G	G	0.0421549	35596.9	32	35564.9	6	31325268	-0.807077	0.181911	negative	Dermatologic	Dermatologic	Keloid scar (Phecode)	0.994818	N	ADD		rs185937162_G_T	rs185937162	421880	335
EUR	rs185937162	P741.5	Phecode	Hemarthrosis	419620	rs185937162	0.798156939	0.416409	1.223534939		0.752151152	1.990334934	T	G	G	0.0420916	35325	16.9177	35308.1	6	31325268	0.812666	0.248249	positive	Musculoskeletal	Musculoskeletal	Hemarthrosis (Phecode)	0.995282	N	ADD		rs185937162_G_T	rs185937162	419378	242
EUR	rs185937162	Q0461	data_field_phenotype	sag1 antigen for Toxoplasma gondii	8900	rs185937162	0.798156939	0.420854		0.0289678	-0.0415631	0.0994987	T	G	G	0.0439427	782.18			6	31325268	0.804978	0.0359858	positive	Quantitative Measure	Infection Antigens	sag1 antigen for Toxoplasma gondii (DFP)	1.00861		ADD		rs185937162_G_T	rs185937162		8900
EUR	rs185937162	Q1183	data_field_phenotype	Remnant Cholesterol (Non-HDL, Non-LDL -Cholesterol)	109397	rs185937162	0.798156939	0.420622		-0.00845194	-0.0290214	0.0121175	T	G	G	0.0427938	9363.04			6	31325268	-0.805346	0.0104948	negative	Metabolomics	Metabolomics	Remnant Cholesterol (Non-HDL, Non-LDL-Cholesterol) (DFP)	0.997487		ADD		rs185937162_G_T	rs185937162		109397
EUR	rs185937162	P276.6	Phecode	Fluid overload	409820	rs185937162	0.799840634	0.42384	1.060142971		0.918771419	1.223271517	T	G	G	0.042118	34521.6	198.58	34323	6	31325268	0.799778	0.0730244	positive	Endocrine/Metabolic	Endocrine/Metabolic	Fluid overload (Phecode)	0.994422	N	ADD		rs185937162_G_T	rs185937162	407317	2503
EUR	rs185937162	P300	Phecode	Anxiety disorders	373533	rs185937162	0.799840634	0.422978	1.020339447		0.971307574	1.071850421	T	G	G	0.0422611	31571.8	1765.94	29805.9	6	31325268	0.801265	0.0251289	positive	Psychiatric disorders	Psychiatric disorders	Anxiety disorders (Phecode)	0.995796	N	ADD		rs185937162_G_T	rs185937162	352266	21267
EUR	rs185937162	P443.1	Phecode	Raynaud's syndrome	415139	rs185937162	0.799840634	0.422833	0.948721598		0.834139668	1.079046641	T	G	G	0.0421992	35037	246.282	34790.7	6	31325268	-0.801516	0.0656723	negative	Circulatory system	Circulatory system	Raynaud's syndrome (Phecode)	0.994999	N	ADD		rs185937162_G_T	rs185937162	412366	2773
EUR	rs185937162	P530.11	Phecode	GERD	396691	rs185937162	0.799840634	0.423672	0.984387612		0.947175995	1.023069187	T	G	G	0.0422249	33500.5	3014.89	30485.6	6	31325268	-0.800067	0.0196634	negative	Digestive	Digestive	GERD (Phecode)	0.995036	N	ADD		rs185937162_G_T	rs185937162	361319	35372
EUR	rs185937162	P735.21	Phecode	Hammer toe (acquired)	411090	rs185937162	0.799840634	0.423438	0.951547216		0.842601955	1.074585935	T	G	G	0.0421737	34674.4	277.514	34396.8	6	31325268	-0.80047	0.0620405	negative	Musculoskeletal	Musculoskeletal	Hammer toe (acquired) (Phecode)	0.995009	N	ADD		rs185937162_G_T	rs185937162	407957	3133
EUR	rs185937162	P378.5	Phecode	Paralytic strabismus	413791	rs185937162	0.802725757	0.42579	0.895367369		0.682142199	1.175240043	T	G	G	0.0420687	34815.3	54.8863	34760.4	6	31325268	-0.796417	0.138776	negative	Sense organs	Sense organs	Paralytic strabismus (Phecode)	0.995252	N	ADD		rs185937162_G_T	rs185937162	413203	588
EUR	rs185937162	P279.11	Phecode	Deficiency of humoral immunity	428193	rs185937162	0.807638863	0.429865	1.178953325		0.783404362	1.77421358	T	G	G	0.0421778	36120.5	24.0157	36096.5	6	31325268	0.789423	0.20854	positive	Endocrine/Metabolic	Endocrine/Metabolic	Deficiency of humoral immunity (Phecode)	0.995075	N	ADD		rs185937162_G_T	rs185937162	427859	334
EUR	rs185937162	P525.2	Phecode	Atrophy of edentulous alveolar ridge	414789	rs185937162	0.807638863	0.430091	1.432270779		0.586758044	3.496161215	T	G	G	0.0421747	34987.2	5	34982.2	6	31325268	0.789036	0.455317	positive	Digestive	Digestive	Atrophy of edentulous alveolar ridge (Phecode)	0.994809	N	ADD	UNFINISHED	rs185937162_G_T	rs185937162	414706	83
EUR	rs185937162	P669	Phecode	Complications of labor and delivery NEC	233155	rs185937162	0.807638863	0.429765	1.05540006		0.923190547	1.206544782	T	G	G	0.0421812	19669.5	251.521	19418	6	31325268	0.789595	0.0682875	positive	Pregnancy complications	Pregnancy complications	Complications of labor and delivery NEC (Phecode)	0.993262	N	ADD		rs185937162_G_T	rs185937162	230028	3127
EUR	rs185937162	P755.1	Phecode	Congenital deformities of feet	427303	rs185937162	0.807638863	0.42954	1.167276569		0.795266573	1.713299833	T	G	G	0.0421727	36041	27.2627	36013.8	6	31325268	0.789978	0.195794	positive	Congenital anomalies	Congenital anomalies	Congenital deformities of feet (Phecode)	0.995025	N	ADD		rs185937162_G_T	rs185937162	426929	374
EUR	rs185937162	P291.4	Phecode	Specific nonpsychotic mental disorders due to brain damage	410090	rs185937162	0.808584856	0.431019	1.354138314		0.636727729	2.879869139	T	G	G	0.0422374	34642.2	7.00391	34635.2	6	31325268	0.78745	0.384997	positive	Psychiatric disorders	Psychiatric disorders	Nonpsychotic mental disorders due to brain damage (Phecode)	0.995426	N	ADD		rs185937162_G_T	rs185937162	409977	113
EUR	rs185937162	P180.1	Phecode	Cervical cancer	200139	rs185937162	0.80919629	0.435455	1.118494417		0.844131178	1.482028185	T	G	G	0.0424204	16979.9	50.9764	16929	6	31325268	0.779891	0.143589	positive	Neoplasms	Neoplasms	Cervical cancer (Phecode)	0.99321	N	ADD		rs185937162_G_T	rs185937162	199468	671
EUR	rs185937162	P347	Phecode	Cataplexy and narcolepsy	404699	rs185937162	0.80919629	0.434086	1.432000046		0.582377264	3.521114362	T	G	G	0.0422039	34159.7	4.91766	34154.8	6	31325268	0.78222	0.459042	positive	Neurological	Neurological	Cataplexy and narcolepsy (Phecode)	0.994667	N	ADD	UNFINISHED	rs185937162_G_T	rs185937162	404615	84
EUR	rs185937162	P379.2	Phecode	Disorders of vitreous body	416181	rs185937162	0.80919629	0.434148	0.953779829		0.847105863	1.073873936	T	G	G	0.042066	35014.1	290.506	34723.6	6	31325268	-0.782113	0.060511	negative	Sense organs	Sense organs	Disorders of vitreous body (Phecode)	0.995275	N	ADD		rs185937162_G_T	rs185937162	412866	3315
EUR	rs185937162	P441.2	Phecode	Chronic vascular insufficiency of intestine	412931	rs185937162	0.80919629	0.433672	1.288022422		0.683508311	2.427190357	T	G	G	0.0421731	34829.2	9.96863	34819.2	6	31325268	0.782924	0.323285	positive	Circulatory system	Circulatory system	Chronic vascular insufficiency of intestine (Phecode)	0.995085	N	ADD		rs185937162_G_T	rs185937162	412781	150
EUR	rs185937162	P521	Phecode	Diseases of hard tissues of teeth	419366	rs185937162	0.80919629	0.431818	0.963047854		0.876746918	1.05783949	T	G	G	0.0422068	35400.2	464.921	34935.3	6	31325268	-0.786085	0.0478998	negative	Digestive	Digestive	Diseases of hard tissues of teeth (Phecode)	0.994647	N	ADD		rs185937162_G_T	rs185937162	414028	5338
EUR	rs185937162	P626.11	Phecode	Absent or infrequent menstruation	203074	rs185937162	0.80919629	0.43415	1.304684208		0.669962884	2.540747234	T	G	G	0.0422026	17140.5	9	17131.5	6	31325268	0.782109	0.340056	positive	Genitourinary	Genitourinary	Absent or infrequent menstruation (Phecode)	0.994075	N	ADD		rs185937162_G_T	rs185937162	202936	138
EUR	rs185937162	P687	Phecode	Symptoms affecting skin	428779	rs185937162	0.80919629	0.432556	1.028333678		0.959030229	1.102647678	T	G	G	0.0421616	36156	848.125	35307.9	6	31325268	0.784826	0.0355999	positive	Dermatologic	Dermatologic	Symptoms affecting skin (Phecode)	0.994956	N	ADD		rs185937162_G_T	rs185937162	418429	10350
EUR	rs185937162	P726.3	Phecode	Bursitis	385219	rs185937162	0.80919629	0.435113	1.080579926		0.889481877	1.312740806	T	G	G	0.0422155	32524.4	106.639	32417.8	6	31325268	0.780472	0.0992969	positive	Musculoskeletal	Musculoskeletal	Bursitis (Phecode)	0.994588	N	ADD		rs185937162_G_T	rs185937162	383862	1357
EUR	rs185937162	Q0617	data_field_phenotype	Basophil count	416440	rs185937162	0.80919629	0.434938		0.00388209	-0.0058631	0.0136273	T	G	G	0.0421757	35127.3			6	31325268	0.780771	0.00497213	positive	Quantitative Measure	Blood Count	Basophil count (DFP)	0.994971		ADD		rs185937162_G_T	rs185937162		416440
EUR	rs185937162	Q1216	data_field_phenotype	Triglycerides in HDL	109397	rs185937162	0.80919629	0.435913		0.00815662	-0.0123624	0.0286756	T	G	G	0.0427938	9363.04			6	31325268	0.779117	0.0104691	positive	Metabolomics	Metabolomics	Triglycerides in HDL (DFP)	0.997487		ADD		rs185937162_G_T	rs185937162		109397
EUR	rs185937162	Q1223	data_field_phenotype	Triglycerides in Medium LDL	112820	rs185937162	0.80919629	0.436015		0.00799796	-0.0121264	0.0281223	T	G	G	0.0427519	9646.54			6	31325268	0.778944	0.0102677	positive	Metabolomics	Metabolomics	Triglycerides in M-LDL (DFP)	0.997861		ADD		rs185937162_G_T	rs185937162		112820
EUR	rs185937162	P158	Phecode	Neoplasm of unspecified nature of digestive system	402814	rs185937162	0.809643955	0.436681	0.946029043		0.822598424	1.087981826	T	G	G	0.0421469	33954.7	208.565	33746.2	6	31325268	-0.77781	0.071331	negative	Neoplasms	Neoplasms	Neoplasm of unspecified nature of digestive system (Phecode)	0.995123	N	ADD		rs185937162_G_T	rs185937162	400460	2354
EUR	rs185937162	P446.4	Phecode	Wegener's granulomatosis	413054	rs185937162	0.810177683	0.437421	1.194035554		0.763189828	1.868111339	T	G	G	0.0421715	34838.2	20.0078	34818.2	6	31325268	0.776555	0.228366	positive	Circulatory system	Circulatory system	Wegener's granulomatosis (Phecode)	0.995079	N	ADD		rs185937162_G_T	rs185937162	412774	280
EUR	rs185937162	P567	Phecode	Peritonitis and retroperitoneal infections	396069	rs185937162	0.810177683	0.437819	1.06760844		0.904985565	1.259456947	T	G	G	0.0421877	33418.5	148.196	33270.3	6	31325268	0.775881	0.084318	positive	Digestive	Digestive	Peritonitis and retroperitoneal infections (Phecode)	0.994358	N	ADD		rs185937162_G_T	rs185937162	394198	1871
EUR	rs185937162	P386.2	Phecode	Peripheral or central vertigo	418444	rs185937162	0.812658502	0.439586	0.931358853		0.777683592	1.115404178	T	G	G	0.0422165	35330.5	125.2	35205.3	6	31325268	-0.772892	0.0920053	negative	Sense organs	Sense organs	Peripheral or central vertigo (Phecode)	0.99466	N	ADD		rs185937162_G_T	rs185937162	417040	1404
EUR	rs185937162	P250.14	Phecode	Type 1 diabetes with neurological manifestations	395930	rs185937162	0.812794492	0.440086	1.183191114		0.771956369	1.813496403	T	G	G	0.0423115	33504.8	22	33482.8	6	31325268	0.772048	0.217882	positive	Endocrine/Metabolic	Endocrine/Metabolic	T1 diabetes with neurological manifestations (Phecode)	0.994527	N	ADD		rs185937162_G_T	rs185937162	395625	305
EUR	rs185937162	P257.1	Phecode	Testicular hypofunction	202025	rs185937162	0.814881232	0.442877	0.865598518		0.598709183	1.251472044	T	G	G	0.0420429	16987.4	29.898	16957.5	6	31325268	-0.767344	0.18809	negative	Endocrine/Metabolic	Endocrine/Metabolic	Testicular hypofunction (Phecode)	0.996813	N	ADD		rs185937162_G_T	rs185937162	201709	316
EUR	rs185937162	P363.3	Phecode	Chorioretinal scars	405672	rs185937162	0.814881232	0.44231	0.847486355		0.555645076	1.292614261	T	G	G	0.0420628	34127.4	22.8157	34104.6	6	31325268	-0.768298	0.215384	negative	Sense organs	Sense organs	Chorioretinal scars (Phecode)	0.99522	N	ADD		rs185937162_G_T	rs185937162	405438	234
EUR	rs185937162	P427.9	Phecode	Palpitations	389852	rs185937162	0.814881232	0.442899	0.968598051		0.892801343	1.050836308	T	G	G	0.0422054	32907.7	621.729	32286	6	31325268	-0.767307	0.0415765	negative	Circulatory system	Circulatory system	Palpitations (Phecode)	0.99478	N	ADD		rs185937162_G_T	rs185937162	382679	7173
EUR	rs185937162	P573.5	Phecode	Jaundice (not of newborn)	411432	rs185937162	0.814881232	0.442926	1.071161546		0.898650227	1.276786991	T	G	G	0.0421229	34661.4	131.043	34530.4	6	31325268	0.767262	0.0895954	positive	Digestive	Digestive	Jaundice (not of newborn) (Phecode)	0.994906	N	ADD		rs185937162_G_T	rs185937162	409765	1667
EUR	rs185937162	Q1041	data_field_phenotype	Cholesteryl Esters in Chylomicrons and Extremely Large VLDL	92604	rs185937162	0.815960989	0.443941		-0.00869946	-0.0309716	0.0135727	T	G	G	0.0424541	7862.84			6	31325268	-0.765559	0.0113635	negative	Metabolomics	Metabolomics	Cholesteryl Esters in Chylomicrons and EL-VLDL (DFP)	0.999848		ADD		rs185937162_G_T	rs185937162		92604
EUR	rs185937162	P182	Phecode	Malignant neoplasm of uterus	202051	rs185937162	0.816330096	0.444865	1.055422338		0.919024731	1.212058038	T	G	G	0.0424034	17135.3	213.839	16921.5	6	31325268	0.764003	0.0706027	positive	Neoplasms	Neoplasms	Malignant neoplasm of uterus (Phecode)	0.993099	N	ADD		rs185937162_G_T	rs185937162	199388	2663
EUR	rs185937162	P619.3	Phecode	Noninflammatory disorders of cervix	230522	rs185937162	0.816330096	0.445855	0.957836057		0.857427033	1.070010807	T	G	G	0.0422016	19456.8	335.871	19120.9	6	31325268	-0.762344	0.0565025	negative	Genitourinary	Genitourinary	Noninflammatory disorders of cervix (Phecode)	0.994532	N	ADD		rs185937162_G_T	rs185937162	226705	3817
EUR	rs185937162	P740.9	Phecode	Osteoarthrosis NOS	406845	rs185937162	0.816330096	0.445351	0.983361523		0.941885655	1.026663477	T	G	G	0.042199	34336.9	2395.28	31941.6	6	31325268	-0.763188	0.0219876	negative	Musculoskeletal	Musculoskeletal	Osteoarthrosis NOS (Phecode)	0.994441	N	ADD		rs185937162_G_T	rs185937162	378710	28135
EUR	rs185937162	Q1107	data_field_phenotype	Free Cholesterol in Small VLDL	112806	rs185937162	0.816330096	0.445761		-0.00793508	-0.0283317	0.0124615	T	G	G	0.0427616	9647.54			6	31325268	-0.762504	0.0104066	negative	Metabolomics	Metabolomics	Free Cholesterol in S-VLDL (DFP)	0.997847		ADD		rs185937162_G_T	rs185937162		112806
EUR	rs185937162	P727.5	Phecode	Rupture of synovium	385046	rs185937162	0.81791728	0.447151	0.926663825		0.761434848	1.127738996	T	G	G	0.0422399	32528.6	105.459	32423.2	6	31325268	-0.760174	0.100196	negative	Musculoskeletal	Musculoskeletal	Rupture of synovium (Phecode)	0.994662	N	ADD		rs185937162_G_T	rs185937162	383885	1161
EUR	rs185937162	P592	Phecode	Cystitis and urethritis	392114	rs185937162	0.818567609	0.447936	1.039372468		0.940707224	1.14838646	T	G	G	0.0421047	33019.7	411.522	32608.2	6	31325268	0.75886	0.0508889	positive	Genitourinary	Genitourinary	Cystitis and urethritis (Phecode)	0.994772	N	ADD		rs185937162_G_T	rs185937162	387014	5100
EUR	rs185937162	Q1218	data_field_phenotype	Triglycerides in LDL	109397	rs185937162	0.81962199	0.448943		0.00790475	-0.0125567	0.0283662	T	G	G	0.0427938	9363.04			6	31325268	0.757181	0.0104397	positive	Metabolomics	Metabolomics	Triglycerides in LDL (DFP)	0.997487		ADD		rs185937162_G_T	rs185937162		109397
EUR	rs185937162	P531.5	Phecode	Gastrojejunal ulcer	417844	rs185937162	0.820021389	0.449592	1.410819291		0.578108199	3.442968941	T	G	G	0.0421622	35234.5	5.00391	35229.5	6	31325268	0.756096	0.455194	positive	Digestive	Digestive	Gastrojejunal ulcer (Phecode)	0.994947	N	ADD		rs185937162_G_T	rs185937162	417762	82
EUR	rs185937162	P242.3	Phecode	Exophthalmos	401837	rs185937162	0.820224996	0.452209	0.840958019		0.535354833	1.321012688	T	G	G	0.0427011	34317.8	20.0117	34297.7	6	31325268	-0.751737	0.230419	negative	Endocrine/Metabolic	Endocrine/Metabolic	Exophthalmos (Phecode)	0.994561	N	ADD		rs185937162_G_T	rs185937162	401638	199
EUR	rs185937162	P359	Phecode	Muscular dystrophies and other myopathies	425226	rs185937162	0.820224996	0.452111	1.100525281		0.857360872	1.412660831	T	G	G	0.0421821	35873.9	64.6039	35809.3	6	31325268	0.7519	0.127394	positive	Neurological	Neurological	Muscular dystrophies and other myopathies (Phecode)	0.994855	N	ADD		rs185937162_G_T	rs185937162	424388	838
EUR	rs185937162	P361	Phecode	Retinal detachments and defects	410155	rs185937162	0.820224996	0.451925	1.03822646		0.941548659	1.144835418	T	G	G	0.0420271	34475.3	427.69	34047.6	6	31325268	0.75221	0.0498719	positive	Sense organs	Sense organs	Retinal detachments and defects (Phecode)	0.995134	N	ADD		rs185937162_G_T	rs185937162	404879	5276
EUR	rs185937162	P395	Phecode	Heart valve disorders	423299	rs185937162	0.820224996	0.452716	0.975019988		0.912733546	1.041567935	T	G	G	0.0421785	35708.2	965.306	34742.9	6	31325268	-0.750895	0.0336846	negative	Circulatory system	Circulatory system	Heart valve disorders (Phecode)	0.994924	N	ADD		rs185937162_G_T	rs185937162	412055	11244
EUR	rs185937162	P433.8	Phecode	Late effects of cerebrovascular disease	411913	rs185937162	0.820224996	0.452324	1.051358881		0.922628384	1.198052446	T	G	G	0.0422626	34817	238.541	34578.5	6	31325268	0.751546	0.0666407	positive	Circulatory system	Circulatory system	Late effects of cerebrovascular disease (Phecode)	0.994997	N	ADD		rs185937162_G_T	rs185937162	408938	2975
EUR	rs185937162	P561.2	Phecode	Flatulence	315416	rs185937162	0.820224996	0.450932	0.956562497		0.852253358	1.073635275	T	G	G	0.042296	26681.7	307.341	26374.3	6	31325268	-0.753862	0.0589093	negative	Digestive	Digestive	Flatulence (Phecode)	0.994909	N	ADD		rs185937162_G_T	rs185937162	311914	3502
EUR	rs185937162	P619.1	Phecode	Noninflammatory disorders of ovary, fallopian tube, and broad ligament	228112	rs185937162	0.820224996	0.451666	1.084465787		0.878032505	1.339435803	T	G	G	0.0421779	19242.5	90.7215	19151.8	6	31325268	0.752641	0.107737	positive	Genitourinary	Genitourinary	Noninflammatory disorders of ovary, fallopian tube (Phecode)	0.994006	N	ADD		rs185937162_G_T	rs185937162	226950	1162
EUR	rs185937162	P2017	composite_phenotype	Acute angle closure glaucoma	194654	rs185937162	0.820488653	0.453292	1.071833188		0.894110494	1.284887919	T	G	G	0.0425285	16556.7	124.008	16432.7	6	31325268	0.749938	0.0925018	positive	Safety	Safety	Acute angle closure glaucoma (CP)	0.994556	N	ADD		rs185937162_G_T	rs185937162	193081	1573
EUR	rs185937162	P2060	composite_phenotype	Family history Parkinson's disease	429851	rs185937162	0.82110804	0.454505	0.980507511		0.93119407	1.032420055	T	G	G	0.0421675	36251.5	1590.62	34660.8	6	31325268	-0.747926	0.0263242	negative	Neurological	Neurological	Family history Parkinson's disease (CP)	0.995067	N	ADD		rs185937162_G_T	rs185937162	411364	18487
EUR	rs185937162	P290	Phecode	Delirium dementia and amnestic and other cognitive disorders	419892	rs185937162	0.82110804	0.455974	1.025936706		0.95914061	1.097382852	T	G	G	0.0422151	35451.6	941.733	34509.9	6	31325268	0.745492	0.0343482	positive	Psychiatric disorders	Psychiatric disorders	Delirium dementia and other cognitive disorders (Phecode)	0.99513	N	ADD		rs185937162_G_T	rs185937162	408389	11503
EUR	rs185937162	P293.1	Phecode	Swelling, mass, or lump in head and neck [Space-occupying lesion, intracranial NOS]	426396	rs185937162	0.82110804	0.454366	1.071233836		0.894534395	1.282839077	T	G	G	0.0421863	35976.1	124.231	35851.9	6	31325268	0.748156	0.0919736	positive	Psychiatric disorders	Psychiatric disorders	Swelling, mass, or lump in head and neck (Phecode)	0.995069	N	ADD		rs185937162_G_T	rs185937162	424816	1580
EUR	rs185937162	P427.1	Phecode	Paroxysmal tachycardia, unspecified	389100	rs185937162	0.82110804	0.455364	1.034797123		0.945912711	1.132032326	T	G	G	0.0421759	32821.3	509.957	32311.4	6	31325268	0.746502	0.0458215	positive	Circulatory system	Circulatory system	Paroxysmal tachycardia, unspecified (Phecode)	0.994473	N	ADD		rs185937162_G_T	rs185937162	382866	6234
EUR	rs185937162	P427.6	Phecode	Premature beats	385547	rs185937162	0.82110804	0.455369	1.059832864		0.909860154	1.234522178	T	G	G	0.0421881	32531	174.267	32356.7	6	31325268	0.746493	0.0778449	positive	Circulatory system	Circulatory system	Premature beats (Phecode)	0.994591	N	ADD		rs185937162_G_T	rs185937162	383364	2183
EUR	rs185937162	P578.1	Phecode	Hematemesis	396646	rs185937162	0.82110804	0.456219	0.956745534		0.851694446	1.074756863	T	G	G	0.0422232	33495.3	301.69	33193.6	6	31325268	-0.745086	0.0593431	negative	Digestive	Digestive	Hematemesis (Phecode)	0.995801	N	ADD		rs185937162_G_T	rs185937162	393198	3448
EUR	rs185937162	P348	Phecode	Other conditions of brain	407558	rs185937162	0.821681994	0.456969	0.95624235		0.849913734	1.075886584	T	G	G	0.0422242	34417.6	293.757	34123.8	6	31325268	-0.743847	0.0601464	negative	Neurological	Neurological	Other conditions of brain (Phecode)	0.994859	N	ADD		rs185937162_G_T	rs185937162	404195	3363
EUR	rs185937162	P145	Phecode	Cancer of mouth	426605	rs185937162	0.822588745	0.4665	0.934762897		0.7795569	1.120876436	T	G	G	0.0421582	35969.8	123.235	35846.6	6	31325268	-0.728185	0.092639	negative	Neoplasms	Neoplasms	Cancer of mouth (Phecode)	0.994841	N	ADD		rs185937162_G_T	rs185937162	425227	1378
EUR	rs185937162	P189.1	Phecode	Cancer of kidney and renal pelvis	423907	rs185937162	0.822588745	0.464064	0.950127792		0.828527872	1.089576242	T	G	G	0.0421255	35714.5	217.412	35497.1	6	31325268	-0.732171	0.0698723	negative	Neoplasms	Neoplasms	Cancer of kidney and renal pelvis (Phecode)	0.99525	N	ADD		rs185937162_G_T	rs185937162	421440	2467
EUR	rs185937162	P194	Phecode	Cancer of other endocrine glands	426155	rs185937162	0.822588745	0.463319	1.230690467		0.706693804	2.143223022	T	G	G	0.042163	35935.9	13	35922.9	6	31325268	0.733393	0.283034	positive	Neoplasms	Neoplasms	Cancer of other endocrine glands (Phecode)	0.994966	N	ADD		rs185937162_G_T	rs185937162	425966	189
EUR	rs185937162	P195	Phecode	Cancer, suspected or other	403164	rs185937162	0.822588745	0.472497	0.986027983		0.948874635	1.024622708	T	G	G	0.0421863	34016	3089.21	30926.8	6	31325268	-0.718421	0.019592	negative	Neoplasms	Neoplasms	Cancer, suspected or other (Phecode)	0.995439	N	ADD		rs185937162_G_T	rs185937162	366946	36218
EUR	rs185937162	P198.6	Phecode	Secondary malignancy of bone	376144	rs185937162	0.822588745	0.460767	1.036780837		0.941894527	1.141225516	T	G	G	0.0421119	31680.3	446.686	31233.6	6	31325268	0.737584	0.0489713	positive	Neoplasms	Neoplasms	Secondary malignancy of bone (Phecode)	0.995185	N	ADD		rs185937162_G_T	rs185937162	370654	5490
EUR	rs185937162	P2020	composite_phenotype	Asthma	211797	rs185937162	0.822588745	0.46138	0.986757712		0.952362812	1.022390349	T	G	G	0.042779	18120.9	4214.09	13906.8	6	31325268	-0.736577	0.0181004	negative	Safety	Safety	Asthma (CP)	0.994838	N	ADD		rs185937162_G_T	rs185937162	162885	48912
EUR	rs185937162	P2030	composite_phenotype	Cerebral haemorrhage	205888	rs185937162	0.822588745	0.474213	1.03912406		0.935444944	1.154291888	T	G	G	0.0426702	17570.5	375.416	17195.1	6	31325268	0.71564	0.0536279	positive	Neurological	Neurological	Cerebral haemorrhage (CP)	0.994128	N	ADD		rs185937162_G_T	rs185937162	201319	4569
EUR	rs185937162	P2038	composite_phenotype	Guillain-Barre syndrome	202206	rs185937162	0.822588745	0.471306	0.897569382		0.668923167	1.204372353	T	G	G	0.0427164	17275	47.149	17227.9	6	31325268	-0.720355	0.150014	negative	Neurological	Neurological	Guillain-Barre syndrome (CP)	0.993902	N	ADD		rs185937162_G_T	rs185937162	201709	497
EUR	rs185937162	P2064	composite_phenotype	Family history Chronic bronchitis/emphysema	430129	rs185937162	0.822588745	0.462432	0.989579725		0.962315717	1.017614914	T	G	G	0.0421473	36257.5	6347.21	29910.3	6	31325268	-0.734848	0.0142526	negative	Respiratory	Respiratory	Family history Chronic bronchitis/emphysema (CP)	0.99494	N	ADD		rs185937162_G_T	rs185937162	355567	74562
EUR	rs185937162	P250.2	Phecode	Type 2 diabetes	426802	rs185937162	0.822588745	0.46361	1.014891503		0.975552651	1.055812353	T	G	G	0.0422044	36025.9	2878.83	33147	6	31325268	0.732915	0.0201683	positive	Endocrine/Metabolic	Endocrine/Metabolic	T2 diabetes (Phecode)	0.994921	N	ADD		rs185937162_G_T	rs185937162	391682	35120
EUR	rs185937162	P288.1	Phecode	Decreased white blood cell count	420976	rs185937162	0.822588745	0.462586	1.033982881		0.945778518	1.130412273	T	G	G	0.042203	35532.9	515.149	35017.8	6	31325268	0.734595	0.0454925	positive	Haematopoietic	Haematopoietic	Decreased white blood cell count (Phecode)	0.995114	N	ADD		rs185937162_G_T	rs185937162	414670	6306
EUR	rs185937162	P288.11	Phecode	Neutropenia	420976	rs185937162	0.822588745	0.462586	1.033982881		0.945778518	1.130412273	T	G	G	0.042203	35532.9	515.149	35017.8	6	31325268	0.734595	0.0454925	positive	Haematopoietic	Haematopoietic	Neutropenia (Phecode)	0.995114	N	ADD		rs185937162_G_T	rs185937162	414670	6306
EUR	rs185937162	P315.2	Phecode	Speech and language disorder	427493	rs185937162	0.822588745	0.470063	1.209826208		0.721568401	2.028471628	T	G	G	0.0421579	36044.4	14.9961	36029.4	6	31325268	0.722377	0.263681	positive	Psychiatric disorders	Psychiatric disorders	Speech and language disorder (Phecode)	0.995263	N	ADD		rs185937162_G_T	rs185937162	427277	216
EUR	rs185937162	P323	Phecode	Encephalitis	427776	rs185937162	0.822588745	0.462059	0.909024798		0.704984949	1.172117207	T	G	G	0.0421755	36083.3	62.8235	36020.5	6	31325268	-0.735461	0.129695	negative	Neurological	Neurological	Encephalitis (Phecode)	0.994911	N	ADD		rs185937162_G_T	rs185937162	427092	684
EUR	rs185937162	P339	Phecode	Other headache syndromes	424426	rs185937162	0.822588745	0.471085	1.02287559		0.961852913	1.087767618	T	G	G	0.0421961	35818.3	1100.27	34718	6	31325268	0.720715	0.0313829	positive	Neurological	Neurological	Other headache syndromes (Phecode)	0.995263	N	ADD		rs185937162_G_T	rs185937162	411007	13419
EUR	rs185937162	P350.2	Phecode	Abnormality of gait	426679	rs185937162	0.822588745	0.469154	1.029532129		0.951510999	1.113945484	T	G	G	0.0422124	36022.3	667.462	35354.8	6	31325268	0.723857	0.0402068	positive	Neurological	Neurological	Abnormality of gait (Phecode)	0.994931	N	ADD		rs185937162_G_T	rs185937162	418476	8203
EUR	rs185937162	P369.2	Phecode	Eye infection, viral	415059	rs185937162	0.822588745	0.470049	0.870117553		0.596537695	1.269153107	T	G	G	0.0420118	34874.8	28.5255	34846.3	6	31325268	-0.722399	0.192596	negative	Sense organs	Sense organs	Eye infection, viral (Phecode)	0.995295	N	ADD		rs185937162_G_T	rs185937162	414761	298
EUR	rs185937162	P426.21	Phecode	First degree AV block	386692	rs185937162	0.822588745	0.465411	0.957670944		0.852674841	1.075596122	T	G	G	0.0422068	32642.1	306.702	32335.4	6	31325268	-0.729965	0.0592482	negative	Circulatory system	Circulatory system	First degree AV block (Phecode)	0.994706	N	ADD		rs185937162_G_T	rs185937162	383182	3510
EUR	rs185937162	P480.1	Phecode	Bacterial pneumonia	418977	rs185937162	0.822588745	0.461999	0.980065468		0.928884595	1.034078042	T	G	G	0.0421032	35280.6	1486.86	33793.7	6	31325268	-0.73556	0.0273687	negative	Respiratory	Respiratory	Bacterial pneumonia (Phecode)	0.995461	N	ADD		rs185937162_G_T	rs185937162	401559	17418
EUR	rs185937162	P481	Phecode	Influenza	405266	rs185937162	0.822588745	0.472695	0.941601853		0.798983693	1.109673467	T	G	G	0.0420662	34096	150.871	33945.1	6	31325268	-0.7181	0.0837981	negative	Respiratory	Respiratory	Influenza (Phecode)	0.995084	N	ADD		rs185937162_G_T	rs185937162	403561	1705
EUR	rs185937162	P5002	data_field_phenotype	Usual bad sleeper compared to never/sometimes	416400	rs185937162	0.822588745	0.473527	0.991384866		0.968213549	1.015118155	T	G	G	0.0421395	35093.7	10423.4	24670.4	6	31325268	-0.716752	0.0120693	negative	Symptoms	Sleep	Usual bad sleeper (DFP)	0.994912	N	ADD		rs185937162_G_T	rs185937162	293342	123058
EUR	rs185937162	P532	Phecode	Dysphagia	377776	rs185937162	0.822588745	0.462121	1.023025229		0.962797504	1.08701678	T	G	G	0.0421528	31848.6	1140.18	30708.4	6	31325268	0.735358	0.0309564	positive	Digestive	Digestive	Dysphagia (Phecode)	0.995909	N	ADD		rs185937162_G_T	rs185937162	363876	13900
EUR	rs185937162	P550.1	Phecode	Inguinal hernia	383508	rs185937162	0.822588745	0.471678	0.982723717		0.93717199	1.030488019	T	G	G	0.0422815	32430.6	2079.68	30350.9	6	31325268	-0.719752	0.0242153	negative	Digestive	Digestive	Inguinal hernia (Phecode)	0.995133	N	ADD		rs185937162_G_T	rs185937162	359193	24315
EUR	rs185937162	P571	Phecode	Chronic liver disease and cirrhosis	417276	rs185937162	0.822588745	0.469777	1.029038436		0.952190514	1.112090987	T	G	G	0.0421082	35141.5	683.145	34458.4	6	31325268	0.722842	0.0396011	positive	Digestive	Digestive	Chronic liver disease and cirrhosis (Phecode)	0.995165	N	ADD		rs185937162_G_T	rs185937162	408903	8373
EUR	rs185937162	P594.3	Phecode	Calculus of ureter	420015	rs185937162	0.822588745	0.47084	0.959545559		0.857662355	1.073525781	T	G	G	0.0421242	35385.6	324.718	35060.8	6	31325268	-0.721112	0.0572693	negative	Genitourinary	Genitourinary	Calculus of ureter (Phecode)	0.994998	N	ADD		rs185937162_G_T	rs185937162	416276	3739
EUR	rs185937162	P614.1	Phecode	Pelvic peritoneal adhesions, female (postoperative) (postinfection)	231058	rs185937162	0.822588745	0.470696	0.95919581		0.856545722	1.074150776	T	G	G	0.0422458	19522.5	322.223	19200.3	6	31325268	-0.721346	0.0577501	negative	Genitourinary	Genitourinary	Pelvic peritoneal adhesions, female (Phecode)	0.994299	N	ADD		rs185937162_G_T	rs185937162	227386	3672
EUR	rs185937162	P695.8	Phecode	Other specified erythematous conditions	418220	rs185937162	0.822588745	0.461976	0.891392712		0.656193813	1.210897105	T	G	G	0.0420482	35170.8	43.3098	35127.5	6	31325268	-0.735597	0.156294	negative	Dermatologic	Dermatologic	Other specified erythematous conditions (Phecode)	0.995171	N	ADD		rs185937162_G_T	rs185937162	417762	458
EUR	rs185937162	P709.3	Phecode	Systemic sclerosis	413561	rs185937162	0.822588745	0.474643	0.876140077		0.609744944	1.258930539	T	G	G	0.0420501	34780.6	31	34749.6	6	31325268	-0.714945	0.184947	negative	Dermatologic	Dermatologic	Systemic sclerosis (Phecode)	0.994921	N	ADD		rs185937162_G_T	rs185937162	413234	327
EUR	rs185937162	P724.8	Phecode	Other symptoms referable to back	403354	rs185937162	0.822588745	0.461038	0.834264929		0.515293924	1.35067054	T	G	G	0.0421307	33987.1	17.553	33969.6	6	31325268	-0.737139	0.245825	negative	Musculoskeletal	Musculoskeletal	Other symptoms referable to back (Phecode)	0.99486	N	ADD		rs185937162_G_T	rs185937162	403178	176
EUR	rs185937162	P739	Phecode	Contracture of joint	409199	rs185937162	0.822588745	0.475056	1.08974366		0.860807437	1.379565327	T	G	G	0.0421437	34490.3	72.4745	34417.8	6	31325268	0.714277	0.120321	positive	Musculoskeletal	Musculoskeletal	Contracture of joint (Phecode)	0.995027	N	ADD		rs185937162_G_T	rs185937162	408263	936
EUR	rs185937162	P748	Phecode	Anomalies of respiratory system, congenital	428395	rs185937162	0.822588745	0.469646	0.798843275		0.434578546	1.468439563	T	G	G	0.04215	36113.7	11.0079	36102.7	6	31325268	-0.723055	0.310613	negative	Congenital anomalies	Congenital anomalies	Anomalies of respiratory system, congenital (Phecode)	0.995124	N	ADD		rs185937162_G_T	rs185937162	428289	106
EUR	rs185937162	P750.1	Phecode	Upper gastrointestinal congenital anomalies	426165	rs185937162	0.822588745	0.473801	0.912017657		0.708857888	1.17339629	T	G	G	0.0421586	35933	63.9294	35869.1	6	31325268	-0.716308	0.128575	negative	Congenital anomalies	Congenital anomalies	Upper gastrointestinal congenital anomalies (Phecode)	0.995133	N	ADD		rs185937162_G_T	rs185937162	425466	699
EUR	rs185937162	P789	Phecode	Nausea and vomiting	428919	rs185937162	0.822588745	0.46916	0.98271406		0.937400401	1.030222611	T	G	G	0.0421692	36174.4	1924.49	34249.9	6	31325268	-0.723847	0.0240878	negative	Symptoms	Symptoms	Nausea and vomiting (Phecode)	0.994973	N	ADD		rs185937162_G_T	rs185937162	406358	22561
EUR	rs185937162	P807	Phecode	Fracture of ribs	399661	rs185937162	0.822588745	0.466788	1.046781722		0.92550602	1.183954574	T	G	G	0.0421819	33716.9	268.09	33448.8	6	31325268	0.727715	0.0628275	positive	Injuries & poisonings	Injuries & poisonings	Fracture of ribs (Phecode)	0.995275	N	ADD		rs185937162_G_T	rs185937162	396347	3314
EUR	rs185937162	P938.2	Phecode	Chronic dermatitis due to solar radiation	421194	rs185937162	0.822588745	0.475168	0.898125612		0.668757649	1.20617077	T	G	G	0.04215	35506.6	46.7294	35459.9	6	31325268	-0.714095	0.150457	negative	Dermatologic	Dermatologic	Chronic dermatitis due to solar radiation (Phecode)	0.994978	N	ADD		rs185937162_G_T	rs185937162	420696	498
EUR	rs185937162	Q0521	data_field_phenotype	Oestradiol	70141	rs185937162	0.822588745	0.469007		-0.00811797	-0.0300914	0.0138554	T	G	G	0.0419403	5883.47			6	31325268	-0.724099	0.0112111	negative	Quantitative Measure	Blood Biochemistry	Oestradiol (DFP)	0.989679		ADD		rs185937162_G_T	rs185937162		70141
EUR	rs185937162	Q1035	data_field_phenotype	Cholesterol to Total Lipids in Small HDL percentage	109397	rs185937162	0.822588745	0.474474		-0.00751162	-0.0280962	0.0130729	T	G	G	0.0427938	9363.04			6	31325268	-0.715221	0.0105025	negative	Metabolomics	Metabolomics	Cholesterol to Total Lipids in S-HDL % (DFP)	0.997487		ADD		rs185937162_G_T	rs185937162		109397
EUR	rs185937162	Q1111	data_field_phenotype	Free Cholesterol in Very Small VLDL	109397	rs185937162	0.822588745	0.475027		-0.00741319	-0.0277535	0.0129271	T	G	G	0.0427938	9363.04			6	31325268	-0.714326	0.0103779	negative	Metabolomics	Metabolomics	Free Cholesterol in VS-VLDL (DFP)	0.997487		ADD		rs185937162_G_T	rs185937162		109397
EUR	rs185937162	Q1116	data_field_phenotype	Free Cholesterol to Total Lipids in Large VLDL percentage	109347	rs185937162	0.822588745	0.460989		-0.00779769	-0.0285285	0.0129331	T	G	G	0.0425428	9303.86			6	31325268	-0.737221	0.0105771	negative	Metabolomics	Metabolomics	Free Cholesterol to Total Lipids in L-VLDL % (DFP)	0.998179		ADD		rs185937162_G_T	rs185937162		109347
EUR	rs185937162	Q1151	data_field_phenotype	Phospholipids in LDL	109397	rs185937162	0.822588745	0.46836		-0.00764531	-0.0283093	0.0130186	T	G	G	0.0427938	9363.04			6	31325268	-0.725153	0.010543	negative	Metabolomics	Metabolomics	Phospholipids in LDL (DFP)	0.997487		ADD		rs185937162_G_T	rs185937162		109397
EUR	rs185937162	Q1222	data_field_phenotype	Triglycerides in Medium HDL	112796	rs185937162	0.822588745	0.462944		0.00758437	-0.0126675	0.0278362	T	G	G	0.042761	9646.55			6	31325268	0.734011	0.0103328	positive	Metabolomics	Metabolomics	Triglycerides in M-HDL (DFP)	0.997852		ADD		rs185937162_G_T	rs185937162		112796
EUR	rs185937162	P257	Phecode	Testicular dysfunction	202038	rs185937162	0.822968636	0.475871	0.876454915		0.609938335	1.259420465	T	G	G	0.0420427	16988.4	30.898	16957.5	6	31325268	-0.71296	0.184964	negative	Endocrine/Metabolic	Endocrine/Metabolic	Testicular dysfunction (Phecode)	0.996811	N	ADD		rs185937162_G_T	rs185937162	201707	331
EUR	rs185937162	P378.2	Phecode	Nystagmus and other irregular eye movements	413719	rs185937162	0.822968636	0.476251	0.900706154		0.675488547	1.201006443	T	G	G	0.0420641	34805.4	49.0235	34756.4	6	31325268	-0.712346	0.146808	negative	Sense organs	Sense organs	Nystagmus and other irregular eye movements (Phecode)	0.995151	N	ADD		rs185937162_G_T	rs185937162	413186	533
EUR	rs185937162	P2024	composite_phenotype	Parkinson's disease simple	195557	rs185937162	0.82548273	0.478139	0.958892288		0.85386888	1.076828482	T	G	G	0.0427448	16718.1	312.863	16405.2	6	31325268	-0.709299	0.0591846	negative	Neurological	Neurological	Parkinson's disease simple (CP)	0.993663	N	ADD		rs185937162_G_T	rs185937162	192013	3544
EUR	rs185937162	P751.12	Phecode	Congenital anomalies of male genital organs	203849	rs185937162	0.826396753	0.479102	1.162758249		0.76582579	1.765421397	T	G	G	0.0419316	17095.4	22.9921	17072.4	6	31325268	0.707748	0.213063	positive	Congenital anomalies	Congenital anomalies	Congenital anomalies of male genital organs (Phecode)	0.997326	N	ADD		rs185937162_G_T	rs185937162	203528	321
EUR	rs185937162	P452	Phecode	Other venous embolism and thrombosis	383447	rs185937162	0.827450436	0.480147	0.935269966		0.776705062	1.126199684	T	G	G	0.0420606	32256	117.721	32138.3	6	31325268	-0.706066	0.0947832	negative	Circulatory system	Circulatory system	Other venous embolism and thrombosis (Phecode)	0.995543	N	ADD		rs185937162_G_T	rs185937162	382134	1313
EUR	rs185937162	Q0322	data_field_phenotype	GroEL antigen for Helicobacter pylori	8900	rs185937162	0.827556963	0.480643		0.0242358	-0.0431135	0.0915851	T	G	G	0.0439427	782.18			6	31325268	0.705299	0.0343625	positive	Quantitative Measure	Infection Antigens	GroEL antigen for Helicobacter pylori (DFP)	1.00861		ADD		rs185937162_G_T	rs185937162		8900
EUR	rs185937162	P132	Phecode	Infestation (lice, mites)	427635	rs185937162	0.827870842	0.481694	1.377679932		0.564318163	3.363356899	T	G	G	0.0421479	36047.8	5	36042.8	6	31325268	0.703581	0.455386	positive	Infectious diseases	Infectious diseases	Infestation (lice, mites) (Phecode)	0.995029	N	ADD		rs185937162_G_T	rs185937162	427554	81
EUR	rs185937162	P174.3	Phecode	Neoplasm of uncertain behavior of breast	399379	rs185937162	0.827870842	0.481396	1.230851035		0.690383646	2.194416527	T	G	G	0.0423068	33792.9	12	33780.9	6	31325268	0.70406	0.295011	positive	Neoplasms	Neoplasms	Neoplasm of uncertain behavior of breast (Phecode)	0.995085	N	ADD	UNFINISHED	rs185937162_G_T	rs185937162	399206	173
EUR	rs185937162	P334	Phecode	Degenerative disease of the spinal cord	407944	rs185937162	0.828382598	0.482666	1.042033549		0.928875967	1.168975393	T	G	G	0.0422017	34431.9	308.043	34123.8	6	31325268	0.702021	0.0586508	positive	Neurological	Neurological	Degenerative disease of the spinal cord (Phecode)	0.99488	N	ADD		rs185937162_G_T	rs185937162	404135	3809
EUR	rs185937162	P531.1	Phecode	Hemorrhage from gastrointestinal ulcer	418798	rs185937162	0.828382598	0.482861	1.077955593		0.874064751	1.329412453	T	G	G	0.0421581	35311.4	91.9529	35219.5	6	31325268	0.701708	0.106977	positive	Digestive	Digestive	Hemorrhage from gastrointestinal ulcer (Phecode)	0.994865	N	ADD		rs185937162_G_T	rs185937162	417619	1179
EUR	rs185937162	P241.2	Phecode	Nontoxic multinodular goiter	402683	rs185937162	0.833128839	0.486834	0.932757511		0.766583109	1.134957836	T	G	G	0.0426994	34388.7	105.929	34282.7	6	31325268	-0.695354	0.100106	negative	Endocrine/Metabolic	Endocrine/Metabolic	Nontoxic multinodular goiter (Phecode)	0.99448	N	ADD		rs185937162_G_T	rs185937162	401516	1167
EUR	rs185937162	P259.2	Phecode	Carcinoid syndrome	421765	rs185937162	0.833128839	0.487376	0.77608419		0.37950088	1.587100051	T	G	G	0.042209	35604.6	7.99609	35596.6	6	31325268	-0.694489	0.365008	negative	Endocrine/Metabolic	Endocrine/Metabolic	Carcinoid syndrome (Phecode)	0.994686	N	ADD		rs185937162_G_T	rs185937162	421690	75
EUR	rs185937162	P573.2	Phecode	Liver replaced by transplant	410087	rs185937162	0.833128839	0.486301	0.836036518		0.504973994	1.384140518	T	G	G	0.0421342	34557.4	15.9921	34541.4	6	31325268	-0.696205	0.257232	negative	Digestive	Digestive	Liver replaced by transplant (Phecode)	0.994967	N	ADD		rs185937162_G_T	rs185937162	409923	164
EUR	rs185937162	P598	Phecode	Abnormal findings on examination of urine	428819	rs185937162	0.833128839	0.486941	1.033539387		0.941743733	1.134280685	T	G	G	0.0421714	36167.8	473.914	35693.9	6	31325268	0.695182	0.0474546	positive	Genitourinary	Genitourinary	Abnormal findings on examination of urine (Phecode)	0.995037	N	ADD		rs185937162_G_T	rs185937162	422975	5844
EUR	rs185937162	P350.1	Phecode	Abnormal involuntary movements	421510	rs185937162	0.834872011	0.489487	1.054286253		0.907506897	1.224804246	T	G	G	0.0422074	35581.7	180.18	35401.5	6	31325268	0.691124	0.0764897	positive	Neurological	Neurological	Abnormal involuntary movements (Phecode)	0.994833	N	ADD		rs185937162_G_T	rs185937162	419256	2254
EUR	rs185937162	P385	Phecode	Other disorders of middle ear and mastoid	424970	rs185937162	0.834872011	0.490723	1.074657534		0.87566441	1.318869729	T	G	G	0.042161	35834.3	96.2077	35738.1	6	31325268	0.68916	0.104478	positive	Sense organs	Sense organs	Other disorders of middle ear and mastoid (Phecode)	0.995021	N	ADD		rs185937162_G_T	rs185937162	423743	1227
EUR	rs185937162	P427.3	Phecode	Other specified cardiac dysrhythmias	390549	rs185937162	0.834872011	0.492374	1.028444724		0.949307006	1.114178817	T	G	G	0.0421578	32929.4	648.357	32281	6	31325268	0.686538	0.0408532	positive	Circulatory system	Circulatory system	Other specified cardiac dysrhythmias (Phecode)	0.994572	N	ADD		rs185937162_G_T	rs185937162	382619	7930
EUR	rs185937162	P571.5	Phecode	Other chronic nonalcoholic liver disease	415858	rs185937162	0.834872011	0.489771	1.030888513		0.945626478	1.123835426	T	G	G	0.0421133	35026.3	549.749	34476.6	6	31325268	0.690673	0.044045	positive	Digestive	Digestive	Other chronic nonalcoholic liver disease (Phecode)	0.995234	N	ADD		rs185937162_G_T	rs185937162	409099	6759
EUR	rs185937162	P575.1	Phecode	Cholangitis	404466	rs185937162	0.834872011	0.490367	1.067680251		0.886383379	1.286057847	T	G	G	0.0421714	34113.8	116.612	33997.1	6	31325268	0.689725	0.0949477	positive	Digestive	Digestive	Cholangitis (Phecode)	0.995475	N	ADD		rs185937162_G_T	rs185937162	402986	1480
EUR	rs185937162	P722.9	Phecode	Other and unspecified disc disorder	409779	rs185937162	0.834872011	0.488924	1.029166581		0.948685596	1.116473907	T	G	G	0.042104	34506.7	619.055	33887.6	6	31325268	0.692022	0.0415444	positive	Musculoskeletal	Musculoskeletal	Other and unspecified disc disorder (Phecode)	0.995025	N	ADD		rs185937162_G_T	rs185937162	402208	7571
EUR	rs185937162	P727.6	Phecode	Rupture of tendon, nontraumatic	384565	rs185937162	0.834872011	0.491251	1.109470328		0.825375339	1.491353135	T	G	G	0.042218	32471.2	45.9843	32425.2	6	31325268	0.68832	0.150922	positive	Musculoskeletal	Musculoskeletal	Rupture of tendon, nontraumatic (Phecode)	0.994782	N	ADD		rs185937162_G_T	rs185937162	383965	600
EUR	rs185937162	P80	Phecode	Postoperative infection	427102	rs185937162	0.834872011	0.49207	1.029418728		0.947696623	1.118189249	T	G	G	0.042168	36020.1	599.513	35420.6	6	31325268	0.68702	0.0422031	positive	Infectious diseases	Infectious diseases	Postoperative infection (Phecode)	0.995102	N	ADD		rs185937162_G_T	rs185937162	419773	7329
EUR	rs185937162	Q1022	data_field_phenotype	Cholesterol in Small LDL	112825	rs185937162	0.834872011	0.493214		-0.00713813	-0.027556	0.0132797	T	G	G	0.0427589	9648.54			6	31325268	-0.685208	0.0104175	negative	Metabolomics	Metabolomics	Cholesterol in S-LDL (DFP)	0.997845		ADD		rs185937162_G_T	rs185937162		112825
EUR	rs185937162	Q1169	data_field_phenotype	Phospholipids to Total Lipids in Large VLDL percentage	108894	rs185937162	0.834872011	0.491654		0.00716429	-0.0132546	0.0275832	T	G	G	0.0425098	9258.13			6	31325268	0.687683	0.010418	positive	Metabolomics	Metabolomics	Phospholipids to Total Lipids in L-VLDL % (DFP)	0.998223		ADD		rs185937162_G_T	rs185937162		108894
EUR	rs185937162	Q1224	data_field_phenotype	Triglycerides in Medium VLDL	112828	rs185937162	0.834872011	0.492863		0.00699309	-0.0129937	0.0269799	T	G	G	0.0427577	9648.54			6	31325268	0.685764	0.0101975	positive	Metabolomics	Metabolomics	Triglycerides in M-VLDL (DFP)	0.997846		ADD		rs185937162_G_T	rs185937162		112828
EUR	rs185937162	P375	Phecode	Disorders of lacrimal system	416947	rs185937162	0.835027034	0.495008	0.964022674		0.867724133	1.071007818	T	G	G	0.0420772	35087.9	370.494	34717.4	6	31325268	-0.682365	0.0536949	negative	Sense organs	Sense organs	Disorders of lacrimal system (Phecode)	0.994922	N	ADD		rs185937162_G_T	rs185937162	412636	4311
EUR	rs185937162	P689	Phecode	Disorder of skin and subcutaneous tissue NOS	428834	rs185937162	0.835027034	0.495058	0.977889909		0.917077823	1.042748518	T	G	G	0.0421793	36175.9	1010.45	35165.4	6	31325268	-0.682286	0.0327624	negative	Dermatologic	Dermatologic	Disorder of skin and subcutaneous tissue NOS (Phecode)	0.995013	N	ADD		rs185937162_G_T	rs185937162	417109	11725
EUR	rs185937162	P742.1	Phecode	Loose body in joint	419835	rs185937162	0.835027034	0.494862	0.901599437		0.669635384	1.213910443	T	G	G	0.042101	35350.9	45.8588	35305.1	6	31325268	-0.682597	0.151755	negative	Musculoskeletal	Musculoskeletal	Loose body in joint (Phecode)	0.995243	N	ADD		rs185937162_G_T	rs185937162	419341	494
EUR	rs185937162	Q0203	data_field_phenotype	Visceral adipose tissue volume (VAT)	23619	rs185937162	0.835027034	0.494416		-0.0134072	-0.0518634	0.025049	T	G	G	0.0420074	1984.34			6	31325268	-0.683312	0.0196209	negative	Quantitative Measure	Imaging	Visceral adipose tissue volume (VAT) (DFP)	0.998657		ADD		rs185937162_G_T	rs185937162		23619
EUR	rs185937162	P245	Phecode	Thyroiditis	402137	rs185937162	0.835062248	0.495517	1.115222565		0.81500921	1.526016289	T	G	G	0.0426929	34336.8	41.0432	34295.7	6	31325268	0.68156	0.160006	positive	Endocrine/Metabolic	Endocrine/Metabolic	Thyroiditis (Phecode)	0.994483	N	ADD		rs185937162_G_T	rs185937162	401607	530
EUR	rs185937162	P296	Phecode	Mood disorders	356820	rs185937162	0.836321846	0.496751	1.051030693		0.910498042	1.213257998	T	G	G	0.0422672	30163.5	196.686	29966.9	6	31325268	0.679611	0.0732349	positive	Psychiatric disorders	Psychiatric disorders	Mood disorders (Phecode)	0.995426	N	ADD		rs185937162_G_T	rs185937162	354369	2451
EUR	rs185937162	P571.6	Phecode	Primary biliary cirrhosis	410331	rs185937162	0.836321846	0.497142	0.897126504		0.655793609	1.227276967	T	G	G	0.0421411	34583.6	41.4236	34542.2	6	31325268	-0.678993	0.159877	negative	Digestive	Digestive	Primary biliary cirrhosis (Phecode)	0.994987	N	ADD		rs185937162_G_T	rs185937162	409888	443
EUR	rs185937162	P610.1	Phecode	Cystic mastopathy	231447	rs185937162	0.838641681	0.498961	0.935453695		0.770938695	1.13507378	T	G	G	0.0422871	19574.4	109	19465.4	6	31325268	-0.676125	0.0986865	negative	Genitourinary	Genitourinary	Cystic mastopathy (Phecode)	0.993729	N	ADD		rs185937162_G_T	rs185937162	230237	1210
EUR	rs185937162	P385.3	Phecode	Cholesteatoma	424612	rs185937162	0.838737313	0.499687	1.091056284		0.847127391	1.405222651	T	G	G	0.0421667	35809	62.8862	35746.1	6	31325268	0.674982	0.129109	positive	Sense organs	Sense organs	Cholesteatoma (Phecode)	0.99505	N	ADD		rs185937162_G_T	rs185937162	423799	813
EUR	rs185937162	P527.2	Phecode	Sialoadenitis	421309	rs185937162	0.838737313	0.499898	0.912192363		0.698436201	1.191359782	T	G	G	0.0421193	35490.5	56.9451	35433.5	6	31325268	-0.67465	0.136228	negative	Digestive	Digestive	Sialoadenitis (Phecode)	0.995387	N	ADD		rs185937162_G_T	rs185937162	420690	619
EUR	rs185937162	P507	Phecode	Pleurisy; pleural effusion	416293	rs185937162	0.840053156	0.501123	0.981132816		0.928186231	1.037109865	T	G	G	0.0421535	35096.4	1391.43	33705	6	31325268	-0.672724	0.0283072	negative	Respiratory	Respiratory	Pleurisy; pleural effusion (Phecode)	0.995128	N	ADD		rs185937162_G_T	rs185937162	400016	16277
EUR	rs185937162	P743.2	Phecode	Pathologic fracture	415040	rs185937162	0.841526563	0.502758	1.062694739		0.889553089	1.269533358	T	G	G	0.0420751	34925.7	127.98	34797.7	6	31325268	0.670156	0.090737	positive	Musculoskeletal	Musculoskeletal	Pathologic fracture (Phecode)	0.995299	N	ADD		rs185937162_G_T	rs185937162	413427	1613
EUR	rs185937162	P960.1	Phecode	Adverse effects of antibacterials (not penicillins)	383446	rs185937162	0.841526563	0.503719	0.819685569		0.457647053	1.46813343	T	G	G	0.0423504	32478.2	11.9922	32466.2	6	31325268	-0.668649	0.297365	negative	Injuries & poisonings	Injuries & poisonings	Adverse effects of antibacterials (no penicillins) (Phecode)	0.995028	N	ADD		rs185937162_G_T	rs185937162	383328	118
EUR	rs185937162	Q1019	data_field_phenotype	Cholesterol in Medium LDL	112822	rs185937162	0.841526563	0.503768		-0.00696408	-0.0273796	0.0134515	T	G	G	0.04276	9648.54			6	31325268	-0.668575	0.0104163	negative	Metabolomics	Metabolomics	Cholesterol in M-LDL (DFP)	0.997844		ADD		rs185937162_G_T	rs185937162		112822
EUR	rs185937162	Q1220	data_field_phenotype	Triglycerides in Large LDL	109397	rs185937162	0.841526563	0.50354		0.00698411	-0.0134793	0.0274475	T	G	G	0.0427938	9363.04			6	31325268	0.668932	0.0104407	positive	Metabolomics	Metabolomics	Triglycerides in L-LDL (DFP)	0.997487		ADD		rs185937162_G_T	rs185937162		109397
EUR	rs185937162	P508	Phecode	Pulmonary collapse; interstitial and compensatory emphysema	408442	rs185937162	0.842443655	0.504759	0.972705873		0.896740349	1.055107194	T	G	G	0.042127	34412.9	625.365	33787.5	6	31325268	-0.66702	0.0414887	negative	Respiratory	Respiratory	Interstitial and compensatory emphysema (Phecode)	0.995	N	ADD		rs185937162_G_T	rs185937162	401179	7263
EUR	rs185937162	P204.12	Phecode	Lymphoid leukemia, chronic	421702	rs185937162	0.842978023	0.505537	1.071856165		0.873820343	1.314773984	T	G	G	0.0421945	35587	96.7882	35490.2	6	31325268	0.665803	0.104223	positive	Neoplasms	Neoplasms	Lymphoid leukemia, chronic (Phecode)	0.995277	N	ADD		rs185937162_G_T	rs185937162	420476	1226
EUR	rs185937162	P367.2	Phecode	Astigmatism	423988	rs185937162	0.842978023	0.506108	1.042233381		0.922594335	1.177391724	T	G	G	0.0421992	35783.9	274.372	35509.5	6	31325268	0.66491	0.0622131	positive	Sense organs	Sense organs	Astigmatism (Phecode)	0.994807	N	ADD		rs185937162_G_T	rs185937162	420570	3418
EUR	rs185937162	P731	Phecode	Osteitis deformans and osteopathies associated with other disorders classified elsewhere	401764	rs185937162	0.842978023	0.506406	0.893599149		0.641243499	1.24526333	T	G	G	0.0421247	33848.3	36.9216	33811.4	6	31325268	-0.664444	0.169312	negative	Musculoskeletal	Musculoskeletal	Osteopathies with other disorders (Phecode)	0.994945	N	ADD		rs185937162_G_T	rs185937162	401361	403
EUR	rs185937162	P415.2	Phecode	Chronic pulmonary heart disease	415179	rs185937162	0.843221379	0.507437	1.075594965		0.86709212	1.334237057	T	G	G	0.0420489	34915.6	87.0156	34828.6	6	31325268	0.662834	0.109944	positive	Circulatory system	Circulatory system	Chronic pulmonary heart disease (Phecode)	0.994772	N	ADD		rs185937162_G_T	rs185937162	414064	1115
EUR	rs185937162	P626.2	Phecode	Dysmenorrhea	204835	rs185937162	0.843221379	0.507024	1.054811152		0.90098207	1.234907882	T	G	G	0.0421875	17283	164.976	17118	6	31325268	0.663479	0.0804274	positive	Genitourinary	Genitourinary	Dysmenorrhea (Phecode)	0.994023	N	ADD		rs185937162_G_T	rs185937162	202769	2066
EUR	rs185937162	P208	Phecode	Benign neoplasm of colon	424473	rs185937162	0.84371274	0.509444	1.012257425		0.976276481	1.049566844	T	G	G	0.042196	35822.1	3460.67	32361.4	6	31325268	0.659703	0.0184669	positive	Neoplasms	Neoplasms	Benign neoplasm of colon (Phecode)	0.995172	N	ADD		rs185937162_G_T	rs185937162	382895	41578
EUR	rs185937162	P246.7	Phecode	Abnormal results of function study of thyroid	401785	rs185937162	0.84371274	0.509564	1.251768122		0.642244258	2.43976227	T	G	G	0.0426942	34307.7	9	34298.7	6	31325268	0.659517	0.340487	positive	Endocrine/Metabolic	Endocrine/Metabolic	Abnormal results of function study of thyroid (Phecode)	0.994459	N	ADD		rs185937162_G_T	rs185937162	401654	131
EUR	rs185937162	P474.1	Phecode	Acute tonsillitis	403396	rs185937162	0.84371274	0.509946	1.088500536		0.845830479	1.400795652	T	G	G	0.0421531	34008.8	63.2823	33945.5	6	31325268	0.658922	0.128696	positive	Respiratory	Respiratory	Acute tonsillitis (Phecode)	0.995149	N	ADD		rs185937162_G_T	rs185937162	402578	818
EUR	rs185937162	P601.3	Phecode	Orchitis and epididymitis	169346	rs185937162	0.84371274	0.509772	0.772725868		0.359000686	1.663245924	T	G	G	0.0419451	14206.5	7	14199.5	6	31325268	-0.659193	0.39113	negative	Genitourinary	Genitourinary	Orchitis and epididymitis (Phecode)	0.996514	N	ADD	UNFINISHED	rs185937162_G_T	rs185937162	169280	66
EUR	rs185937162	P622	Phecode	Polyp of female genital organs	236715	rs185937162	0.84371274	0.508824	0.98033449		0.924231502	1.039839366	T	G	G	0.042299	20025.6	1241.3	18784.3	6	31325268	-0.66067	0.0300674	negative	Genitourinary	Genitourinary	Polyp of female genital organs (Phecode)	0.99391	N	ADD		rs185937162_G_T	rs185937162	222294	14421
EUR	rs185937162	P352.1	Phecode	Trigeminal nerve disorders [CN5]	409737	rs185937162	0.845439828	0.511739	0.929921143		0.748486187	1.155325415	T	G	G	0.0422312	34607.4	86.1567	34521.2	6	31325268	-0.656133	0.110737	negative	Neurological	Neurological	Trigeminal nerve disorders [CN5] (Phecode)	0.995336	N	ADD		rs185937162_G_T	rs185937162	408782	955
EUR	rs185937162	P602	Phecode	Other disorders of prostate	171402	rs185937162	0.845439828	0.511877	0.952154249		0.82238871	1.102389981	T	G	G	0.0419667	14386.3	192.871	14193.5	6	31325268	-0.655917	0.0747527	negative	Genitourinary	Genitourinary	Other disorders of prostate (Phecode)	0.995948	N	ADD		rs185937162_G_T	rs185937162	169186	2216
EUR	rs185937162	P276.8	Phecode	Polydipsia	407848	rs185937162	0.846436526	0.513516	1.18778388		0.708832765	1.990358702	T	G	G	0.0421362	34370.4	15.0627	34355.3	6	31325268	0.653373	0.263386	positive	Endocrine/Metabolic	Endocrine/Metabolic	Polydipsia (Phecode)	0.99445	N	ADD		rs185937162_G_T	rs185937162	407637	211
EUR	rs185937162	P528.41	Phecode	Cyst of the salivary gland	420888	rs185937162	0.846436526	0.514921	1.233928087		0.655428257	2.323026067	T	G	G	0.0421108	35447.9	10	35437.9	6	31325268	0.651194	0.322796	positive	Digestive	Digestive	Cyst of the salivary gland (Phecode)	0.995379	N	ADD		rs185937162_G_T	rs185937162	420744	144
EUR	rs185937162	P706	Phecode	Diseases of sebaceous glands	427686	rs185937162	0.846436526	0.513568	1.021661262		0.958037938	1.089505016	T	G	G	0.0421644	36066.2	1003.68	35062.5	6	31325268	0.653291	0.0328035	positive	Dermatologic	Dermatologic	Diseases of sebaceous glands (Phecode)	0.995156	N	ADD		rs185937162_G_T	rs185937162	415521	12165
EUR	rs185937162	Q1066	data_field_phenotype	Cholesteryl Esters to Total Lipids in Small HDL percentage	112828	rs185937162	0.846436526	0.513899		-0.00671839	-0.0268903	0.0134535	T	G	G	0.0427577	9648.54			6	31325268	-0.652781	0.010292	negative	Metabolomics	Metabolomics	Cholesteryl Esters to Total Lipids in S-HDL % (DFP)	0.997846		ADD		rs185937162_G_T	rs185937162		112828
EUR	rs185937162	Q1077	data_field_phenotype	Concentration of LDL Particles	109397	rs185937162	0.846436526	0.515102		-0.00687572	-0.0275791	0.0138277	T	G	G	0.0427938	9363.04			6	31325268	-0.650916	0.0105631	negative	Metabolomics	Metabolomics	Concentration of LDL Particles (DFP)	0.997487		ADD		rs185937162_G_T	rs185937162		109397
EUR	rs185937162	Q1242	data_field_phenotype	Triglycerides to Total Lipids in Small LDL percentage	98470	rs185937162	0.846436526	0.515145		0.00713166	-0.0143446	0.0286079	T	G	G	0.0425339	8376.62			6	31325268	0.650849	0.0109575	positive	Metabolomics	Metabolomics	Triglycerides to Total Lipids in S-LDL % (DFP)	0.998759		ADD		rs185937162_G_T	rs185937162		98470
EUR	rs185937162	P227.2	Phecode	Benign neoplasm of parathyroid gland	426670	rs185937162	0.848439237	0.516809	1.089598799		0.840611629	1.412333627	T	G	G	0.0421636	35979.9	59.9568	35919.9	6	31325268	0.648271	0.132366	positive	Neoplasms	Neoplasms	Benign neoplasm of parathyroid gland (Phecode)	0.995033	N	ADD		rs185937162_G_T	rs185937162	425901	769
EUR	rs185937162	Q1217	data_field_phenotype	Triglycerides in IDL	109397	rs185937162	0.850346645	0.518417		0.00673652	-0.0137088	0.0271818	T	G	G	0.0427938	9363.04			6	31325268	0.645789	0.0104315	positive	Metabolomics	Metabolomics	Triglycerides in IDL (DFP)	0.997487		ADD		rs185937162_G_T	rs185937162		109397
EUR	rs185937162	P735	Phecode	Acquired foot deformities	420700	rs185937162	0.851806641	0.519754	1.019860769		0.960587111	1.082793651	T	G	G	0.0421527	35467.3	1183.41	34283.9	6	31325268	0.643725	0.0305506	positive	Musculoskeletal	Musculoskeletal	Acquired foot deformities (Phecode)	0.995188	N	ADD		rs185937162_G_T	rs185937162	406413	14287
EUR	rs185937162	P427.11	Phecode	Paroxysmal supraventricular tachycardia	387519	rs185937162	0.854082857	0.521591	1.035311365		0.93106402	1.151228879	T	G	G	0.0421749	32687.2	362.8	32324.4	6	31325268	0.640895	0.0541473	positive	Circulatory system	Circulatory system	Paroxysmal supraventricular tachycardia (Phecode)	0.994574	N	ADD		rs185937162_G_T	rs185937162	383085	4434
EUR	rs185937162	P440	Phecode	Atherosclerosis	415664	rs185937162	0.855785827	0.523529	0.961982453		0.853978258	1.083643165	T	G	G	0.0421901	35073.8	289.89	34783.9	6	31325268	-0.637916	0.0607611	negative	Circulatory system	Circulatory system	Atherosclerosis (Phecode)	0.994978	N	ADD		rs185937162_G_T	rs185937162	412339	3325
EUR	rs185937162	P772.1	Phecode	Muscular wasting and disuse atrophy	427529	rs185937162	0.855785827	0.523421	1.165645173		0.727945084	1.866535263	T	G	G	0.0421614	36050.5	18.098	36032.4	6	31325268	0.638081	0.240213	positive	Symptoms	Symptoms	Muscular wasting and disuse atrophy (Phecode)	0.994891	N	ADD		rs185937162_G_T	rs185937162	427280	249
EUR	rs185937162	P365.2	Phecode	Primary angle-closure glaucoma	406833	rs185937162	0.857028827	0.525498	1.060489246		0.884642604	1.271295794	T	G	G	0.0420573	34220.6	123.008	34097.6	6	31325268	0.634893	0.0925046	positive	Safety	Safety	Primary angle-closure glaucoma (Phecode)	0.995185	N	ADD		rs185937162_G_T	rs185937162	405273	1560
EUR	rs185937162	P558	Phecode	Noninfectious gastroenteritis	331542	rs185937162	0.857028827	0.526088	0.984397303		0.937699261	1.033428305	T	G	G	0.04235	28081.6	1841.04	26240.6	6	31325268	-0.633989	0.0247981	negative	Digestive	Digestive	Noninfectious gastroenteritis (Phecode)	0.995017	N	ADD		rs185937162_G_T	rs185937162	310063	21479
EUR	rs185937162	Q0380	data_field_phenotype	HTLV-1 env antigen for Human T-Lymphotropic Virus 1	8900	rs185937162	0.857028827	0.525896		-0.0226586	-0.0926718	0.0473547	T	G	G	0.0439427	782.18			6	31325268	-0.634308	0.0357217	negative	Quantitative Measure	Infection Antigens	HTLV-1 env antigen (DFP)	1.00861		ADD		rs185937162_G_T	rs185937162		8900
EUR	rs185937162	Q0514	data_field_phenotype	Gamma glutamyltransferase	410253	rs185937162	0.857028827	0.525577		0.00323717	-0.00675812	0.0132325	T	G	G	0.0421955	34621.6			6	31325268	0.634773	0.00509973	positive	Quantitative Measure	Blood Biochemistry	Gamma glutamyltransferase (DFP)	0.995383		ADD		rs185937162_G_T	rs185937162		410253
EUR	rs185937162	P149.3	Phecode	Cancer of hypopharynx	425500	rs185937162	0.858096812	0.527214	0.828562196		0.462538969	1.484247679	T	G	G	0.042157	35875.6	12	35863.6	6	31325268	-0.632265	0.297438	negative	Neoplasms	Neoplasms	Cancer of hypopharynx (Phecode)	0.99491	N	ADD		rs185937162_G_T	rs185937162	425381	119
EUR	rs185937162	P41.4	Phecode	E. coli	407431	rs185937162	0.858096812	0.527644	0.973510772		0.895704203	1.058083493	T	G	G	0.042182	34372.5	595.341	33777.2	6	31325268	-0.631607	0.0425029	negative	Infectious diseases	Infectious diseases	E. coli (Phecode)	0.995271	N	ADD		rs185937162_G_T	rs185937162	400496	6935
EUR	rs185937162	P742.8	Phecode	Articular cartilage disorder	420739	rs185937162	0.858764305	0.528505	0.946566331		0.7979827	1.122822146	T	G	G	0.0421036	35429.2	139.2	35290	6	31325268	-0.630289	0.0871229	negative	Musculoskeletal	Musculoskeletal	Articular cartilage disorder (Phecode)	0.995382	N	ADD		rs185937162_G_T	rs185937162	419173	1566
EUR	rs185937162	P723	Phecode	Other disorders of cervical region	404082	rs185937162	0.858916009	0.529049	0.934369861		0.756343834	1.154297218	T	G	G	0.0421343	34051.4	90.8313	33960.6	6	31325268	-0.629458	0.107847	negative	Musculoskeletal	Musculoskeletal	Other disorders of cervical region (Phecode)	0.994871	N	ADD		rs185937162_G_T	rs185937162	403064	1018
EUR	rs185937162	P597.2	Phecode	Urinary complications NEC	407984	rs185937162	0.860074396	0.530665	1.203205822		0.67483669	2.145264436	T	G	G	0.0421953	34430	11.9882	34418	6	31325268	0.626991	0.295043	positive	Genitourinary	Genitourinary	Urinary complications NEC (Phecode)	0.994349	N	ADD		rs185937162_G_T	rs185937162	407812	172
EUR	rs185937162	P716.2	Phecode	Unspecified monoarthritis	384010	rs185937162	0.860074396	0.530404	0.986660352		0.9461275	1.028934672	T	G	G	0.0416272	31970.5	2535.62	29434.9	6	31325268	-0.627389	0.0214051	negative	Musculoskeletal	Musculoskeletal	Unspecified monoarthritis (Phecode)	0.995123	N	ADD		rs185937162_G_T	rs185937162	353812	30198
EUR	rs185937162	P305.2	Phecode	Eating disorder	354794	rs185937162	0.860207895	0.531486	1.194065494		0.685105129	2.081130803	T	G	G	0.0422905	30008.9	13	29995.9	6	31325268	0.625739	0.283448	positive	Psychiatric disorders	Psychiatric disorders	Eating disorder (Phecode)	0.995478	N	ADD		rs185937162_G_T	rs185937162	354614	180
[truncated: 699 more rows]
