# Supplementary material for: Genome-wide association study of preserved ratio impaired spirometry (PRISm)
Source: Eur Respir J. 2024 Jan 4;63(1):2300337. doi: 10.1183/13993003.00337-2023 (PMC10765494; doi:10.1183/13993003.00337-2023)
Supplement: Supplementary file 3 [file ERJ-00337-2023.SUPPLEMENT.xlsx]

## Sheet: rs9431040
ID	Trait	P	SE	N	Beta	CHR	EA	NEA	EAF
ebi-a-GCST007429	Lung function (FVC)	1.54989e-19	0.0026	321047	-0.0237	1	C	T	0.72
ebi-a-GCST007432	FEV1	9.47982e-13	0.0026	321047	-0.0186	1	C	T	0.7196
eqtl-a-ENSG00000136630	ENSG00000136630	4.44631e-12	0.013362	31470	0.0924932	1	C	T	0.728626
ukb-b-7953	Forced vital capacity (FVC)	3.40017e-11	0.00182863	421986	-0.0121188	1	C	T	0.719775
ukb-b-14713	Forced vital capacity (FVC), Best measure	4.60045e-11	0.00200312	345665	-0.0131891	1	C	T	0.719501
ieu-b-105	FVC	1.6e-09	0.00197113		-0.0119016	1	C	T	0.719507
ukb-a-336	Forced vital capacity (FVC)	7.59364e-09	0.0021961	307638	-0.0126878	1	C	T	0.718985
ukb-b-11141	Forced expiratory volume in 1-second (FEV1), Best measure	3.69999e-08	0.00212241	345665	-0.0116859	1	C	T	0.719501
ukb-b-19657	Forced expiratory volume in 1-second (FEV1)	7.19996e-08	0.00193457	421986	-0.010422	1	C	T	0.719775
ukb-a-232	Forced vital capacity (FVC) Best measure	9.36268e-08	0.00241101	255492	-0.012872	1	C	T	0.718985
ukb-b-13405	Forced expiratory volume in 1-second (FEV1), predicted percentage	2.99999e-07	0.00391902	148653	-0.0200736	1	C	T	0.718004
ieu-b-104	HbA1C	4.90004e-07	0.00166222		-0.00836206	1	C	T	0.719507
ukb-a-337	Forced expiratory volume in 1-second (FEV1)	3.42161e-06	0.00231626	307638	-0.0107563	1	C	T	0.718985
eqtl-a-ENSG00000238078	ENSG00000238078	7.69148e-06	0.0133752	3831	-0.0598366	1	C	T	0.728626
ukb-a-231	Forced expiratory volume in 1-second (FEV1) Best measure	9.45736e-06	0.00254624	255492	-0.0112781	1	C	T	0.718985
ukb-a-235	Forced expiratory volume in 1-second (FEV1) predicted percentage	1.00131e-05	0.00473411	110423	-0.020911	1	C	T	0.718985
bbj-a-70	Height	2.19999e-05	0.00328499		0.0136774	1	C	T	0.65221
ukb-b-7992	Diastolic blood pressure, automated reading	3.29997e-05	0.00230614	436424	-0.00957853	1	C	T	0.719501
ukb-b-4733	Number of operations, self-reported	3.40001e-05	0.00180965	462933	0.00749948	1	C	T	0.719751
ukb-b-20175	Systolic blood pressure, automated reading	3.59998e-05	0.00231229	436419	-0.00955371	1	C	T	0.719501
ukb-b-7376	Impedance of leg (right)	5e-05	0.00200236	454863	0.00812355	1	C	T	0.719769
ieu-b-32	lymphocyte cell count	5.91998e-05	0.002108	523983	0.008471	1	C	T	0.719774
ukb-b-18457	Treatment speciality of consultant (recoded): Midwife episode	7.29995e-05	0.000137179	444023	0.000544	1	C	T	0.719749
ukb-b-19921	Impedance of whole body	8.30004e-05	0.00168265	454840	0.00662402	1	C	T	0.719768
finn-b-F5_SCHIZOTYP	Schizotypal disorder	8.98194e-05	0.0683		-0.2674	1	C	T	0.6978
prot-a-439	Myeloid cell surface antigen CD33	0.000107152	0.0277	3301	-0.1073	1	C	T	0.71771
ebi-a-GCST006979	Heel bone mineral density	0.000109999	0.00204201	426824	0.00898057	1	C	T	0.719326
ukb-b-812	Spinach intake	0.000109999	0.00319402	64949	-0.0123422	1	C	T	0.718709
ukb-d-30200_irnt	Neutrophill percentage	0.000146012	0.00264817	349861	-0.0100572	1	C	T	0.719308
prot-a-1130	Feline leukemia virus subgroup C receptor-related protein 1	0.000147911	0.0277	3301	0.1051	1	C	T	0.71771
ukb-a-360	Systolic blood pressure automated reading	0.000158198	0.0027384	317754	-0.0103453	1	C	T	0.718985
ukb-b-15430	Main speciality of consultant (recoded): Midwifery	0.000179999	0.000140229	461089	0.000524914	1	C	T	0.719735
ubm-a-2736	DKTatlas lh precentral area	0.000186209	0.0125	7916	0.0468	1	C	T	0.71437
ukb-b-14068	Impedance of leg (left)	0.0002	0.00201957	454857	0.00751038	1	C	T	0.719769
ukb-b-19379	Impedance of arm (left)	0.000239999	0.00156867	454850	0.00576892	1	C	T	0.719772
ieu-b-39	diastolic blood pressure	0.0002627	0.0193	737095	-0.0705	1	C	T	0.7154
prot-a-168	cAMP-regulated phosphoprotein 21	0.000295121	0.0277	3301	0.1004	1	C	T	0.71771
prot-a-3140	Ubiquitin-conjugating enzyme E2 J2	0.00030903	0.0277	3301	0.1	1	C	T	0.71771
prot-a-1757	LIM and cysteine-rich domains protein 1	0.000346737	0.0277	3301	0.0993	1	C	T	0.71771
prot-a-576	C-type lectin domain family 4 member D	0.000354813	0.0277	3301	0.0991	1	C	T	0.71771
ukb-e-5201_EAS	logMAR, final (right)	0.000357503	0.04456		-0.1591	1	C	T	0.3355
ieu-b-38	systolic blood pressure	0.000382402	0.0337	718036	-0.1197	1	C	T	0.7147
ukb-b-15096	Operation code: tonsillectomy / tonsil surgery	0.000420001	0.000480779	462933	0.00169573	1	C	T	0.719751
prot-a-3176	Uroporphyrinogen-III synthase	0.000512861	0.0277	3301	-0.0964	1	C	T	0.71771
ukb-b-1226	Lifetime number of same-sex sexual partners	0.000569994	0.0112838	12249	-0.0388678	1	C	T	0.722393
prot-a-2166	Platelet-activating factor acetylhydrolase IB subunit beta	0.00057544	0.0277	3301	-0.0956	1	C	T	0.71771
finn-b-C3_CANCER	Malignant neoplasm	0.000583096	0.0097		0.0333	1	C	T	0.6978
ukb-d-30180_irnt	Lymphocyte percentage	0.000587543	0.00261998	349861	0.00900573	1	C	T	0.719308
ukb-b-14057	Non-cancer illness code, self-reported: hypertension	0.00061	0.00100032	462933	-0.00342938	1	C	T	0.719751
finn-b-N14_MALEGEN	Diseases of male genital organs	0.000612901	0.0126		0.0431	1	C	T	0.6974
ukb-b-14177	Vascular/heart problems diagnosed by doctor: High blood pressure	0.000619998	0.00101417	461880	-0.00347038	1	C	T	0.719774
ubm-a-2950	DKTatlas lh rostralanteriorcingulate thickness	0.000630957	0.0162	7916	0.0555	1	C	T	0.71437
ubm-a-2299	NET100 1143	0.000660693	0.0173	7916	-0.0589	1	C	T	0.71437
ukb-b-7859	Impedance of arm (right)	0.000680002	0.00156301	454826	0.00530776	1	C	T	0.719772
ebi-a-GCST90016597	ADHD vs obsessive compulsive disorder (ordinary least squares (OLS))	0.000739997	0.0042	21787	0.014	1	C	T
prot-a-1676	Histone-lysine N-methyltransferase 2C	0.00074131	0.0277	3301	0.0936	1	C	T	0.71771
ukb-d-30630_irnt	Apoliprotein A	0.000773126	0.0025797	313387	0.0086738	1	C	T	0.71917
ukb-b-10143	Destinations on discharge from hospital (recoded): Usual Place of residence: Living alone	0.000779992	0.00018154	460756	0.000610028	1	C	T	0.719816
prot-a-1457	Immunoglobulin J chain	0.000812831	0.0277	3301	0.0929	1	C	T	0.71771
ebi-a-GCST008403	Arterial stiffness index	0.000830004	0.00440923	127121	0.0147424	1	C	T	0.71808
finn-b-C3_URINARY_TRACT_EXALLC	Malignant neoplasm of urinary organs (all cancers excluded)	0.000884403	0.0342		0.1137	1	C	T	0.6967
ebi-a-GCST90010249	Peptidoglycan recognition protein 1 levels	0.000927001	0.0435524	1323	0.145079	1	C	T	0.679
ubm-a-2904	a2009s rh S front inf area	0.000933254	0.0149	7916	0.0492	1	C	T	0.71437

## Sheet: rs7652391
ID	Trait	P	SE	N	Beta	CHR	EA	NEA	EAF
ebi-a-GCST007430	Peak expiratory flow	3.67959e-14	0.003	321047	-0.023	3	T	G	0.22
ebi-a-GCST007432	FEV1	3.93007e-14	0.0028	321047	-0.0214	3	T	G	0.2183
ukb-b-19657	Forced expiratory volume in 1-second (FEV1)	9.09913e-14	0.00210092	421986	-0.0156575	3	T	G	0.218706
ukb-b-11141	Forced expiratory volume in 1-second (FEV1), Best measure	3.10027e-13	0.00230344	345665	-0.0167945	3	T	G	0.219306
ieu-b-104	HbA1C	1.99986e-12	0.00180411		-0.0126925	3	T	G	0.2193
ukb-a-231	Forced expiratory volume in 1-second (FEV1) Best measure	6.6896e-12	0.00275665	255492	-0.0189229	3	T	G	0.221059
ukb-a-337	Forced expiratory volume in 1-second (FEV1)	3.18273e-11	0.002509	307638	-0.016655	3	T	G	0.221059
ebi-a-GCST007431	Lung function (FEV1/FVC)	1.13999e-09	0.0029	321047	-0.0176	3	T	G	0.218
ukb-b-14713	Forced vital capacity (FVC), Best measure	3.2e-09	0.00217593	345665	-0.0128891	3	T	G	0.219306
ieu-b-105	FVC	1.40001e-08	0.00214119		-0.0121596	3	T	G	0.2193
ukb-b-7953	Forced vital capacity (FVC)	1.6e-08	0.00198734	421986	-0.0112226	3	T	G	0.218706
ukb-a-232	Forced vital capacity (FVC) Best measure	4.44519e-08	0.00261037	255492	-0.0142849	3	T	G	0.221059
ukb-b-12019	Peak expiratory flow (PEF)	1.7e-07	0.00222268	421986	-0.0116134	3	T	G	0.218706
ukb-b-13405	Forced expiratory volume in 1-second (FEV1), predicted percentage	2.39999e-07	0.00424762	148653	-0.0219331	3	T	G	0.220666
ebi-a-GCST007429	Lung function (FVC)	4.48002e-07	0.0029	321047	-0.0144	3	T	G	0.218
ukb-a-336	Forced vital capacity (FVC)	1.09956e-06	0.00237896	307638	-0.0115927	3	T	G	0.221059
ukb-a-235	Forced expiratory volume in 1-second (FEV1) predicted percentage	1.22357e-06	0.00512326	110423	-0.0248583	3	T	G	0.221059
bbj-a-11	Blood urea nitrogen	3.96397e-06	0.003963		0.01828	3	T	G	0.2738
ebi-a-GCST009722	Glaucoma (multi-trait analysis)	6.62995e-06	0.0127541	224431	-0.0574603	3	T	G
ukb-a-338	Peak expiratory flow (PEF)	1.14264e-05	0.00260774	307638	-0.0114436	3	T	G	0.221059
ieu-b-106	FEV1/FVC < 0.7	1.29999e-05	0.00105398	353315	0.00460341	3	T	G	0.2193
ukb-b-8727	Age at last live birth	2.80001e-05	0.0040867	170248	-0.017113	3	T	G	0.21921
ukb-d-30090_irnt	Platelet crit	4.52814e-05	0.00274452	350471	0.0111943	3	T	G	0.2205
ieu-b-4879	telomere length	5.80003e-05	0.00240886	472174	-0.00968616	3	T	G	0.222544
prot-a-2146	Oxidized low-density lipoprotein receptor 1	6.16595e-05	0.0303	3301	0.1215	3	T	G	0.21695
ieu-a-1239	Years of schooling	6.21999e-05	0.00207	766345	-0.00829	3	T	G	0.199
ukb-b-16348	PCT where patients GP was registered: CENTRAL LIVERPOOL PCT	6.29999e-05	0.000179643	463010	0.000718599	3	T	G	0.218796
ukb-b-18113	Non-cancer illness code, self-reported: asthma	7.79992e-05	0.000801177	462933	0.00316551	3	T	G	0.218799
ukb-b-20296	Blood clot, DVT, bronchitis, emphysema, asthma, rhinitis, eczema, allergy diagnosed by doctor: Asthma	8.79995e-05	0.000800507	462013	0.00313968	3	T	G	0.218817
ebi-a-GCST90016968	Gut microbiota abundance (genus Bacteroides id.918)	9.96667e-05	0.0128519	14306	-0.0514153	3	T	G
ebi-a-GCST90016927	Gut microbiota abundance (family Bacteroidaceae id.917)	9.96667e-05	0.0128519	14306	-0.0514153	3	T	G
ukb-b-2227	Number of children fathered	0.000219999	0.00306141	209872	0.0112961	3	T	G	0.219551
ukb-a-398	Qualifications: None of the above	0.000252819	0.00111346	334070	0.00407462	3	T	G	0.221059
ubm-a-2494	NET100 1338	0.00025704	0.0188	7916	0.0687	3	T	G	0.21821
ieu-b-4760	Number of children	0.000296401	0.0024		0.0088	3	T	G	0.219
met-a-438	Cholate	0.000298497	0.0255	1207	0.0921	3	T	G	0.1799
prot-a-1709	Neutrophil gelatinase-associated lipocalin	0.000301995	0.0303	3301	0.1095	3	T	G	0.21695
prot-a-1808	Lactotransferrin	0.00030903	0.0303	3301	0.1093	3	T	G	0.21695
ieu-a-26	Type 2 diabetes	0.00032	0.0256483	9581	0.0953102	3	T	G
finn-b-ASTHMA_MIXED	Asthma mixed form (mode)	0.000340902	0.0686		0.2457	3	T	G	0.1906
ebi-a-GCST90014290	Intrinsic epigenetic age acceleration	0.0003535	0.0364	34461	0.13	3	T	G	0.2071
finn-b-ASTHMA_MIXED_EXMORE	Asthma mixed form (mode) (more controls excluded)	0.000360604	0.0686		0.2446	3	T	G	0.1907
ebi-a-GCST90011391	OTU97_30 (Roseburia) abundance	0.000403869	0.0236972	8956	-0.0838297	3	T	G
ukb-b-15326	Vitamin and/or mineral supplement use: Multivitamin with iron	0.000430002	0.00105098	64949	-0.00370252	3	T	G	0.217922
ubm-a-2717	DKTatlas lh cuneus area	0.000436516	0.0161	7916	0.0565	3	T	G	0.21821
prot-a-570	C-type lectin domain family 12 member A	0.000501187	0.0303	3301	0.1055	3	T	G	0.21695
ukb-b-18335	Wheeze or whistling in the chest in last year	0.000519996	0.00102737	453959	0.00356507	3	T	G	0.218876
ebi-a-GCST007344	Estimated glomerular filtration rate	0.0005392	0.1014	143658	-0.2042	3	T	G	0.2459
ebi-a-GCST006867	Type 2 diabetes	0.000582398	0.0095	62892	0.0328	3	T	G	0.216071
ebi-a-GCST90002238	Fasting insulin	0.000647694	0.0026	151013	0.0099	3	T	G	0.211
ukb-d-30840_raw	Total bilirubin	0.000661059	0.012519	342829	-0.042632	3	T	G	0.2207
prot-a-1809	Lactotransferrin	0.000676083	0.0303	3301	0.1032	3	T	G	0.21695
ukb-b-1553	Leisure/social activities: Adult education class	0.000690001	0.000650065	461369	-0.00220619	3	T	G	0.218785
ebi-a-GCST005047	Type 2 diabetes	0.000719996	0.0230901	12171	0.076961	3	T	G
ieu-a-23	Type 2 diabetes	0.000719996	0.0236375	76294	0.076961	3	T	G
ukb-e-5089_EAS	Astigmatism angle (left)	0.000770797	0.057		0.1917	3	T	G	0.7749
ukb-e-1100_p1_EAS	Drive faster than motorway speed limit	0.000777106	0.02637		0.08863	3	T	G	0.7683
ukb-b-277	Vitamin and/or mineral supplement use: Evening primrose	0.000779992	0.00138265	64949	-0.0046457	3	T	G	0.217922
ubm-a-2198	NET100 1042	0.000851138	0.0185	7916	0.0618	3	T	G	0.21821
ukb-b-13994	PCT where patients GP was registered: NEWCASTLE-UNDER-LYME PCT	0.000860003	0.000148968	463010	-0.000496431	3	T	G	0.218796
finn-b-I9_HYPTENSHR_EXNONE	Hypertensive heart and/or renal disease (no controls excluded)	0.000861807	0.0289		-0.0961	3	T	G	0.1911
finn-b-I9_HYPTENSHD_EXNONE	Hypertensive Heart Disease (no controls excluded)	0.0009034	0.0304		-0.1009	3	T	G	0.1911
finn-b-AUTOIMMUNE	Autoimmune diseases	0.000947109	0.0113		-0.0373	3	T	G	0.1911
finn-b-I9_HYPTENSHD	Hypertensive Heart Disease	0.000949905	0.0319		-0.1055	3	T	G	0.1916
ubm-a-2783	a2009s lh G temporal inf area	0.000977237	0.0151	7916	0.05	3	T	G	0.21821

## Sheet: rs6537279
ID	Trait	P	SE	N	Beta	CHR	EA	NEA	EAF
ebi-a-GCST007430	Peak expiratory flow	8.6896e-145	0.0025	321047	0.0648	4	T	C	0.552
ebi-a-GCST007431	Lung function (FEV1/FVC)	3.90841e-102	0.0024	321047	0.0515	4	T	C	0.555
ukb-b-12019	Peak expiratory flow (PEF)	4.20049e-83	0.00184601	421986	0.0356522	4	T	C	0.552391
ukb-b-16881	Sitting height	7.29962e-66	0.00150826	461536	0.025854	4	T	C	0.552335
ebi-a-GCST007432	FEV1	1.88191e-64	0.0024	321047	0.0399	4	T	C	0.5548
ukb-b-19657	Forced expiratory volume in 1-second (FEV1)	1.29987e-60	0.0017448	421986	0.0286529	4	T	C	0.552391
ieu-b-104	HbA1C	1.10002e-59	0.00149864		0.0244198	4	T	C	0.55019
ukb-a-338	Peak expiratory flow (PEF)	1.37214e-59	0.00217276	307638	0.0353799	4	T	C	0.550879
ukb-b-11141	Forced expiratory volume in 1-second (FEV1), Best measure	5.70033e-56	0.00191317	345665	0.0301559	4	T	C	0.550186
ukb-a-337	Forced expiratory volume in 1-second (FEV1)	6.72667e-42	0.00209084	307638	0.0283603	4	T	C	0.550879
ukb-a-231	Forced expiratory volume in 1-second (FEV1) Best measure	2.01883e-38	0.00229662	255492	0.0297729	4	T	C	0.550879
ieu-b-106	FEV1/FVC < 0.7	2.70023e-38	0.000875296	353315	-0.0113268	4	T	C	0.55019
ukb-a-195	Sitting height	3.0297e-38	0.00188804	336172	0.0244163	4	T	C	0.550879
ukb-b-13405	Forced expiratory volume in 1-second (FEV1), predicted percentage	1.29987e-29	0.003535	148653	0.0399401	4	T	C	0.548582
ukb-b-10787	Standing height	1.9002e-29	0.00131176	461950	0.0147812	4	T	C	0.552312
ebi-a-GCST90000025	Appendicular lean mass	3.00469e-26	0.0019	450243	0.0201	4	T	C	0.5521
ieu-b-105	FVC	9.79941e-24	0.00177877		0.0178652	4	T	C	0.55019
ukb-a-235	Forced expiratory volume in 1-second (FEV1) predicted percentage	5.38394e-23	0.00426934	110423	0.0421659	4	T	C	0.550879
ukb-b-9685	Trunk predicted mass	1.69981e-22	0.00123862	454463	0.0120851	4	T	C	0.552265
ukb-b-17409	Trunk fat-free mass	3.80014e-22	0.00124258	454508	0.0120245	4	T	C	0.552274
ukb-b-14713	Forced vital capacity (FVC), Best measure	4.19952e-22	0.00180718	345665	0.0174678	4	T	C	0.550186
ukb-b-13354	Whole body fat-free mass	1.10002e-21	0.0012473	454850	0.0119288	4	T	C	0.552272
ukb-b-7953	Forced vital capacity (FVC)	1.10002e-21	0.00165053	421986	0.0157957	4	T	C	0.552391
ukb-b-14540	Whole body water mass	2.90001e-21	0.00124934	454888	0.0118267	4	T	C	0.552274
ukb-b-16446	Basal metabolic rate	2.39994e-19	0.00131189	454874	0.0117965	4	T	C	0.552273
ukb-b-19925	Arm fat-free mass (left)	3.50026e-19	0.00126573	454672	0.0113296	4	T	C	0.552279
ebi-a-GCST90000026	Appendicular lean mass	1.50003e-18	0.00283536	205513	0.0246746	4	T	C	0.551371
ukb-a-389	Standing height	1.08918e-17	0.00173577	336474	0.0148661	4	T	C	0.550879
ukb-b-9093	Arm predicted mass (left)	1.10002e-17	0.00126077	454655	0.0107984	4	T	C	0.552275
ukb-b-16099	Leg fat-free mass (left)	1.10002e-17	0.00130796	454805	0.0112059	4	T	C	0.552271
ukb-b-17271	Leg predicted mass (left)	1.29987e-17	0.00129939	454799	0.0110999	4	T	C	0.552271
ukb-b-12828	Leg fat-free mass (right)	1.39991e-17	0.00130719	454835	0.0111599	4	T	C	0.552278
ukb-b-16698	Arm predicted mass (right)	1.99986e-17	0.0012373	454746	0.0105064	4	T	C	0.552269
ukb-b-14310	Leg predicted mass (right)	3.90032e-17	0.00129875	454834	0.0109303	4	T	C	0.552277
ukb-b-19520	Arm fat-free mass (right)	4.79954e-17	0.00124151	454753	0.0104188	4	T	C	0.552269
ukb-a-292	Trunk fat-free mass	3.86456e-15	0.00153852	331030	0.0120922	4	T	C	0.550879
ukb-a-293	Trunk predicted mass	4.45143e-15	0.00153352	330995	0.0120257	4	T	C	0.550879
ukb-a-266	Whole body fat-free mass	7.09741e-15	0.00154451	331291	0.0120211	4	T	C	0.550879
ukb-a-267	Whole body water mass	1.81761e-14	0.00154679	331315	0.0118535	4	T	C	0.550879
ukb-b-15590	Hip circumference	6.20012e-14	0.0020036	462117	0.015034	4	T	C	0.552317
ukb-a-232	Forced vital capacity (FVC) Best measure	7.36885e-14	0.00217516	255492	0.0162735	4	T	C	0.550879
ukb-a-336	Forced vital capacity (FVC)	7.67538e-14	0.00198283	307638	0.0148239	4	T	C	0.550879
ukb-a-268	Basal metabolic rate	2.1508e-13	0.0016195	331307	0.0118861	4	T	C	0.550879
ukb-a-276	Leg fat-free mass (right)	1.22208e-12	0.0016077	331285	0.0114197	4	T	C	0.550879
ukb-a-281	Leg predicted mass (left)	1.28588e-12	0.0015974	331253	0.0113353	4	T	C	0.550879
ukb-a-280	Leg fat-free mass (left)	1.48354e-12	0.00160832	331258	0.011381	4	T	C	0.550879
ukb-a-277	Leg predicted mass (right)	1.67071e-12	0.00159723	331285	0.0112761	4	T	C	0.550879
ukb-a-285	Arm predicted mass (right)	2.44963e-12	0.00151654	331216	0.0106255	4	T	C	0.550879
ukb-a-288	Arm fat-free mass (left)	4.0439e-12	0.00155286	331159	0.0107704	4	T	C	0.550879
ukb-a-284	Arm fat-free mass (right)	4.64943e-12	0.00152195	331221	0.010526	4	T	C	0.550879
ukb-b-11842	Weight	7.39946e-12	0.00174372	461632	0.0119437	4	T	C	0.552324
ukb-a-289	Arm predicted mass (left)	9.71852e-12	0.00154706	331146	0.0105368	4	T	C	0.550879
ebi-a-GCST90014033	Haemorrhoidal disease	1.08393e-11	0.004	944133	-0.0271	4	T	C	0.57
ukb-b-12039	Weight	2.29985e-11	0.001756	454893	0.0117452	4	T	C	0.552276
ebi-a-GCST007429	Lung function (FVC)	3.25012e-11	0.0024	321047	0.0157	4	T	C	0.555
ebi-a-GCST90000027	Appendicular lean mass	8.69961e-11	0.00255604	244730	0.016423	4	T	C	0.552664
ieu-a-89	Height	1.09999e-10	0.003	252957	0.019	4	T	C	0.575
ukb-a-388	Hip circumference	1.85853e-09	0.00241924	336601	0.0145393	4	T	C	0.550879
ebi-a-GCST90014240	Forced expiratory volume in 1 second x sex interaction	2.63688e-09	0.00499463	303612	-0.0297326	4	T	C	0.550371
ukb-b-3376	Number of measurements made	1.09999e-08	0.00096196	421986	0.00549169	4	T	C	0.552391
ukb-a-249	Weight	2.12378e-08	0.00213461	336227	0.0119575	4	T	C	0.550879
ebi-a-GCST90016670	Kidney volume	2.39999e-08	0.00632568	32860	0.0352812	4	T	C	0.548741
ukb-b-19921	Impedance of whole body	4.79999e-08	0.00152039	454840	-0.00829994	4	T	C	0.552272
ieu-b-4854	Forced expiratory volume in 1-second	1.327e-07	0.0067	44671	0.0356	4	T	C
ukb-b-14068	Impedance of leg (left)	1.6e-07	0.00182361	454857	-0.00954698	4	T	C	0.552278
ieu-b-31	monocyte cell count	5.26999e-07	0.001888	521591	-0.009476	4	T	C	0.554857
ubm-a-2790	a2009s lh S calcarine area	7.24436e-07	0.0143	7916	-0.0708	4	T	C	0.54802
ebi-a-GCST90014242	Peak expiratory flow x sex interaction	9.05295e-07	0.00497824	303612	-0.0244495	4	T	C	0.550371
ukb-b-4080	Ankle spacing width	1.2e-06	0.00226901	265753	0.0110143	4	T	C	0.551581
ukb-b-8428	Forced expiratory volume in 1-second (FEV1), predicted	1.29999e-06	0.00233371	148653	0.0113025	4	T	C	0.548582
ukb-a-271	Impedance of leg (left)	2.9814e-06	0.00222708	331296	-0.0104053	4	T	C	0.550879
ukb-b-19379	Impedance of arm (left)	2.99999e-06	0.00141767	454850	-0.0066205	4	T	C	0.552276
ukb-b-7376	Impedance of leg (right)	3.2e-06	0.00180824	454863	-0.00842718	4	T	C	0.552274
ieu-b-4813	Height	3.23899e-06	0.033	71872	0.1537	4	T	C
ubm-a-2722	DKTatlas lh isthmuscingulate area	3.89045e-06	0.0118	7916	-0.0545	4	T	C	0.54802
ukb-a-269	Impedance of whole body	4.30844e-06	0.00186251	331284	-0.0085601	4	T	C	0.550879
ubm-a-2828	DKTatlas rh isthmuscingulate area	5.49541e-06	0.0122	7916	-0.0553	4	T	C	0.54802
ieu-b-4814	Height	6.34395e-06	0.0275	104142	0.124	4	T	C
ubm-a-2756	a2009s lh G cingul-Post-ventral area	7.07946e-06	0.0135	7916	-0.0608	4	T	C	0.54802
ebi-a-GCST90013405	Liver enzyme levels (alanine transaminase)	7.10003e-06	0.00039095	437267	-0.00172109	4	T	C	0.552092
ukb-a-214	Illnesses of mother: Chronic bronchitis/emphysema	8.46116e-06	0.000587461	308780	-0.00261611	4	T	C	0.550879
ukb-b-18335	Wheeze or whistling in the chest in last year	8.79995e-06	0.000853976	453959	-0.00379646	4	T	C	0.55224
ukb-d-30770_irnt	IGF-1	9.8116e-06	0.0023371	342439	-0.010333	4	T	C	0.5513
ukb-d-30770_raw	IGF-1	9.92659e-06	0.013255	342439	-0.058572	4	T	C	0.5513
ukb-b-2122	Ankle spacing width (left)	1.09999e-05	0.00310428	146226	0.013642	4	T	C	0.553859
ebi-a-GCST007557	Birth weight	1.2e-05	0.0038	133903	0.0165	4	T	C	0.57
ieu-a-1083	Birth weight	1.2e-05	0.0038	139429	0.0165	4	T	C	0.57
ubm-a-2733	DKTatlas lh pericalcarine area	1.47911e-05	0.0143	7916	-0.0618	4	T	C	0.54802
ukb-b-13378	Birth weight	1.5e-05	0.00272089	261932	0.0117741	4	T	C	0.552497
ukb-a-270	Impedance of leg (right)	1.92575e-05	0.00220999	331301	-0.00944415	4	T	C	0.550879
ukb-a-294	Wheeze or whistling in the chest in last year	2.16616e-05	0.00100103	331257	-0.00425146	4	T	C	0.550879
ukb-a-250	Pulse wave Arterial Stiffness index	2.26412e-05	0.0041896	109813	0.0177526	4	T	C	0.550879
ukb-b-8607	Ankle spacing width (right)	2.5e-05	0.00314313	146181	0.0132408	4	T	C	0.553786
ukb-b-7859	Impedance of arm (right)	2.80001e-05	0.00141251	454826	-0.00591965	4	T	C	0.552275
ieu-a-96	Height	2.86003e-05	0.0063	60518	0.026	4	T	C	0.575
ubm-a-72	IDP T1 FAST ROIs L intracalc cortex	4.46684e-05	0.0138	7916	-0.0565	4	T	C	0.54802
ebi-a-GCST90002240	Fasting insulin	4.52595e-05	0.016	8353	-0.0615	4	T	C	0.584
ubm-a-2207	NET100 1051	8.91251e-05	0.0158	7916	0.0617	4	T	C	0.54802
ukb-a-364	Pulse wave reflection index	0.000106285	0.00408956	110153	0.0158508	4	T	C	0.550879
ukb-a-35	Comparative height size at age 10	0.000106829	0.00166772	332021	0.00646174	4	T	C	0.550879
ukb-b-12018	Illnesses of mother: Chronic bronchitis/emphysema	0.000129999	0.000517684	423692	-0.0019852	4	T	C	0.55234
ubm-a-2896	a2009s rh S calcarine area	0.000134896	0.014	7916	-0.0536	4	T	C	0.54802
ukb-b-1261	Diagnoses - main ICD10: Z08.0 Follow-up examination after surgery for malignant neoplasm	0.000140001	0.000167959	463010	-0.000641072	4	T	C	0.552317
ukb-a-273	Impedance of arm (left)	0.000153554	0.00172502	331292	-0.00652972	4	T	C	0.550879
ukb-b-11598	Pulse wave reflection index	0.00016	0.00348234	151546	0.01314	4	T	C	0.553811
ukb-b-9127	Illnesses of father: Chronic bronchitis/emphysema	0.00017	0.000714497	402389	-0.00268612	4	T	C	0.551991
ukb-d-30060_irnt	Mean corpuscular haemoglobin concentration	0.000170428	0.00238031	350468	0.00894825	4	T	C	0.551173
finn-b-M13_SCOLIOSIS	Scoliosis	0.0001874	0.0441		0.1646	4	T	C	0.6511
ubm-a-73	IDP T1 FAST ROIs R intracalc cortex	0.00020893	0.0136	7916	-0.0505	4	T	C	0.54802
ukb-b-13952	Illnesses of siblings: Chronic bronchitis/emphysema	0.00021	0.000393657	361823	-0.00146032	4	T	C	0.552022
ebi-a-GCST90014325	Asthma	0.00021756	0.00655612	408422	-0.0242426	4	T	C	0.550373
ukb-a-365	Pulse wave peak to peak time	0.000227546	0.00426679	110099	-0.0157291	4	T	C	0.550879
ebi-a-GCST90012114	Total testosterone levels	0.000230001	0.00129414	425097	0.00456064	4	T	C	0.55192
ukb-b-18113	Non-cancer illness code, self-reported: asthma	0.000230001	0.000665763	462933	-0.00245164	4	T	C	0.552323
ubm-a-2757	a2009s lh G cuneus area	0.000245471	0.0138	7916	-0.0505	4	T	C	0.54802
ukb-b-11971	Pulse wave Arterial Stiffness index	0.000259998	0.00356794	151053	0.0130148	4	T	C	0.553818
ukb-a-183	Treatment/medication code: seretide 50 evohaler	0.000290295	0.000264144	337159	-0.000957219	4	T	C	0.550879
ebi-a-GCST006979	Heel bone mineral density	0.000299999	0.00185656	426824	-0.00740148	4	T	C	0.551302
ukb-b-3768	Age when periods started (menarche)	0.000299999	0.0020766	243944	0.00751003	4	T	C	0.552921
finn-b-AB1_OTHER_BACT_INOTHER	Other bacterial agents as the cause of diseases classified to other chapters	0.0003111	0.1292		0.4657	4	T	C	0.6513
ubm-a-2940	DKTatlas lh parahippocampal thickness	0.000323594	0.0151	7916	-0.0545	4	T	C	0.54802
ukb-a-318	Birth weight of first child	0.000336055	0.00447027	145558	0.0160299	4	T	C	0.550879
ubm-a-2862	a2009s rh G cingul-Post-ventral area	0.000363078	0.0137	7916	-0.0487	4	T	C	0.54802
ubm-a-1428	NET100 0272	0.000371535	0.0158	7916	-0.0561	4	T	C	0.54802
ubm-a-121	IDP T1 FAST ROIs R occ pole	0.000371535	0.0127	7916	-0.0453	4	T	C	0.54802
ukb-b-7299	Diagnoses - secondary ICD10: Z85.5 Personal history of malignant neoplasm of urinary tract	0.000379997	0.000141045	463010	-0.000501036	4	T	C	0.552317
ukb-a-272	Impedance of arm (right)	0.000399659	0.00171775	331279	-0.00608143	4	T	C	0.550879
finn-b-K11_HERING	Inguinal hernia	0.000410403	0.0134		0.0472	4	T	C	0.6511
ieu-b-40	body mass index	0.000449997	0.0017	689217	0.0061	4	T	C	0.5721
ukb-b-17836	Treatment/medication code: seretide 50 evohaler	0.000460002	0.000224791	462933	-0.000787085	4	T	C	0.552323
ubm-a-2831	DKTatlas rh lingual area	0.000467735	0.0133	7916	-0.0466	4	T	C	0.54802
prot-a-3266	Zinc finger protein 264	0.00047863	0.025	3301	-0.0873	4	T	C	0.54664
ukb-b-8193	Cancer code, self-reported: bladder cancer	0.0005	0.000101878	462933	-0.00035476	4	T	C	0.552323
ukb-b-12301	Treatment/medication code: salbutamol	0.000519996	0.000226677	462933	-0.000786665	4	T	C	0.552323
ukb-b-16340	Operation code: hip replacement/revision	0.000519996	0.000261111	462933	-0.00090634	4	T	C	0.552323
ukb-b-11182	3mm cylindrical power (left)	0.000519996	0.00457873	95998	0.0158806	4	T	C	0.554738
finn-b-K11_MN_RERTGN_AND_SURG	Mandibular retrognathia AND surgery (BSSO)	0.000523902	0.0553		0.1918	4	T	C	0.6513
ukb-b-7710	Pulse rate (during blood-pressure measurement)	0.000539995	0.00713413	39749	-0.0246713	4	T	C	0.553065
ukb-b-20296	Blood clot, DVT, bronchitis, emphysema, asthma, rhinitis, eczema, allergy diagnosed by doctor: Asthma	0.00061	0.000665316	462013	-0.00227953	4	T	C	0.552334
ukb-b-19393	Whole body fat mass	0.00064	0.00196387	454137	0.00670311	4	T	C	0.552252
finn-b-N14_URETHRITISANDURSYNDR	Urehtritis and urethral syndrome	0.000643902	0.0837		0.2856	4	T	C	0.6513
ukb-b-20044	Trunk fat mass	0.000669993	0.00202513	454588	0.00688874	4	T	C	0.55227
prot-a-2707	Splicing factor 3B subunit 4	0.000676083	0.025	3301	-0.0851	4	T	C	0.54664
ebi-a-GCST90002238	Fasting insulin	0.000691497	0.0021	151013	-0.0067	4	T	C	0.584
ebi-a-GCST008403	Arterial stiffness index	0.000769999	0.00399073	127121	0.0134217	4	T	C	0.552854
ukb-b-13653	Worry too long after embarrassment	0.000779992	0.00105305	443918	-0.00353981	4	T	C	0.552505
ukb-b-1164	Pineapple intake	0.000809991	0.00208478	64949	0.00698093	4	T	C	0.555212
ebi-a-GCST90014241	Forced vital capacity x sex interaction	0.000831151	0.00501337	303612	-0.0167559	4	T	C	0.550371
ubm-a-688	IDP dMRI ProbtrackX MO cgh l	0.000831764	0.0158	7916	0.0527	4	T	C	0.54802
prot-a-3164	Uromodulin-like 1	0.000933254	0.025	3301	-0.0828	4	T	C	0.54664
ebi-a-GCST005327	Neuroticism	0.000949992	0.003	168105	-0.008	4	T	C	0.5561
ukb-b-11207	6mm cylindrical power (left)	0.000959997	0.0049428	83410	0.0163178	4	T	C	0.555648
ebi-a-GCST90001950	CD33 on Granulocytic Myeloid-Derived Suppressor Cells	0.000965006	0.04118	1244	0.1363	4	T	C	0.4059
ukb-a-444	Blood clot DVT bronchitis emphysema asthma rhinitis eczema allergy diagnosed by doctor: Emphysema/chronic bronchitis	0.000971695	0.000313571	336782	-0.00103435	4	T	C	0.550879
ubm-a-2918	a2009s rh S pericallosal area	0.000977237	0.0129	7916	-0.0426	4	T	C	0.54802
ebi-a-GCST003770	Neuroticism	0.00098519	0.004	170911	-0.012	4	T	C
ieu-a-1007	Neuroticism	0.00098519	0.004	170911	-0.012	4	T	C	0.5504
ukb-b-6704	Arm fat mass (right)	0.000990011	0.00197577	454757	0.0065046	4	T	C	0.552274

## Sheet: rs6923462
ID	Trait	P	SE	N	Beta	CHR	EA	NEA	EAF
ukb-b-16881	Sitting height	9.79941e-49	0.00204651	461536	0.0300259	6	C	T	0.157136
ukb-b-10787	Standing height	6.79986e-41	0.0017781	461950	0.0238119	6	C	T	0.157141
ukb-a-195	Sitting height	8.1677e-33	0.00257185	336172	0.0306878	6	C	T	0.157846
ebi-a-GCST007429	Lung function (FVC)	1.10994e-29	0.0032	321047	-0.036	6	C	T	0.159
ukb-a-389	Standing height	6.84069e-27	0.00236411	336474	0.0253851	6	C	T	0.157846
ebi-a-GCST90000025	Appendicular lean mass	3.32277e-26	0.0026	450243	0.0274	6	C	T	0.1571
ebi-a-GCST007432	FEV1	2.36974e-22	0.0032	321047	-0.0308	6	C	T	0.1589
ebi-a-GCST90000027	Appendicular lean mass	2.39994e-15	0.00347646	244730	0.0287092	6	C	T	0.156965
ukb-b-9685	Trunk predicted mass	1.20005e-13	0.00168601	454463	0.0124996	6	C	T	0.15714
ukb-a-35	Comparative height size at age 10	1.31978e-13	0.00227195	332021	0.0168226	6	C	T	0.157846
ukb-b-17409	Trunk fat-free mass	1.59993e-13	0.00169138	454508	0.0124782	6	C	T	0.157138
ebi-a-GCST90000026	Appendicular lean mass	6.70039e-13	0.00386836	205513	0.0257392	6	C	T	0.157275
ieu-a-89	Height	2.99985e-12	0.0041	240289	0.029	6	C	T	0.125
ukb-b-13354	Whole body fat-free mass	1.99986e-11	0.00169848	454850	0.0113936	6	C	T	0.157132
ukb-b-14540	Whole body water mass	2.60016e-11	0.00170131	454888	0.0113444	6	C	T	0.157139
ukb-b-16698	Arm predicted mass (right)	7.10003e-10	0.0016851	454746	0.0103868	6	C	T	0.157137
ukb-b-19925	Arm fat-free mass (left)	2e-09	0.0017238	454672	0.0103394	6	C	T	0.157139
ukb-b-9093	Arm predicted mass (left)	2.19999e-09	0.00171705	454655	0.0102713	6	C	T	0.157139
ukb-b-16446	Basal metabolic rate	4.79999e-09	0.00178669	454874	0.0104617	6	C	T	0.15714
ukb-b-19520	Arm fat-free mass (right)	1e-08	0.00169086	454753	0.00967835	6	C	T	0.157137
ukb-b-13405	Forced expiratory volume in 1-second (FEV1), predicted percentage	1.40001e-08	0.00483072	148653	-0.0274083	6	C	T	0.156898
ukb-a-293	Trunk predicted mass	3.60073e-08	0.00208936	330995	0.0115114	6	C	T	0.157846
ukb-a-292	Trunk fat-free mass	5.27801e-08	0.00209618	331030	0.011407	6	C	T	0.157846
ukb-b-14310	Leg predicted mass (right)	6.4e-08	0.00177012	454834	0.00957022	6	C	T	0.157137
ukb-b-17271	Leg predicted mass (left)	7.29995e-08	0.00177083	454799	0.00953228	6	C	T	0.157139
ukb-b-12828	Leg fat-free mass (right)	8.60003e-08	0.00178161	454835	0.00953813	6	C	T	0.157136
ukb-b-16099	Leg fat-free mass (left)	1.29999e-07	0.00178248	454805	0.0094201	6	C	T	0.157137
ukb-b-19071	Intra-ocular pressure, corneal-compensated (left)	3.89996e-07	0.00615861	97465	0.0312546	6	C	T	0.156087
eqtl-a-ENSG00000247765	ENSG00000247765	7.86846e-07	0.0163053	5502	0.0805255	6	C	T	0.15796
ukb-a-266	Whole body fat-free mass	1.61495e-06	0.00210442	331291	0.010094	6	C	T	0.157846
ukb-b-12440	Intra-ocular pressure, Goldmann-correlated (left)	1.7e-06	0.00612449	97465	0.02929	6	C	T	0.156087
ukb-a-267	Whole body water mass	2.06267e-06	0.00210754	331315	0.0100051	6	C	T	0.157846
ukb-b-19277	Intra-ocular pressure, corneal-compensated (right)	2.30001e-06	0.00615597	97653	0.0291122	6	C	T	0.155945
ukb-a-235	Forced expiratory volume in 1-second (FEV1) predicted percentage	4.0193e-06	0.00583681	110423	-0.0269113	6	C	T	0.157846
ieu-b-39	diastolic blood pressure	4.54098e-06	0.0238	748350	0.109	6	C	T	0.1585
ukb-a-289	Arm predicted mass (left)	6.10127e-06	0.00210782	331146	0.00953353	6	C	T	0.157846
ukb-a-284	Arm fat-free mass (right)	6.11294e-06	0.00207364	331221	0.00937806	6	C	T	0.157846
ukb-a-288	Arm fat-free mass (left)	6.11533e-06	0.00211574	331159	0.00956831	6	C	T	0.157846
ukb-a-285	Arm predicted mass (right)	6.39941e-06	0.00206628	331216	0.00932472	6	C	T	0.157846
ieu-a-54	Hip circumference	1.29999e-05	0.0063	131644	0.027	6	C	T	0.125
ieu-a-55	Hip circumference	1.29999e-05	0.0063	131644	0.027	6	C	T	0.125
ukb-b-14146	Intra-ocular pressure, Goldmann-correlated (right)	1.5e-05	0.00611455	97653	0.0264917	6	C	T	0.155945
ieu-b-4813	Height	1.78698e-05	0.0426	75030	0.1829	6	C	T
ieu-a-96	Height	1.85999e-05	0.0084	60300	0.036	6	C	T	0.125
ukb-a-268	Basal metabolic rate	2.84315e-05	0.0022066	331307	0.00923626	6	C	T	0.157846
ukb-b-7953	Forced vital capacity (FVC)	6.4e-05	0.00225179	421986	-0.00900377	6	C	T	0.156937
ieu-b-30	white blood cell count	6.84006e-05	0.002526	562232	0.010064	6	C	T	0.15661
eqtl-a-ENSG00000258443	ENSG00000258443	7.50758e-05	0.0163103	3831	-0.0645808	6	C	T	0.15796
ieu-b-4854	Forced expiratory volume in 1-second	9.5971e-05	0.0088	44671	-0.0345	6	C	T
ukb-b-14713	Forced vital capacity (FVC), Best measure	0.0001	0.00246504	345665	-0.00958437	6	C	T	0.157088
ieu-a-56	Hip circumference	0.0001	0.0076	80312	0.03	6	C	T	0.125
ieu-a-57	Hip circumference	0.0001	0.0076	80312	0.03	6	C	T	0.125
ebi-a-GCST007430	Peak expiratory flow	0.000103999	0.0034	321047	-0.0134	6	C	T	0.157
ukb-b-19657	Forced expiratory volume in 1-second (FEV1)	0.000109999	0.00238115	421986	-0.00918342	6	C	T	0.156937
ukb-a-150	Treatment/medication code: amlodipine	0.00012378	0.000657403	337159	0.00252348	6	C	T	0.157846
finn-b-Q17_OTHER_CONGEN_MALFO_FACE_NECK	Other congenital malformations of face and neck	0.0001278	0.0879		0.3368	6	C	T	0.1973
ubm-a-221	IDP dMRI TBSS FA Superior corona radiata L	0.000165959	0.0212	7916	-0.0798	6	C	T	0.16012
ubm-a-416	IDP dMRI TBSS L2 Posterior thalamic radiation R	0.000169824	0.0202	7916	0.0761	6	C	T	0.16012
ieu-b-33	eosinophil cell count	0.000184999	0.002722	474226	0.010182	6	C	T	0.157073
ukb-b-4024	Illnesses of mother: Stroke	0.000189998	0.00104348	424977	0.00389271	6	C	T	0.156953
ukb-b-6863	Operation code: caesarean section / caesarian section	0.000189998	0.000613302	462933	-0.00228763	6	C	T	0.15716
ieu-b-105	FVC	0.000230001	0.00242574		-0.00892616	6	C	T	0.157085
ieu-b-4972	Endocarditis	0.000231169	0.0607325	486484	-0.223633	6	C	T	0.157159
eqtl-a-ENSG00000138639	ENSG00000138639	0.000247531	0.0163116	31355	-0.0597789	6	C	T	0.15796
ebi-a-GCST009722	Glaucoma (multi-trait analysis)	0.000250628	0.0143215	224431	0.05244	6	C	T
ieu-b-31	monocyte cell count	0.000255	0.00257	521583	0.009403	6	C	T	0.156572
ukb-a-596	Diagnoses - main ICD10: Z80 Family history of malignant neoplasm	0.000261957	0.000103756	337199	0.000378743	6	C	T	0.157846
finn-b-G6_MYOTDIS	Mytonic disorders	0.000287098	0.1857		0.6733	6	C	T	0.1973
ubm-a-1740	NET100 0584	0.000295121	0.0209	7916	-0.0758	6	C	T	0.16012
ukb-a-106	Non-cancer illness code self-reported: osteoarthritis	0.000296565	0.000923031	337159	0.00333982	6	C	T	0.157846
eqtl-a-ENSG00000214389	ENSG00000214389	0.000323147	0.0163119	5502	0.058661	6	C	T	0.15796
ieu-b-32	lymphocyte cell count	0.000373999	0.002595	524912	0.009238	6	C	T	0.156673
ieu-b-40	body mass index	0.000409996	0.0024	679830	-0.0084	6	C	T	0.16
ebi-a-GCST009760	Snoring	0.000420001	0.00142895	408317	-0.00510063	6	C	T
ukb-b-17189	Ice-cream intake	0.000430002	0.00463466	64949	0.0163232	6	C	T	0.154514
ukb-b-5559	Methods of admission to hospital (recoded): Transfer: Planned	0.000439997	0.00028419	462399	0.000999278	6	C	T	0.157176
ieu-b-4814	Height	0.000470901	0.0359	108242	0.1255	6	C	T
eqtl-a-ENSG00000167930	ENSG00000167930	0.000472639	0.0163123	31569	-0.0570214	6	C	T	0.15796
eqtl-a-ENSG00000182742	ENSG00000182742	0.000474056	0.0163123	31355	-0.05701	6	C	T	0.15796
ukb-a-34	Comparative body size at age 10	0.000491734	0.00227763	331693	-0.00793812	6	C	T	0.157846
ukb-b-10387	Leg pain on walking	0.0005	0.0020714	151553	0.00721029	6	C	T	0.156003
eqtl-a-ENSG00000135775	ENSG00000135775	0.000501407	0.0163124	31569	-0.0567672	6	C	T	0.15796
ukb-e-6159_p6_CSA	Pain type(s) experienced in last month	0.000513499	0.07999		-0.2779	6	C	T	0.8907
ebi-a-GCST90006901	Epstein-Barr virus ZEBRA antibody levels	0.000526005	0.0215175	8191	-0.0746044	6	C	T	0.155944
ukb-b-11141	Forced expiratory volume in 1-second (FEV1), Best measure	0.000530005	0.00261078	345665	-0.00904431	6	C	T	0.157088
ukb-a-277	Leg predicted mass (right)	0.000530225	0.00217628	331285	0.0075409	6	C	T	0.157846
ebi-a-GCST009763	Snoring	0.000539995	0.00185672	218346	-0.00633892	6	C	T	0.157722
ukb-b-18377	Leg fat percentage (left)	0.000539995	0.00172803	454826	-0.00597793	6	C	T	0.157136
ukb-b-10454	Illnesses of mother: None of the above (group 1)	0.000539995	0.00146182	425729	-0.00505852	6	C	T	0.156938
ukb-b-12014	Medication for cholesterol, blood pressure or diabetes: None of the above	0.000560003	0.00198793	209638	-0.00685824	6	C	T	0.157409
finn-b-M13_ARTHROSIS	Arthrosis	0.0005643	0.0123		0.0425	6	C	T	0.1971
ukb-a-489	Medication for cholesterol blood pressure or diabetes: None of the above	0.000574844	0.00232603	154702	-0.0080092	6	C	T	0.157846
ukb-b-7289	Pain type(s) experienced in last month: Hip pain	0.000580003	0.000901882	461857	0.00310411	6	C	T	0.15713
ubm-a-651	IDP dMRI ProbtrackX FA str l	0.000588844	0.0212	7916	-0.0731	6	C	T	0.16012
eqtl-a-ENSG00000243628	ENSG00000243628	0.000589943	0.0163126	4339	-0.05605	6	C	T	0.15796
ukb-b-17400	Snoring	0.000589997	0.00139629	430438	0.00479723	6	C	T	0.157298
ukb-a-276	Leg fat-free mass (right)	0.000612393	0.00219055	331285	0.00750506	6	C	T	0.157846
ukb-b-2122	Ankle spacing width (left)	0.000619998	0.00423479	146226	0.0144983	6	C	T	0.156026
ukb-a-61	Non-cancer illness code self-reported: hypertension	0.000632441	0.00145983	337159	0.00498872	6	C	T	0.157846
eqtl-a-ENSG00000035928	ENSG00000035928	0.000641579	0.0163127	31355	-0.05568	6	C	T	0.15796
ukb-a-281	Leg predicted mass (left)	0.000661546	0.0021765	331253	0.00741112	6	C	T	0.157846
ukb-a-280	Leg fat-free mass (left)	0.000669869	0.00219139	331258	0.00745437	6	C	T	0.157846
ukb-d-30860_irnt	Total protein	0.000707424	0.0034384	314921	0.011645	6	C	T	0.15833
ubm-a-1808	NET100 0652	0.000707946	0.0214	7916	0.0726	6	C	T	0.16012
ukb-b-14486	Non-cancer illness code, self-reported: osteoarthritis	0.000719996	0.000785571	462933	0.00265764	6	C	T	0.15716
eqtl-a-ENSG00000136463	ENSG00000136463	0.000734937	0.0163128	31569	-0.0550737	6	C	T	0.15796
eqtl-a-ENSG00000135898	ENSG00000135898	0.000747877	0.0163128	31569	0.0549987	6	C	T	0.15796
eqtl-a-ENSG00000207770	ENSG00000207770	0.000756606	0.0163129	16923	-0.0549417	6	C	T	0.15796
ubm-a-224	IDP dMRI TBSS FA Posterior thalamic radiation R	0.000758578	0.0204	7916	-0.0689	6	C	T	0.16012
eqtl-a-ENSG00000256347	ENSG00000256347	0.000791936	0.0163129	3831	0.0547412	6	C	T	0.15796
ebi-a-GCST90010257	Secretoglobin family 3A member 2 levels	0.000796306	0.0539061	1323	-0.181873	6	C	T	0.162
eqtl-a-ENSG00000264187	ENSG00000264187	0.000796526	0.0163129	3831	0.0547135	6	C	T	0.15796
ubm-a-272	IDP dMRI TBSS MD Posterior thalamic radiation R	0.000812831	0.0199	7916	0.0668	6	C	T	0.16012
ubm-a-2156	NET100 1000	0.000812831	0.0215	7916	-0.072	6	C	T	0.16012
ebi-a-GCST90001606	CD4+ T cell %leukocyte	0.000863396	0.04536	3668	0.1512	6	C	T	0.0776
ukb-d-30860_raw	Total protein	0.000889816	0.013869	314921	0.046091	6	C	T	0.15833
ebi-a-GCST006696	Parental longevity (mother's attained age)	0.000929994	0.00299777	412937	0.00990981	6	C	T	0.157496
ukb-e-24004_AFR	Nitrogen oxides air pollution; 2010	0.000937195	0.0149		0.04929	6	C	T	0.675
ubm-a-648	IDP dMRI ProbtrackX FA ptr r	0.000954993	0.0209	7916	-0.069	6	C	T	0.16012

## Sheet: rs1233604
ID	Trait	P	SE	N	Beta	CHR	EA	NEA	EAF
ebi-a-GCST005523	Celiac disease	0	0.0321174	12041	1.23547	6	A	G
ieu-a-1058	Celiac disease	1e-200	0.0288527	24265	1.23547	6	A	G	0.06972
ukb-a-101	Non-cancer illness code self-reported: malabsorption/coeliac disease	3.27341e-179	0.000245611	337159	0.00701511	6	A	G	0.11998
ieu-b-30	white blood cell count	2.95121e-148	0.002933	556537	-0.076086	6	A	G	0.111498
ieu-b-32	lymphocyte cell count	1.1995e-137	0.002992	522381	-0.074747	6	A	G	0.113288
eqtl-a-ENSG00000204644	ENSG00000204644	6.44169e-114	0.0214426	7715	0.486406	6	A	G	0.0808739
ieu-a-1112	Primary sclerosing cholangitis	1.69824e-107	0.041	14890	0.874635	6	A	G	0.11
ieu-b-31	monocyte cell count	1.44012e-94	0.002961	519052	-0.061107	6	A	G	0.113222
ukb-d-30000_irnt	White blood cell (leukocyte) count	1.49383e-85	0.00366566	350470	-0.071873	6	A	G	0.119969
ukb-d-30120_irnt	Lymphocyte count	1.9829e-79	0.00365741	349856	-0.0690358	6	A	G	0.119969
eqtl-a-ENSG00000187626	ENSG00000187626	1.82012e-76	0.0215698	23617	0.399193	6	A	G	0.0808739
ieu-b-33	eosinophil cell count	2.99985e-75	0.0031	473148	-0.05693	6	A	G	0.116125
ukb-d-30130_irnt	Monocyte count	5.24083e-61	0.00356446	349856	-0.0587482	6	A	G	0.119969
ieu-b-34	neutrophil cell count	8.02971e-58	0.003032	518199	-0.04862	6	A	G	0.113358
ebi-a-GCST90002304	Hematocrit	7.34007e-54	0.00294	562259	-0.045445	6	A	G	0.111509
ebi-a-GCST004610	White blood cell count	6.1235e-52	0.00555016	172435	-0.0841626	6	A	G	0.1182
eqtl-a-ENSG00000196812	ENSG00000196812	6.62674e-51	0.0216579	23617	0.325019	6	A	G	0.0808739
ebi-a-GCST004627	Lymphocyte counts	4.66445e-50	0.0055744	171643	-0.0829292	6	A	G	0.1182
ukb-d-30020_irnt	Haemoglobin concentration	6.18443e-44	0.00291499	350474	-0.040529	6	A	G	0.119968
ebi-a-GCST007430	Peak expiratory flow	2.13993e-42	0.0039	321047	-0.0531	6	A	G	0.119
ebi-a-GCST010005	Membranous nephropathy	2.68411e-40	0.0685	7979	0.9101	6	A	G
ukb-d-30140_irnt	Neutrophill count	1.36019e-39	0.00366139	349856	-0.0482153	6	A	G	0.119969
ukb-d-30650_irnt	Aspartate aminotransferase	3.19374e-39	0.0035238	342990	-0.046176	6	A	G	0.11991
eqtl-a-ENSG00000197062	ENSG00000197062	2.10572e-38	0.0217012	22698	-0.281213	6	A	G	0.0808739
ukb-b-3599	Never eat eggs, dairy, wheat, sugar: Wheat products	5.19996e-37	0.000524697	461046	0.00666916	6	A	G	0.116902
ebi-a-GCST003156	Systemic lupus erythematosus	8.48399e-37	0.0489734	14267	0.620577	6	A	G
eqtl-a-ENSG00000189298	ENSG00000189298	5.63119e-36	0.0217097	23617	0.271862	6	A	G	0.0808739
ebi-a-GCST90002404	Red cell distribution width	5.90065e-36	0.00331014	408112	0.04144	6	A	G	0.117056
ukb-d-30860_irnt	Total protein	3.19374e-35	0.0038699	314921	-0.04793	6	A	G	0.12001
ukb-b-20289	Non-cancer illness code, self-reported: hyperthyroidism/thyrotoxicosis	3.90032e-35	0.000281851	462933	0.00348564	6	A	G	0.116857
ukb-d-30070_irnt	Red blood cell (erythrocyte) distribution width	5.99653e-35	0.00365605	350473	0.045096	6	A	G	0.119966
ebi-a-GCST004625	Monocyte count	6.0062e-35	0.00553176	170721	-0.068224	6	A	G	0.1182
ebi-a-GCST007432	FEV1	6.34454e-34	0.0037	321047	-0.0447	6	A	G	0.1169
ukb-d-30860_raw	Total protein	1.63757e-33	0.01561	314921	-0.18834	6	A	G	0.12001
ukb-d-30880_raw	Urate	2.76376e-33	0.25274	343836	3.0385	6	A	G	0.1199
prot-a-1898	MHC class I polypeptide-related sequence B	5.88844e-33	0.0366	3301	-0.438	6	A	G	0.1241
ebi-a-GCST004624	Sum eosinophil basophil counts	1.59588e-32	0.00552808	171771	-0.0656461	6	A	G	0.1182
ukb-d-30880_irnt	Urate	5.37774e-32	0.0031323	343836	0.03688	6	A	G	0.1199
ukb-d-30260_irnt	Mean reticulocyte volume	8.33873e-31	0.00368685	344728	0.0425486	6	A	G	0.120005
ebi-a-GCST004606	Eosinophil counts	3.43637e-30	0.00552319	172275	-0.0630587	6	A	G	0.1181
ukb-a-76	Non-cancer illness code self-reported: hyperthyroidism/thyrotoxicosis	2.25944e-29	0.000324778	337159	0.00365481	6	A	G	0.11998
ieu-b-42	schizophrenia	3.05422e-29	0.0201	77096	-0.226198	6	A	G	0.075
ukb-d-30030_irnt	Haematocrit percentage	1.67302e-28	0.00299655	350475	-0.0331874	6	A	G	0.119969
ebi-a-GCST004626	Myeloid white cell count	1.8412e-28	0.00557155	169219	-0.0616529	6	A	G	0.1183
finn-b-K11_COELIAC	Coeliac disease	2.47514e-25	0.0611		0.6356	6	A	G	0.05225
ebi-a-GCST004614	Granulocyte count	1.09901e-24	0.00555742	169822	-0.0570033	6	A	G	0.1183
ebi-a-GCST90000529	Type 1 diabetes	3.38688e-24	0.0357786	17685	0.363076	6	A	G
ebi-a-GCST010681	Type 1 diabetes	4.26776e-24	0.0357	24840	0.3614	6	A	G	0.1216
eqtl-a-ENSG00000197279	ENSG00000197279	7.2277e-24	0.0217519	23617	0.21912	6	A	G	0.0808739
ebi-a-GCST004613	Sum neutrophil eosinophil counts	8.49376e-24	0.00554995	170384	-0.0558199	6	A	G	0.1182
ukb-b-2988	Number of fluid intelligence questions attempted within time limit	2.80027e-23	0.0117149	149051	0.11645	6	A	G	0.116354
ukb-d-30250_irnt	Reticulocyte count	9.97011e-23	0.00365775	344729	-0.0358934	6	A	G	0.120006
ukb-b-16881	Sitting height	1.69981e-22	0.00232185	461536	0.0226566	6	A	G	0.116872
ieu-b-107	apolipoprotein A-I	2.39994e-22	0.00305161		-0.0296685	6	A	G	0.117034
ebi-a-GCST007429	Lung function (FVC)	3.53997e-22	0.0037	321047	-0.0359	6	A	G	0.117
finn-b-K11_OTHDIG	Other diseases of the digestive system (K11_OTHDIG)	2.12324e-21	0.0375		0.3562	6	A	G	0.0522
ieu-b-39	diastolic blood pressure	2.8847e-21	0.0293	680610	-0.2772	6	A	G	0.1128
eqtl-a-ENSG00000204681	ENSG00000204681	4.05415e-21	0.0217615	23403	0.205241	6	A	G	0.0808739
ebi-a-GCST004615	Hemoglobin concentration	4.21988e-21	0.00549201	172925	-0.0517731	6	A	G	0.1182
ebi-a-GCST004620	Sum basophil neutrophil counts	4.78961e-21	0.00555325	170143	-0.0522766	6	A	G	0.1183
ebi-a-GCST90002386	High light scatter reticulocyte percentage of red cells	1.20005e-20	0.00332138	408112	-0.0309593	6	A	G	0.117209
ukb-b-12930	Mouth/teeth dental problems: Dentures	2.49977e-20	0.00120668	461113	0.0111496	6	A	G	0.116843
ebi-a-GCST004629	Neutrophil count	3.17687e-20	0.00554529	170702	-0.0510876	6	A	G	0.1182
ukb-b-13823	Time to complete round	4.10015e-20	0.0032031	454157	-0.0294217	6	A	G	0.117106
ukb-d-30770_irnt	IGF-1	1.76848e-19	0.0035798	342439	-0.032316	6	A	G	0.11986
ukb-d-30630_irnt	Apoliprotein A	2.07253e-19	0.0035661	313387	-0.03213	6	A	G	0.12006
ukb-b-13405	Forced expiratory volume in 1-second (FEV1), predicted percentage	6.4998e-19	0.00541877	148653	-0.0481382	6	A	G	0.119855
prot-a-2221	cAMP-specific 3',5'-cyclic phosphodiesterase 4D	8.70964e-19	0.037	3301	-0.3272	6	A	G	0.1241
ukb-d-30240_irnt	Reticulocyte percentage	1.38007e-18	0.00370519	344728	-0.0326039	6	A	G	0.120005
ukb-d-30050_irnt	Mean corpuscular haemoglobin	2.37356e-18	0.00364096	350472	-0.0318163	6	A	G	0.119968
ukb-d-30770_raw	IGF-1	3.02413e-18	0.020303	342439	-0.17686	6	A	G	0.11986
ieu-b-109	HDL cholesterol	3.69999e-18	0.00296402		-0.0257544	6	A	G	0.116969
ukb-b-4650	Comparative body size at age 10	4.19952e-18	0.00218009	454718	0.0189073	6	A	G	0.116798
eqtl-a-ENSG00000137338	ENSG00000137338	4.26089e-18	0.021772	23617	0.188801	6	A	G	0.0808739
ebi-a-GCST004622	Reticulocyte count	1.49417e-17	0.00556024	170641	-0.0474156	6	A	G	0.1182
ukb-d-30630_raw	Apoliprotein A	2.62906e-17	0.00096718	313387	-0.0081847	6	A	G	0.12006
ieu-b-29	basophil cell count	6.8897e-17	0.003207	472909	-0.026793	6	A	G	0.115984
ukb-d-30720_irnt	Cystatin C	7.41652e-17	0.0033553	344264	0.027986	6	A	G	0.11991
ebi-a-GCST004604	Hematocrit	1.685e-16	0.00546666	173039	-0.0450594	6	A	G	0.1182
ukb-a-235	Forced expiratory volume in 1-second (FEV1) predicted percentage	1.84502e-16	0.00649863	110423	-0.0535033	6	A	G	0.11998
ukb-b-17918	Treatment/medication code: levothyroxine sodium	2.19989e-16	0.000635008	462933	0.00521302	6	A	G	0.116857
ebi-a-GCST007431	Lung function (FEV1/FVC)	2.93968e-16	0.0038	321047	-0.0307	6	A	G	0.117
ieu-b-4879	telomere length	3.10027e-16	0.00316664	472174	-0.0258643	6	A	G	0.113151
ukb-d-30760_irnt	HDL cholesterol	3.43242e-16	0.0035072	315133	-0.02861	6	A	G	0.12001
ukb-a-195	Sitting height	4.9488e-16	0.00289294	336172	0.0234709	6	A	G	0.11998
ukb-d-30210_irnt	Eosinophill percentage	7.8361e-16	0.00366576	349861	-0.0295354	6	A	G	0.119969
eqtl-a-ENSG00000219891	ENSG00000219891	8.40234e-16	0.02178	3468	0.175292	6	A	G	0.0808739
ukb-b-12019	Peak expiratory flow (PEF)	1.59993e-15	0.00285534	421986	-0.0227512	6	A	G	0.117024
ebi-a-GCST90006929	Varicella zoster virus glycoproteins E and I antibody levels	1.6233e-15	0.024733	7595	0.197053	6	A	G	0.123918
ukb-d-30720_raw	Cystatin C	2.88071e-15	0.00059929	344264	0.0047322	6	A	G	0.11991
ukb-b-13246	Childhood sunburn occasions	3.10027e-15	0.0033131	346955	-0.0261258	6	A	G	0.11656
ukb-b-15418	Duration screen displayed	5.10035e-15	0.00543231	152605	-0.0424995	6	A	G	0.116111
ukb-b-15445	Treatment/medication code: insulin product	9.70063e-15	0.000318581	462933	0.00246681	6	A	G	0.116857
ukb-d-30760_raw	HDL cholesterol	9.71852e-15	0.0013496	315133	-0.010451	6	A	G	0.12001
ukb-b-5238	Fluid intelligence score	1.29987e-14	0.01181	149051	0.0909991	6	A	G	0.116354
ukb-a-153	Treatment/medication code: insulin product	2.1707e-14	0.000370652	337159	0.00283194	6	A	G	0.11998
ieu-b-111	triglycerides	2.29985e-14	0.00309038		-0.0235818	6	A	G	0.116848
ukb-d-30650_raw	Aspartate aminotransferase	2.73653e-14	0.038774	342990	-0.29509	6	A	G	0.11991
ebi-a-GCST005540	Sarcoidosis (Lofgren's syndrome)	2.9363e-14	0.114605	2370	0.940398	6	A	G
ukb-a-453	Medication for pain relief constipation heartburn: None of the above	2.9451e-14	0.00187395	333581	0.014244	6	A	G	0.11998
ukb-b-19657	Forced expiratory volume in 1-second (FEV1)	3.19963e-14	0.00269805	421986	-0.0204727	6	A	G	0.117024
ukb-b-2209	Oily fish intake	3.29989e-14	0.00297705	460443	-0.0225808	6	A	G	0.116892
ukb-b-17885	Diagnoses - main ICD10: R31 Unspecified haematuria	3.29989e-14	0.000502191	463010	-0.00381017	6	A	G	0.116856
prot-a-315	Complement C4	4.67735e-14	0.0371	3301	-0.2797	6	A	G	0.1241
ukb-b-14203	Hot drink temperature	5.70033e-14	0.00184566	457873	-0.0138685	6	A	G	0.116898
ukb-d-30300_irnt	High light scatter reticulocyte count	5.82774e-14	0.00367824	344729	-0.0276317	6	A	G	0.120006
ukb-b-7992	Diastolic blood pressure, automated reading	1e-13	0.00322322	436424	-0.0239713	6	A	G	0.116557
prot-a-1275	Glutamate receptor 4	1.23027e-13	0.0371	3301	-0.2751	6	A	G	0.1241
ieu-b-104	HbA1C	1.80011e-13	0.00230985		-0.0169987	6	A	G	0.118095
ebi-a-GCST004619	Reticulocyte fraction of red cells	1.9829e-13	0.00555686	170690	-0.0408427	6	A	G	0.1182
finn-b-AUTOIMMUNE	Autoimmune diseases	2.47514e-13	0.02		0.1467	6	A	G	0.0522
ukb-b-11085	Medication for pain relief, constipation, heartburn: None of the above	2.99985e-13	0.00161128	457547	0.0117567	6	A	G	0.116933
ukb-b-19732	Non-cancer illness code, self-reported: hypothyroidism/myxoedema	3.90032e-13	0.000688532	462933	0.00499813	6	A	G	0.116857
ukb-b-16019	Main speciality of consultant (recoded): Urology	4.49987e-13	0.000894402	461378	-0.00647431	6	A	G	0.116861
finn-b-E4_THYTOXGOITDIF	Thyrotoxicosis with diffuse goitre	5.01996e-13	0.0676		0.488	6	A	G	0.05195
ukb-d-30750_irnt	Glycated haemoglobin	5.46764e-13	0.0035455	344182	0.025575	6	A	G	0.11974
finn-b-THYROID_DISORDER_IBD	Disorders of thyroid, IBD co-morbidities	5.57571e-13	0.0508		0.3662	6	A	G	0.05311
ukb-a-34	Comparative body size at age 10	8.2319e-13	0.00256424	331693	0.0183536	6	A	G	0.11998
ukb-d-1448_4	Bread type: Other type of bread	8.60994e-13	0.000735715	348424	0.00526135	6	A	G	0.119824
ukb-b-17595	Medication for pain relief, constipation, heartburn: Paracetamol	1.10002e-12	0.00133816	457547	-0.00952792	6	A	G	0.116933
ukb-b-18336	Seen a psychiatrist for nerves, anxiety, tension or depression	1.20005e-12	0.00103706	460702	-0.00736898	6	A	G	0.11694
ebi-a-GCST90002104	HLA DR on myeloid Dendritic Cell	1.35301e-12	0.07322	2872	0.5213	6	A	G	0.0486
ukb-a-433	Mouth/teeth dental problems: Dentures	1.97061e-12	0.00140704	336138	0.00990104	6	A	G	0.11998
ukb-b-7047	Operative procedures - main OPCS: M45.9 Unspecified diagnostic endoscopic examination of bladder	2.19989e-12	0.000724623	463010	-0.00508806	6	A	G	0.116856
ukb-d-30060_irnt	Mean corpuscular haemoglobin concentration	2.5229e-12	0.00364761	350468	-0.0255416	6	A	G	0.119964
ukb-b-6991	Seen doctor (GP) for nerves, anxiety, tension or depression	2.80027e-12	0.00151938	459560	-0.010615	6	A	G	0.116917
ukb-b-14360	Time to answer	2.99985e-12	0.00554085	152605	-0.0386638	6	A	G	0.116111
ukb-d-30750_raw	Glycated haemoglobin	3.32583e-12	0.023655	344182	0.16472	6	A	G	0.11974
ebi-a-GCST004617	Eosinophil percentage of granulocytes	3.93369e-12	0.00553976	170536	-0.0384434	6	A	G	0.1182
ukb-d-30870_irnt	Triglycerides	4.64622e-12	0.0035753	343992	-0.024728	6	A	G	0.11988
ukb-a-455	Medication for pain relief constipation heartburn: Paracetamol	5.83311e-12	0.00154947	333581	-0.0106665	6	A	G	0.11998
ukb-b-11141	Forced expiratory volume in 1-second (FEV1), Best measure	6.29941e-12	0.00294914	345665	-0.0202659	6	A	G	0.118095
eqtl-a-ENSG00000204642	ENSG00000204642	6.34016e-12	0.0217935	22658	0.149765	6	A	G	0.0808739
ukb-a-334	Potassium in urine	7.72859e-12	0.00375912	326816	-0.0257265	6	A	G	0.11998
eqtl-a-ENSG00000204713	ENSG00000204713	9.82879e-12	0.0217942	23617	-0.148397	6	A	G	0.0808739
ukb-d-1468_5	Cereal type: Other (e.g. Cornflakes, Frosties)	1.38134e-11	0.00156771	299898	0.0105979	6	A	G	0.119431
ukb-a-338	Peak expiratory flow (PEF)	1.52475e-11	0.00332806	307638	-0.0224504	6	A	G	0.11998
ukb-b-7647	Treatment speciality of consultant (recoded): Urology	2.19989e-11	0.00096302	446149	-0.00644171	6	A	G	0.116844
ukb-a-337	Forced expiratory volume in 1-second (FEV1)	2.44062e-11	0.00320217	307638	-0.0213814	6	A	G	0.11998
ukb-b-4710	Number of days/week of moderate physical activity 10+ minutes	2.90001e-11	0.00774077	440266	-0.0514895	6	A	G	0.116952
ebi-a-GCST004623	Neutrophil percentage of granulocytes	3.02691e-11	0.00553977	170672	0.0368131	6	A	G	0.1183
ukb-d-30290_irnt	High light scatter reticulocyte percentage	4.09921e-11	0.00370537	344729	-0.0244579	6	A	G	0.120006
ebi-a-GCST006979	Heel bone mineral density	4.30031e-11	0.00282432	426824	0.0193176	6	A	G	0.119568
ukb-b-11842	Weight	4.79954e-11	0.00269575	461632	0.0177262	6	A	G	0.116849
ebi-a-GCST004600	Eosinophil percentage of white cells	6.07016e-11	0.00551747	172378	-0.0360952	6	A	G	0.1181
ukb-b-19842	Why stopped smoking: Health precaution	6.20012e-11	0.00317539	113988	-0.0207668	6	A	G	0.115025
ebi-a-GCST004621	Sum basophil neutrophil counts	6.48187e-11	0.00548251	171529	0.0358128	6	A	G	0.118
ukb-a-246	Seen doctor (GP) for nerves anxiety tension or depression	7.9965e-11	0.00176629	335108	-0.0114824	6	A	G	0.11998
eqtl-a-ENSG00000235821	ENSG00000235821	9.02818e-11	0.0217975	4610	-0.1413	6	A	G	0.0808739
ukb-b-12039	Weight	1e-10	0.00271504	454893	0.0175464	6	A	G	0.116866
ebi-a-GCST006804	Red cell distribution width	1.29999e-10	0.0061129	116666	0.0383111	6	A	G	0.119242
ukb-a-585	Diagnoses - main ICD10: R31 Unspecified haematuria	1.35503e-10	0.000548525	337199	-0.00352212	6	A	G	0.11998
ebi-a-GCST004618	White blood cell count (basophil)	1.56801e-10	0.00541789	171846	-0.0346668	6	A	G	0.1182
ukb-b-18275	Hearing difficulty/problems with background noise	1.6e-10	0.00157146	453482	-0.0100561	6	A	G	0.117
ebi-a-GCST90002106	HLA DR on Dendritic Cell	1.766e-10	0.074	2871	0.4739	6	A	G	0.0486
ukb-b-15590	Hip circumference	1.79999e-10	0.00309807	462117	0.0197549	6	A	G	0.116866
ukb-b-20296	Blood clot, DVT, bronchitis, emphysema, asthma, rhinitis, eczema, allergy diagnosed by doctor: Asthma	1.79999e-10	0.00102905	462013	0.00656135	6	A	G	0.116884
ukb-b-5801	Age started wearing glasses or contact lenses	2.59998e-10	0.00347982	397498	-0.0219875	6	A	G	0.117406
ukb-a-196	Fluid intelligence score	3.03879e-10	0.0138898	108818	0.0874691	6	A	G	0.11998
ukb-b-19585	Duration to entering value	3.09999e-10	0.00647726	113410	-0.040759	6	A	G	0.11684
ukb-a-190	Treatment/medication code: levothyroxine sodium	3.52136e-10	0.000736592	337159	0.00462144	6	A	G	0.11998
met-d-M_HDL_PL	Phospholipids in medium HDL	3.79997e-10	0.00599195		-0.0380795	6	A	G	0.11736
ukb-d-30010_irnt	Red blood cell (erythrocyte) count	4.69591e-10	0.00314097	350475	-0.0195655	6	A	G	0.119969
ukb-b-18113	Non-cancer illness code, self-reported: asthma	4.90004e-10	0.00102988	462933	0.00640871	6	A	G	0.116857
ukb-b-4080	Ankle spacing width	5.39995e-10	0.00350919	265753	0.0217855	6	A	G	0.116909
ukb-d-30870_raw	Triglycerides	6.4844e-10	0.0036941	343992	-0.022823	6	A	G	0.11988
ukb-b-16311	Interval between previous point and current one in alphanumeric path (trail #2)	7.00003e-10	0.00672309	105451	-0.0414594	6	A	G	0.117015
ukb-d-20544_11	Mental health problems ever diagnosed by a professional: Depression	7.57391e-10	0.00257625	117706	-0.0158546	6	A	G	0.119535
ukb-b-17271	Leg predicted mass (left)	1e-09	0.00200916	454799	0.0122724	6	A	G	0.116872
finn-b-M13_SYSTCONNECT	Systemic connective tissue disorders	1.13099e-09	0.0444		0.2706	6	A	G	0.0522
ukb-d-30700_irnt	Creatinine	1.22718e-09	0.0029868	344104	0.01815	6	A	G	0.11989
ukb-b-13500	Operative procedures - secondary OPCS: Z27.4 Duodenum	1.5e-09	0.000686325	463010	0.00414639	6	A	G	0.116856
ukb-b-16099	Leg fat-free mass (left)	1.89998e-09	0.00202238	454805	0.0121428	6	A	G	0.116871
met-d-M_HDL_L	Total lipids in medium HDL	2.39999e-09	0.00594917		-0.035931	6	A	G	0.11736
ukb-b-12828	Leg fat-free mass (right)	2.5e-09	0.00202135	454835	0.0120563	6	A	G	0.116873
ukb-a-359	Diastolic blood pressure automated reading	2.95318e-09	0.00379472	317756	-0.0225192	6	A	G	0.11998
ukb-b-11601	Diagnoses - main ICD10: N40 Hyperplasia of prostate	2.99999e-09	0.000321589	463010	-0.00190788	6	A	G	0.116856
ukb-b-4801	Number of unsuccessful stop-smoking attempts	2.99999e-09	0.00537803	104420	-0.0319117	6	A	G	0.115399
ukb-a-247	Seen a psychiatrist for nerves anxiety tension or depression	3.02705e-09	0.00119138	335888	-0.00706522	6	A	G	0.11998
ukb-a-231	Forced expiratory volume in 1-second (FEV1) Best measure	3.41743e-09	0.00351442	255492	-0.0207716	6	A	G	0.11998
ukb-d-30040_irnt	Mean corpuscular volume	3.48658e-09	0.00364983	350473	-0.0215596	6	A	G	0.119966
ukb-b-14310	Leg predicted mass (right)	3.50002e-09	0.00200832	454834	0.0118571	6	A	G	0.116873
ukb-b-4226	Diagnoses - secondary ICD10: E03.9 Hypothyroidism, unspecified	3.79997e-09	0.000461056	463010	0.00271605	6	A	G	0.116856
ukb-b-15592	Operation code: varicose vein surgery	4.09996e-09	0.000636877	462933	-0.00374402	6	A	G	0.116857
ukb-a-446	Blood clot DVT bronchitis emphysema asthma rhinitis eczema allergy diagnosed by doctor: Asthma	4.48322e-09	0.00119916	336782	0.0070336	6	A	G	0.11998
finn-b-SLE_FG	SLE (Finngen)	5.22096e-09	0.1384		0.8081	6	A	G	0.05011
ukb-b-16446	Basal metabolic rate	5.39995e-09	0.00202721	454874	0.0118259	6	A	G	0.116869
finn-b-L12_DERMATHERP	Dermatitis herpetiformis	6.02601e-09	0.1777		1.0338	6	A	G	0.0522
finn-b-E4_THYTOXNAS	Thyrotoxicosis, other and/or unspecified	6.047e-09	0.0585		0.3401	6	A	G	0.05194
finn-b-THYROTOXICOSIS	Thyrotoxicosis	6.16098e-09	0.0509		0.2956	6	A	G	0.05214
ebi-a-GCST004601	Red blood cell count	6.17903e-09	0.00550014	172952	-0.0319659	6	A	G	0.1181
ukb-b-7953	Forced vital capacity (FVC)	7.19996e-09	0.00255147	421986	-0.0147662	6	A	G	0.117024
ukb-b-11113	3mm weak meridian (left)	8.30004e-09	0.00668728	95998	-0.0385379	6	A	G	0.116174
eqtl-a-ENSG00000219392	ENSG00000219392	1.1471e-08	0.0218048	2358	-0.124444	6	A	G	0.0808739
ukb-a-331	Started insulin within one year diagnosis of diabetes	1.14876e-08	0.00559253	15397	0.0319349	6	A	G	0.11998
met-d-M_HDL_P	Concentration of medium HDL particles	1.2e-08	0.00590396		-0.0338309	6	A	G	0.11736
ukb-d-K11_HERNIA	Hernia	1.25704e-08	0.000928236	361194	-0.00528346	6	A	G	0.119922
prot-a-2481	Rac GTPase-activating protein 1	1.25893e-08	0.0372	3301	0.2118	6	A	G	0.1241
eqtl-a-ENSG00000197914	ENSG00000197914	1.34379e-08	0.021805	3057	-0.123859	6	A	G	0.0808739
prot-a-794	Beta-defensin 119	1.34896e-08	0.0372	3301	-0.2115	6	A	G	0.1241
ukb-b-14664	3mm strong meridian (left)	1.5e-08	0.00668033	95998	-0.0378004	6	A	G	0.116174
ukb-b-6848	Ever depressed for a whole week	1.7e-08	0.00281546	149899	-0.0158785	6	A	G	0.116152
ukb-a-66	Non-cancer illness code self-reported: asthma	1.77174e-08	0.00120138	337159	0.00676746	6	A	G	0.11998
ukb-b-8147	Treatment/medication code: paracetamol	2e-08	0.00124923	462933	-0.00701253	6	A	G	0.116857
met-d-M_HDL_TG	Triglycerides in medium HDL	2e-08	0.00632576		-0.0341216	6	A	G	0.11736
ukb-d-30840_irnt	Total bilirubin	2.19442e-08	0.0035436	342829	-0.01983	6	A	G	0.11991
ukb-a-194	Treatment/medication code: paracetamol	2.19963e-08	0.00144702	337159	-0.00809702	6	A	G	0.11998
met-d-HDL_PL	Phospholipids in HDL	2.39999e-08	0.00579404		-0.0319138	6	A	G	0.11736
ukb-b-20140	Duration to complete alphanumeric path (trail #2)	2.5e-08	0.00691097	99477	-0.0385244	6	A	G	0.117403
ukb-b-20044	Trunk fat mass	2.69998e-08	0.00313283	454588	0.0174083	6	A	G	0.116869
ebi-a-GCST004988	Breast cancer	2.78702e-08	0.0115	139274	-0.0641	6	A	G	0.0945
ieu-a-1126	Breast cancer (Combined Oncoarray; iCOGS; GWAS meta analysis)	2.78702e-08	0.0115	228951	-0.0641	6	A	G	0.0945
ukb-b-10787	Standing height	2.99999e-08	0.00201757	461950	0.0111789	6	A	G	0.116857
finn-b-M13_SLE	Systemic lupus erythematosus	3.17497e-08	0.135		0.7467	6	A	G	0.05188
ukb-b-12181	Pain type(s) experienced in last month: Headache	3.29997e-08	0.00129324	461857	-0.00714741	6	A	G	0.116893
ieu-b-105	FVC	3.59998e-08	0.00274011		-0.0150918	6	A	G	0.118095
ukb-d-30690_raw	Cholesterol	3.6573e-08	0.0040802	344278	-0.022469	6	A	G	0.1199
ukb-a-261	Hearing difficulty/problems with background noise	3.70305e-08	0.0018262	330759	-0.0100525	6	A	G	0.11998
ukb-b-7469	Non-cancer illness code, self-reported: enlarged prostate	4.09996e-08	0.000370369	462933	-0.00203153	6	A	G	0.116857
ukb-b-13354	Whole body fat-free mass	4.20001e-08	0.00192709	454850	0.0105624	6	A	G	0.116866
ukb-d-30690_irnt	Cholesterol	4.23604e-08	0.0035711	344278	-0.019573	6	A	G	0.1199
ukb-b-19925	Arm fat-free mass (left)	4.60002e-08	0.00195586	454672	0.0106935	6	A	G	0.116868
ukb-b-7435	Age diabetes diagnosed	6.1e-08	0.0148848	20911	-0.0806228	6	A	G	0.121874
ukb-b-9093	Arm predicted mass (left)	6.4e-08	0.00194819	454655	0.0105338	6	A	G	0.11687
ukb-b-4256	Lifetime number of sexual partners	6.59994e-08	0.00286925	378882	-0.0155024	6	A	G	0.117089
ebi-a-GCST011494	Daytime nap	6.90001e-08	0.00187875	452633	-0.0102272	6	A	G	0.118707
ukb-b-7278	Operative procedures - main OPCS: T20.2 Primary repair of inguinal hernia using insert of prosthetic material	6.90001e-08	0.000483269	463010	-0.00260687	6	A	G	0.116856
met-d-L_HDL_TG	Triglycerides in large HDL	7.29995e-08	0.00615245		-0.0317798	6	A	G	0.11736
met-d-XS_VLDL_FC_pct	Free cholesterol to total lipids ratio in very small VLDL	7.39997e-08	0.00635953		0.0346211	6	A	G	0.11736
met-d-S_LDL_PL_pct	Phospholipids to total lipids ratio in small LDL	7.49998e-08	0.0063904		0.0336681	6	A	G	0.11736
ukb-d-30810_raw	Phosphate	7.85525e-08	0.00060226	314658	-0.0032344	6	A	G	0.11997
ukb-b-14540	Whole body water mass	8.50002e-08	0.00193033	454888	0.010339	6	A	G	0.116867
met-d-ApoA1	Apolipoprotein A1	8.50002e-08	0.00586522		-0.0316818	6	A	G	0.11736
ukb-b-1315	Operation code: thyroidectomy/partial thyroidectomy	8.9e-08	0.000312139	462933	0.00166896	6	A	G	0.116857
ukb-b-1419	Frequency of unenthusiasm / disinterest in last 2 weeks	9.69996e-08	0.00198045	447403	-0.0105616	6	A	G	0.117036
ukb-b-6852	3mm strong meridian (right)	1e-07	0.00669623	96007	-0.0356253	6	A	G	0.11571
ukb-b-7212	Leg fat mass (left)	1e-07	0.00246322	454823	0.0131135	6	A	G	0.11687
ukb-a-549	Diagnoses - main ICD10: K40 Inguinal hernia	1.00811e-07	0.000591582	337199	-0.00315039	6	A	G	0.11998
ukb-a-249	Weight	1.00904e-07	0.00327103	336227	0.0174189	6	A	G	0.11998
ukb-d-30810_irnt	Phosphate	1.0593e-07	0.0037498	314658	-0.019935	6	A	G	0.11997
ukb-b-20124	Heel bone mineral density (BMD) T-score, automated	1.09999e-07	0.00396693	265753	0.0210916	6	A	G	0.116909
ukb-b-8875	Heel bone mineral density (BMD)	1.09999e-07	0.00396628	265627	0.0210588	6	A	G	0.116908
ukb-b-19234	Heel quantitative ultrasound index (QUI), direct entry	1.09999e-07	0.00396695	265753	0.0210918	6	A	G	0.116909
met-d-S_LDL_FC_pct	Free cholesterol to total lipids ratio in small LDL	1.2e-07	0.0062019		0.0313157	6	A	G	0.11736
ukb-a-469	Pain type(s) experienced in last month: Headache	1.20915e-07	0.00149356	336650	-0.00790423	6	A	G	0.11998
ebi-a-GCST006097	Moderate to vigorous physical activity levels	1.29999e-07	0.00343309	377234	-0.0181	6	A	G	0.117334
ukb-a-508	Number of days/week of moderate physical activity 10+ minutes	1.3493e-07	0.00896001	321309	-0.0472384	6	A	G	0.11998
ebi-a-GCST004611	High light scatter reticulocyte count	1.35101e-07	0.00555051	170761	-0.0292608	6	A	G	0.1182
ebi-a-GCST006250	Intelligence	1.47401e-07	0.00506254	269867	0.0266087	6	A	G
ebi-a-GCST90012067	Proheparin-binding EGF-like growth factor levels	1.47901e-07	0.0184	21758	0.0967	6	A	G	0.0922
ukb-b-4616	Nap during day	1.5e-07	0.00190489	462400	-0.0100025	6	A	G	0.116912
met-d-HDL_L	Total lipids in HDL	1.5e-07	0.00575564		-0.0295666	6	A	G	0.11736
met-d-HDL_TG	Triglycerides in HDL	1.5e-07	0.00631565		-0.0318506	6	A	G	0.11736
ukb-d-20547_3	Activities undertaken to treat depression: Other therapeutic activities such as mindfulness, yoga or art classes	1.5019e-07	0.00168788	117763	-0.00886583	6	A	G	0.119596
ukb-b-19393	Whole body fat mass	1.6e-07	0.00303859	454137	0.015929	6	A	G	0.116869
ukb-b-20544	Nervous feelings	1.7e-07	0.00138311	450700	-0.00722869	6	A	G	0.117031
met-d-S_LDL_CE_pct	Cholesteryl esters to total lipids ratio in small LDL	1.7e-07	0.00639125		-0.0326195	6	A	G	0.11736
ukb-d-30200_irnt	Neutrophill percentage	1.75861e-07	0.00366121	349861	0.0191236	6	A	G	0.119969
ukb-a-427	Mouth/teeth dental problems: Mouth ulcers	1.83857e-07	0.00113932	336138	-0.0059416	6	A	G	0.11998
finn-b-SLE_STRICT	SLE, strict definition	1.89802e-07	0.1359		0.7081	6	A	G	0.0522
ukb-b-18096	Leg fat mass (right)	1.89998e-07	0.0024927	454846	0.0129833	6	A	G	0.116872
ukb-b-13506	3mm weak meridian (right)	1.89998e-07	0.00669968	96007	-0.034881	6	A	G	0.11571
ukb-b-1806	Number of symbol digit matches attempted	2e-07	0.00649393	113106	0.033791	6	A	G	0.116876
prot-a-470	T-cell surface protein tactile	2.04174e-07	0.0372	3301	-0.1934	6	A	G	0.1241
met-d-S_HDL_PL	Phospholipids in small HDL	2.1e-07	0.00635066		-0.0357644	6	A	G	0.11736
met-d-M_HDL_FC	Free cholesterol in medium HDL	2.1e-07	0.00583264		-0.0300591	6	A	G	0.11736
ieu-a-1127	ER+ Breast cancer (Combined Oncoarray; iCOGS; GWAS meta analysis)	2.381e-07	0.0141	175475	-0.0727	6	A	G	0.0928
ukb-d-XIV_GENITOURINARY	Diseases of the genitourinary system	2.77524e-07	0.00142504	361194	-0.00732216	6	A	G	0.119922
ukb-b-151	Number of days/week of vigorous physical activity 10+ minutes	2.80001e-07	0.00643887	440512	-0.0330609	6	A	G	0.116981
finn-b-OTHER_SYSTCON_FG	Other systemic involvement of connective tissue (FG)	2.90703e-07	0.0518		0.2657	6	A	G	0.05198
finn-b-AUTOIMMUNE_HYPERTHYROIDISM	Autoimmune hyperthyroidism	2.96797e-07	0.1035		0.5304	6	A	G	0.04998
ukb-a-77	Non-cancer illness code self-reported: hypothyroidism/myxoedema	3.04243e-07	0.000799331	337159	0.0040933	6	A	G	0.11998
met-d-PUFA	Polyunsaturated fatty acids	3.09999e-07	0.00624521		-0.0354179	6	A	G	0.117349
ukb-a-500	Heel bone mineral density (BMD) T-score automated	3.11702e-07	0.00479917	194398	0.0245545	6	A	G	0.11998
ebi-a-GCST006940	Neurociticism	3.223e-07	0.0036187	380506	-0.0184915	6	A	G	0.113293
ukb-b-17627	Non-oily fish intake	3.29997e-07	0.00252328	460880	-0.0128782	6	A	G	0.116915
ukb-b-1996	Salad / raw vegetable intake	3.40001e-07	0.00221712	435435	-0.0113072	6	A	G	0.11683
ukb-b-645	6mm strong meridian (left)	3.40001e-07	0.00711971	83410	-0.0363213	6	A	G	0.116335
met-d-M_HDL_C	Cholesterol in medium HDL	3.50002e-07	0.00589718		-0.0296117	6	A	G	0.11736
ukb-b-10169	Guilty feelings	3.79997e-07	0.00146561	450704	-0.00744097	6	A	G	0.117064
ukb-b-4424	Sleep duration	4e-07	0.00248896	460099	-0.0126201	6	A	G	0.116884
ebi-a-GCST006478	Worry	4.05901e-07	0.003708	348219	-0.01879	6	A	G
ukb-b-19520	Arm fat-free mass (right)	4.09996e-07	0.00191843	454753	0.00971417	6	A	G	0.116873
ukb-d-30740_raw	Glucose	4.11443e-07	0.0046555	314916	0.023574	6	A	G	0.12
met-d-S_LDL_TG_pct	Triglycerides to total lipids ratio in small LDL	4.30002e-07	0.00620209		-0.0302088	6	A	G	0.11736
finn-b-L12_LICHENPLANUS	Lichen planus	4.30695e-07	0.0875		0.4422	6	A	G	0.05219
prot-a-2393	Trypsin-3	4.36516e-07	0.0372	3301	0.188	6	A	G	0.1241
ukb-b-14713	Forced vital capacity (FVC), Best measure	4.49997e-07	0.00278451	345665	-0.0140532	6	A	G	0.118095
ukb-d-20446	Ever had prolonged feelings of sadness or depression	4.89148e-07	0.00309829	117763	-0.0155869	6	A	G	0.119596
ukb-d-20441	Ever had prolonged loss of interest in normal activities	4.92334e-07	0.00305186	117727	-0.0153495	6	A	G	0.119573
met-d-LA	Linoleic acid	5e-07	0.00628016		-0.033476	6	A	G	0.117349
ukb-a-280	Leg fat-free mass (left)	5.01938e-07	0.00246429	331258	0.0123847	6	A	G	0.11998
finn-b-M13_OTHCONN	Other systemic involvement of connective tissue	5.02296e-07	0.0508		0.2552	6	A	G	0.05206
ukb-a-281	Leg predicted mass (left)	5.23793e-07	0.00244754	331253	0.0122805	6	A	G	0.11998
met-d-M_HDL_CE	Cholesteryl esters in medium HDL	5.30005e-07	0.00591894		-0.0292738	6	A	G	0.11736
ukb-b-13538	6mm weak meridian (left)	5.60003e-07	0.00714941	83410	-0.0357765	6	A	G	0.116335
ukb-d-20499	Ever sought or received professional help for mental distress	5.65301e-07	0.00304106	117677	-0.0152144	6	A	G	0.119633
ukb-a-576	Diagnoses - main ICD10: N40 Hyperplasia of prostate	5.70953e-07	0.000358748	337199	-0.00179406	6	A	G	0.11998
ukb-b-2393	Never eat eggs, dairy, wheat, sugar: I eat all of the above	5.89997e-07	0.00135822	461046	-0.00678539	6	A	G	0.116902
ebi-a-GCST003044	Crohn's disease	6.65764e-07	0.0220915	20883	-0.109819	6	A	G	0.09358
ieu-a-12	Crohn's disease	6.65764e-07	0.0220915	51874	-0.109819	6	A	G	0.09358
ukb-a-276	Leg fat-free mass (right)	6.69299e-07	0.00246331	331285	0.012243	6	A	G	0.11998
ebi-a-GCST005581	Primary biliary cirrhosis	6.74e-07	0.0517154	11375	-0.256959	6	A	G
ukb-b-16698	Arm predicted mass (right)	8e-07	0.00191191	454746	0.00943486	6	A	G	0.11687
ukb-a-336	Forced vital capacity (FVC)	8.23948e-07	0.00303621	307638	-0.0149676	6	A	G	0.11998
ukb-b-13251	Non-cancer illness code, self-reported: gout	8.40001e-07	0.000379789	462933	0.00187094	6	A	G	0.116857
ukb-a-277	Leg predicted mass (right)	9.40611e-07	0.00244726	331285	0.0120008	6	A	G	0.11998
ukb-d-20421	Ever felt worried, tense, or anxious for most of a month or longer	1.05726e-06	0.00287583	110315	-0.0140368	6	A	G	0.119879
ebi-a-GCST90012054	Receptor for advanced glycosylation end products levels	1.06001e-06	0.0184	21758	-0.0897	6	A	G	0.0922
ukb-b-15625	Number of symbol digit matches made correctly	1.09999e-06	0.00649602	113106	0.0316445	6	A	G	0.116876
ukb-a-95	Non-cancer illness code self-reported: enlarged prostate	1.11148e-06	0.000432604	337159	-0.00210716	6	A	G	0.11998
finn-b-L12_BULLOTH	Other bullous disorders	1.12401e-06	0.155		0.7545	6	A	G	0.05219
finn-b-M13_SJOGREN	Sicca syndrome [Sjgren]	1.13e-06	0.0878		0.4275	6	A	G	0.05194
ukb-b-5369	Diagnoses - main ICD10: K40.9 Unilateral or unspecified inguinal hernia, without obstruction or gangrene	1.2e-06	0.000503769	463010	-0.0024435	6	A	G	0.116856
ukb-b-7422	Use of sun/uv protection	1.2e-06	0.00279928	459416	0.0135896	6	A	G	0.11685
ebi-a-GCST006862	Asthma	1.22e-06	0.0219725	127669	0.10661	6	A	G
ebi-a-GCST003129	Primary biliary cholangitis	1.24497e-06	0.0581023	13239	-0.2817	6	A	G
ebi-a-GCST90002108	HLA DR on CD33+ HLA DR+ CD14-	1.268e-06	0.09319	1579	0.4533	6	A	G	0.0475
ebi-a-GCST006948	Feeling nervous	1.28e-06	0.00365437	373121	-0.0176981	6	A	G	0.113293
ukb-b-6458	Mouth/teeth dental problems: Mouth ulcers	1.29999e-06	0.00098059	461113	-0.00473997	6	A	G	0.116843
ebi-a-GCST005527	Psoriasis	1.44002e-06	0.0628708	33394	-0.302999	6	A	G
ukb-a-50	Nervous feelings	1.6512e-06	0.001609	328725	-0.00771048	6	A	G	0.11998
ukb-b-3258	Number of attempts	1.7e-06	0.00228722	152605	-0.0109574	6	A	G	0.116111
met-d-L_LDL_PL_pct	Phospholipids to total lipids ratio in large LDL	1.7e-06	0.00640797		0.0303449	6	A	G	0.11736
ebi-a-GCST90002009	HLA DR on CD14- CD16-	1.70098e-06	0.06683	3629	0.3204	6	A	G	0.0493
ukb-b-19885	Duration of questionnaire	1.89998e-06	0.00854532	64949	-0.0407114	6	A	G	0.117585
finn-b-ANTIDEPRESSANTS	Depression medications	1.992e-06	0.0238		-0.1133	6	A	G	0.05053
ukb-b-17409	Trunk fat-free mass	2e-06	0.00191906	454508	0.0091208	6	A	G	0.11687
ukb-b-15695	Ever had prostate specific antigen (PSA) test	2e-06	0.00227334	200410	-0.0108015	6	A	G	0.117167
ukb-b-18	Pairs matching completion status	2e-06	0.00255347	113162	0.012146	6	A	G	0.116703
met-d-Phosphoglyc	Phosphoglycerides	2e-06	0.00606796		-0.0305015	6	A	G	0.117349
ukb-a-388	Hip circumference	2.11646e-06	0.00370666	336601	0.0175772	6	A	G	0.11998
ukb-a-389	Standing height	2.28213e-06	0.00265981	336474	0.0125723	6	A	G	0.11998
ukb-b-9685	Trunk predicted mass	2.5e-06	0.00191293	454463	0.00901032	6	A	G	0.116875
met-d-HDL_P	Concentration of HDL particles	2.5e-06	0.00601743		-0.029943	6	A	G	0.11736
met-d-Omega_6	Omega-6 fatty acids	2.59998e-06	0.00625364		-0.0322352	6	A	G	0.117349
ukb-a-240	Guilty feelings	2.70352e-06	0.00169463	328769	-0.00795159	6	A	G	0.11998
ebi-a-GCST004633	Neutrophil percentage of white cells	2.76599e-06	0.00552553	171542	0.0259008	6	A	G	0.1182
ukb-a-330	Number of unsuccessful stop-smoking attempts	2.76975e-06	0.00631118	75135	-0.029584	6	A	G	0.11998
ebi-a-GCST005232	Neuroticism	2.89935e-06	0.0056167	329821	-0.026275	6	A	G
ukb-b-11348	Bread intake	2.90001e-06	0.00309662	452236	0.0144862	6	A	G	0.116954
met-d-Tyr	Tyrosine	2.90001e-06	0.00639624		0.0299269	6	A	G	0.11733
ukb-a-467	Why stopped smoking: Health precaution	2.96272e-06	0.00371179	82082	-0.0173478	6	A	G	0.11998
ebi-a-GCST90012074	CX3CL1 levels	3.08802e-06	0.0195	21758	0.0912	6	A	G	0.0931
ukb-b-10412	Time to complete round	3.09999e-06	0.00658294	110323	-0.0306853	6	A	G	0.117096
met-d-S_HDL_PL_pct	Phospholipids to total lipids ratio in small HDL	3.09999e-06	0.00619422		-0.0276139	6	A	G	0.11736
ukb-d-20546_3	Substances taken for depression: Medication prescribed to you (for at least two weeks)	3.10685e-06	0.00268726	117763	-0.012533	6	A	G	0.119596
ebi-a-GCST90001984	HLA DR on CD14- CD16+ monocyte	3.15798e-06	0.06705	3621	0.313	6	A	G	0.0493
ebi-a-GCST006945	Feeling guilty	3.32399e-06	0.00365309	373380	-0.0169869	6	A	G	0.113293
ukb-d-K11_OTHDIG	Other diseases of the digestive system	3.53378e-06	0.000502256	361194	0.00232904	6	A	G	0.119922
ukb-b-4062	Happiness	3.79997e-06	0.00396434	152348	-0.0183126	6	A	G	0.116113
ukb-d-20116_0	Smoking status: Never	3.88902e-06	0.00178985	359706	0.00826426	6	A	G	0.119934
finn-b-K11_MALABSORB	Intestinal malabsorbtion	3.93396e-06	0.132		0.6093	6	A	G	0.05129
ukb-b-2084	Number of correct matches in round	4e-06	0.00200462	462302	0.00924566	6	A	G	0.116872
ukb-a-268	Basal metabolic rate	4.08649e-06	0.00248148	331307	0.0114322	6	A	G	0.11998
met-d-S_HDL_L	Total lipids in small HDL	4.39997e-06	0.00638426		-0.0323251	6	A	G	0.11736
ubm-a-810	IDP dMRI ProbtrackX ICVF ptr r	4.46684e-06	0.0229	7916	0.1049	6	A	G	0.12387
ukb-a-491	Medication for cholesterol blood pressure or diabetes: Insulin	4.48105e-06	0.00064415	154702	0.00295529	6	A	G	0.11998
ukb-b-4282	Prospective memory result	4.49997e-06	0.00294093	152605	-0.0134842	6	A	G	0.116111
ukb-a-12	Nap during day	4.55418e-06	0.00221876	337074	-0.0101717	6	A	G	0.11998
ukb-b-13148	Treatment/medication code: ventolin 100micrograms inhaler	4.60002e-06	0.000539293	462933	0.00247213	6	A	G	0.116857
finn-b-SLE_NOS	Systemic lupus erythematosus, unspecified	4.72302e-06	0.1443		0.6606	6	A	G	0.05217
ukb-b-8338	Arm fat mass (left)	4.79999e-06	0.00305705	454684	0.0139836	6	A	G	0.116872
finn-b-KRA_PSY_MOOD_EXMORE	Mood disorders (more controls excluded)	4.87203e-06	0.0259		-0.1185	6	A	G	0.05279
ukb-a-373	Ever depressed for a whole week	4.99643e-06	0.00326848	109229	-0.0149211	6	A	G	0.11998
ebi-a-GCST005212	Asthma	5.04998e-06	0.0211155	127669	0.0963393	6	A	G
ebi-a-GCST90002007	HLA DR on CD14+ CD16+ monocyte	5.15597e-06	0.06671	3618	0.3045	6	A	G	0.0495
ukb-d-1707_1	Handedness (chirality/laterality): Right-handed	5.15644e-06	0.00114628	360913	0.00522517	6	A	G	0.119937
ukb-b-18765	Why stopped smoking: None of the above	5.30005e-06	0.00263101	113988	0.0119809	6	A	G	0.115025
met-d-XS_VLDL_TG_pct	Triglycerides to total lipids ratio in very small VLDL	5.60003e-06	0.00608438		-0.0268213	6	A	G	0.11736
ukb-b-19560	Skin colour	5.80003e-06	0.00186436	456692	-0.00845432	6	A	G	0.116891
prot-a-1347	HLA class II histocompatibility antigen, DQ alpha 2 chain	5.88844e-06	0.0373	3301	-0.169	6	A	G	0.1241
met-d-Phosphatidylc	Phosphatidylcholines	5.89997e-06	0.00600314		-0.0284155	6	A	G	0.117349
finn-b-VWXY20_SUICI_OTHER_INTENTI_SELF_H	Suicide or other Intentional self-harm	6.17604e-06	0.0193		-0.0874	6	A	G	0.0522
finn-b-KRA_PSY_ANYMENTAL	Any mental disorder	6.17604e-06	0.0193		-0.0874	6	A	G	0.0522
met-d-MUFA	Monounsaturated fatty acids	6.19998e-06	0.00633536		-0.0298528	6	A	G	0.117349
met-d-Omega_3	Omega-3 fatty acids	6.59994e-06	0.0063034		-0.0297648	6	A	G	0.117349
ukb-d-30730_irnt	Gamma glutamyltransferase	6.71166e-06	0.0034215	344104	-0.015406	6	A	G	0.1199
finn-b-F5_PSYCH	Psychiatric diseases	6.83298e-06	0.0189		-0.0852	6	A	G	0.0522
ebi-a-GCST90016674	Liver iron content	6.90001e-06	0.0117058	32858	-0.0526355	6	A	G	0.121056
ukb-b-18674	Ever unenthusiastic/disinterested for a whole week	6.90001e-06	0.00276429	146542	-0.0124276	6	A	G	0.116302
ukb-a-279	Leg fat mass (left)	7.23952e-06	0.00295789	331275	0.0132709	6	A	G	0.11998
ukb-b-13416	6mm weak meridian (right)	7.39997e-06	0.00712567	84303	-0.0319402	6	A	G	0.115998
ukb-d-30080_irnt	Platelet count	7.48221e-06	0.00356065	350474	-0.0159501	6	A	G	0.119969
ukb-b-3822	Frequency of depressed mood in last 2 weeks	7.69999e-06	0.00201853	442840	-0.00902956	6	A	G	0.116975
finn-b-KRA_PSY_ANYMENTAL_SUICID_PREG_NERV	Any mental disorder, or suicide (or attempt), or psychic disorders complicating pregnancy, partum or puerperum or nerve system disorders	7.77804e-06	0.0193		-0.0863	6	A	G	0.0522
ukb-b-10093	Tense / 'highly strung'	7.79992e-06	0.00124305	447961	-0.0055576	6	A	G	0.117323
finn-b-F5_DEPRESSIO	Depression	7.83195e-06	0.0257		-0.115	6	A	G	0.05226
ukb-a-333	Creatinine (enzymatic) in urine	7.86611e-06	0.00354547	327525	-0.0158442	6	A	G	0.11998
ukb-b-16818	Non-cancer illness code, self-reported: gastro-oesophageal reflux (gord) / gastric reflux	8.09991e-06	0.000652871	462933	-0.00291352	6	A	G	0.116857
ukb-b-9971	Treatment/medication code: thyroxine product	8.09991e-06	0.000348818	462933	0.00155665	6	A	G	0.116857
ukb-b-7500	Spherical power (left)	8.09991e-06	0.00692452	99071	-0.0309016	6	A	G	0.115887
ukb-b-19994	Spherical power (right)	8.40001e-06	0.00690964	99380	-0.0307762	6	A	G	0.115823
ieu-b-4809	Prostate cancer	8.60003e-06	0.00112536	182625	-0.0050065	6	A	G	0.116189
met-d-IDL_C_pct	Cholesterol to total lipids ratio in IDL	8.79995e-06	0.00625432		0.0261367	6	A	G	0.11736
ukb-b-14944	Operation code: appendicectomy	8.99995e-06	0.00105012	462933	0.00466322	6	A	G	0.116857
met-d-Total_FA	Total fatty acids	9.40005e-06	0.00634997		-0.0299731	6	A	G	0.117349
met-d-L_LDL_FC_pct	Free cholesterol to total lipids ratio in large LDL	9.49992e-06	0.00610358		0.026112	6	A	G	0.11736
ukb-a-291	Trunk fat mass	9.59224e-06	0.00376802	331093	0.0166781	6	A	G	0.11998
met-d-M_LDL_TG_pct	Triglycerides to total lipids ratio in medium LDL	9.59997e-06	0.00632402		-0.0263542	6	A	G	0.11736
ukb-b-11452	6mm strong meridian (right)	9.69996e-06	0.00710822	84303	-0.0314442	6	A	G	0.115998
ukb-b-9190	Operation code: bunion/hallus valgus surgery	1e-05	0.000368765	462933	-0.00162612	6	A	G	0.116857
ukb-b-2134	Past tobacco smoking	1e-05	0.00419032	424960	0.0184971	6	A	G	0.117097
ukb-b-6704	Arm fat mass (right)	1e-05	0.00305731	454757	0.0134955	6	A	G	0.116872
ukb-b-13501	Mean signal-to-noise ratio (SNR), (left)	1e-05	0.00563086	148579	-0.0248144	6	A	G	0.116303
ukb-d-20126_0	Bipolar and major depression status: No Bipolar or Depression	1.03107e-05	0.00325861	86895	0.0143731	6	A	G	0.119967
ebi-a-GCST006085	Prostate cancer	1.07999e-05	0.014	140254	-0.0616	6	A	G	0.0898
ieu-b-85	Prostate cancer	1.07999e-05	0.014	140254	-0.0616	6	A	G	0.0898
prot-a-2233	Protein disulfide-isomerase A5	1.09648e-05	0.0373	3301	0.1641	6	A	G	0.1241
ukb-b-8607	Ankle spacing width (right)	1.09999e-05	0.00487049	146181	0.0214417	6	A	G	0.115785
met-d-IDL_TG_pct	Triglycerides to total lipids ratio in IDL	1.09999e-05	0.00618814		-0.0257441	6	A	G	0.11736
ukb-a-275	Leg fat mass (right)	1.21565e-05	0.00299203	331293	0.0130896	6	A	G	0.11998
ukb-a-17	Past tobacco smoking	1.23336e-05	0.00487594	310749	0.021316	6	A	G	0.11998
ubm-a-511	IDP dMRI TBSS ICVF Posterior corona radiata L	1.25893e-05	0.0231	7916	0.1011	6	A	G	0.12387
ukb-d-1468_4	Cereal type: Muesli	1.27262e-05	0.00160626	299898	-0.00701108	6	A	G	0.119431
ukb-b-929	Frequency of tiredness / lethargy in last 2 weeks	1.29999e-05	0.00271487	449019	-0.0118362	6	A	G	0.116972
ebi-a-GCST006465	Endometrial cancer (endometrioid histology)	1.32221e-05	0.0304756	54884	0.132764	6	A	G	0.103406
ukb-a-245	Frequency of tiredness / lethargy in last 2 weeks	1.32675e-05	0.00313244	327528	-0.013644	6	A	G	0.11998
ebi-a-GCST004612	High light scatter reticulocyte percentage of red cells	1.39701e-05	0.00555046	170763	-0.0241132	6	A	G	0.1182
ukb-b-15175	Vitamin and mineral supplements: Vitamin C	1.40001e-05	0.00091321	460351	-0.00396653	6	A	G	0.116862
ukb-b-5463	Heel quantitative ultrasound index (QUI), direct entry (right)	1.40001e-05	0.0053587	146181	0.0232651	6	A	G	0.115785
ukb-b-20032	Heel bone mineral density (BMD) T-score, automated (right)	1.40001e-05	0.00535869	146181	0.0232623	6	A	G	0.115785
ukb-b-14521	Illnesses of father: Lung cancer	1.40001e-05	0.00100853	401624	0.00437615	6	A	G	0.117197
met-d-XS_VLDL_C_pct	Cholesterol to total lipids ratio in very small VLDL	1.40001e-05	0.00607004		0.0254105	6	A	G	0.11736
ukb-a-266	Whole body fat-free mass	1.47269e-05	0.00236662	331291	0.0102541	6	A	G	0.11998
ukb-b-16576	Dried fruit intake	1.5e-05	0.00259934	421764	-0.0112708	6	A	G	0.117037
ukb-b-845	Heel quantitative ultrasound index (QUI), direct entry (left)	1.5e-05	0.00538257	146226	0.0232853	6	A	G	0.115845
ukb-b-15730	Heel bone mineral density (BMD) T-score, automated (left)	1.5e-05	0.00538257	146226	0.0232875	6	A	G	0.115845
ukb-d-30090_irnt	Platelet crit	1.53819e-05	0.00350058	350471	-0.0151337	6	A	G	0.119969
ukb-a-289	Arm predicted mass (left)	1.57402e-05	0.00237045	331146	0.0102359	6	A	G	0.11998
ukb-b-15780	Number of correct matches in round	1.6e-05	0.00560234	113150	0.0241858	6	A	G	0.116707
ukb-b-4657	Heel bone mineral density (BMD) (right)	1.6e-05	0.00535926	146093	0.023141	6	A	G	0.115793
ukb-b-1392	Type of cancer: ICD10: C61 Malignant neoplasm of prostate	1.6e-05	0.000413605	463010	-0.00178728	6	A	G	0.116856
met-d-Total_P	Total concentration of lipoprotein particles	1.7e-05	0.00603054		-0.0280404	6	A	G	0.11736
ebi-a-GCST009979	Major depressive disorder	1.72187e-05	0.0151169	92957	-0.0649754	6	A	G	0.11899
ukb-a-230	Neuroticism score	1.7748e-05	0.0133728	274108	-0.0573904	6	A	G	0.11998
met-d-XL_HDL_TG	Triglycerides in very large HDL	1.79999e-05	0.00629008		-0.0253428	6	A	G	0.11736
met-d-S_HDL_C_pct	Cholesterol to total lipids ratio in small HDL	1.79999e-05	0.00633054		0.0253054	6	A	G	0.11736
met-d-XXL_VLDL_PL_pct	Phospholipids to total lipids ratio in chylomicrons and extremely large VLDL	1.79999e-05	0.00644205		-0.0264876	6	A	G	0.117512
met-d-Cholines	Total cholines	1.79999e-05	0.00602513		-0.0271344	6	A	G	0.117349
ukb-a-356	Number of incorrect matches in round	1.84604e-05	0.0036537	336881	-0.0156481	6	A	G	0.11998
ukb-b-4630	Neuroticism score	1.89998e-05	0.0114743	374323	-0.0490529	6	A	G	0.11765
ukb-b-11650	Corneal hysteresis (left)	1.89998e-05	0.00693899	97465	0.0296568	6	A	G	0.115801
ukb-b-16407	Trunk fat percentage	1.89998e-05	0.00287918	454613	0.0123073	6	A	G	0.116869
finn-b-THYROIDITIS	Thyroiditis	1.97702e-05	0.1178		0.5026	6	A	G	0.05174
ukb-b-9263	Operation code: inguinal/femoral hernia repair	2e-05	0.000575687	462933	-0.00245769	6	A	G	0.116857
ukb-b-1096	Heel bone mineral density (BMD) (left)	2e-05	0.00538043	146139	0.0229643	6	A	G	0.115862
met-d-XL_HDL_FC_pct	Free cholesterol to total lipids ratio in very large HDL	2e-05	0.00568041		0.0236079	6	A	G	0.117376
met-d-SFA_pct	Ratio of saturated fatty acids to total fatty acids	2e-05	0.00631959		0.0269182	6	A	G	0.117349
finn-b-AB1_SEXUAL_TRANSMISSION_NOS	Other predominantly sexually transmitted diseases, not elsewhere classified	2.01298e-05	0.0572		0.2441	6	A	G	0.05214
prot-a-2954	Trefoil factor 3	2.0893e-05	0.0373	3301	-0.1587	6	A	G	0.1241
met-d-S_VLDL_C_pct	Cholesterol to total lipids ratio in small VLDL	2.1e-05	0.00623071		0.0258179	6	A	G	0.11736
ukb-a-314	Reason for reducing amount of alcohol drunk: Health precaution	2.1327e-05	0.00289025	124798	-0.0122855	6	A	G	0.11998
ukb-b-4522	Time spent using computer	2.19999e-05	0.0028476	360895	-0.0120767	6	A	G	0.11625
ubm-a-790	IDP dMRI ProbtrackX ICVF ar l	2.29087e-05	0.0234	7916	0.0991	6	A	G	0.12387
ukb-b-18994	Miserableness	2.30001e-05	0.00159538	454982	-0.00675985	6	A	G	0.116989
ukb-a-267	Whole body water mass	2.35586e-05	0.00237011	331315	0.0100214	6	A	G	0.11998
finn-b-F5_MOOD	Mood [affective] disorders	2.43602e-05	0.0246		-0.104	6	A	G	0.0522
ukb-a-243	Frequency of unenthusiasm / disinterest in last 2 weeks	2.43893e-05	0.00225262	326730	-0.00950707	6	A	G	0.11998
ebi-a-GCST90002105	HLA DR on plasmacytoid Dendritic Cell	2.45901e-05	0.07495	2872	0.3167	6	A	G	0.0486
ukb-b-6514	Non-cancer illness code, self-reported: hiatus hernia	2.5e-05	0.00048568	462933	-0.00204628	6	A	G	0.116857
ukb-d-2654_7	Non-butter spread type details: Polyunsaturated/sunflower oil based spread (eg: Flora)	2.51519e-05	0.00236728	190094	0.00997461	6	A	G	0.119791
ebi-a-GCST006098	Vigorous physical activity	2.59998e-05	0.00203778	261055	-0.00857208	6	A	G	0.118303
ukb-b-43	Signal-to-noise-ratio (SNR) of triplet (left)	2.59998e-05	0.00564098	148728	-0.0237242	6	A	G	0.11631
met-d-S_VLDL_TG_pct	Triglycerides to total lipids ratio in small VLDL	2.59998e-05	0.00619653		-0.0251791	6	A	G	0.11736
ukb-a-236	Ever smoked	2.6457e-05	0.00183217	336067	-0.00769887	6	A	G	0.11998
ukb-b-14147	Risk taking	2.69998e-05	0.00142369	446279	-0.00597855	6	A	G	0.117044
ubm-a-2909	a2009s rh S oc middle&Lunatus area	2.75423e-05	0.0216	7916	-0.0908	6	A	G	0.12387
ukb-a-122	Treatment/medication code: ventolin 100micrograms inhaler	2.84145e-05	0.000628153	337159	0.00262937	6	A	G	0.11998
eqtl-a-ENSG00000226314	ENSG00000226314	2.85417e-05	0.0218164	22385	-0.091293	6	A	G	0.0808739
ukb-a-197	Prospective memory result	3.02448e-05	0.00333522	111099	-0.0139138	6	A	G	0.11998
finn-b-L12_BULLOUS	Bullous disorders	3.145e-05	0.1152		0.4797	6	A	G	0.0522
finn-b-KRA_PSY_MOOD	Mood disorders	3.17198e-05	0.0247		-0.1027	6	A	G	0.0522
ieu-a-1051	Transferrin Saturation	3.18302e-05	0.0169	23986	-0.0704	6	A	G
ukb-b-11413	Pain type(s) experienced in last month: Stomach or abdominal pain	3.2e-05	0.000906715	461857	-0.00376794	6	A	G	0.116893
ukb-d-30700_raw	Creatinine	3.2517e-05	0.057788	344104	0.24012	6	A	G	0.11989
ukb-a-6	Time spent using computer	3.38003e-05	0.00332203	261987	-0.0137741	6	A	G	0.11998
ukb-a-461	Vitamin and mineral supplements: Vitamin C	3.42799e-05	0.0010501	335591	-0.00435061	6	A	G	0.11998
ukb-d-1747_4	Hair colour (natural, before greying): Dark brown	3.50986e-05	0.0017538	360270	-0.0072566	6	A	G	0.119918
met-d-XL_HDL_C_pct	Cholesterol to total lipids ratio in very large HDL	3.59998e-05	0.0061192		0.0239291	6	A	G	0.117376
ukb-b-4643	Age at hysterectomy	3.79997e-05	0.0102061	46207	-0.0420428	6	A	G	0.118502
ukb-b-5945	Relative age of first facial hair	3.89996e-05	0.00211922	204568	0.00872315	6	A	G	0.116941
ukb-b-8888	Medication for pain relief, constipation, heartburn: Ibuprofen (e.g. Nurofen)	4e-05	0.00115624	457547	-0.00475163	6	A	G	0.116933
ukb-a-232	Forced vital capacity (FVC) Best measure	4.03729e-05	0.00332794	255492	-0.0136626	6	A	G	0.11998
ukb-a-265	Whole body fat mass	4.04846e-05	0.0036514	330762	0.0149881	6	A	G	0.11998
ukb-b-9052	Speech-reception-threshold (SRT) estimate (left)	4.09996e-05	0.00570456	146131	-0.0234019	6	A	G	0.116325
ukb-d-30840_raw	Total bilirubin	4.17898e-05	0.015974	342829	-0.065451	6	A	G	0.11991
ukb-a-52	Tense / 'highly strung'	4.32136e-05	0.00143185	327232	-0.00585576	6	A	G	0.11998
ebi-a-GCST004605	Mean corpuscular hemoglobin concentration	4.48198e-05	0.00536381	172851	-0.0218902	6	A	G	0.1182
ubm-a-800	IDP dMRI ProbtrackX ICVF fma	4.57088e-05	0.0239	7916	0.0977	6	A	G	0.12387
ukb-d-30620_irnt	Alanine aminotransferase	4.68749e-05	0.0034435	344136	-0.014018	6	A	G	0.11988
ukb-a-9	Sleep duration	4.86598e-05	0.00289117	335410	-0.011744	6	A	G	0.11998
ukb-b-19579	Operative procedures - main OPCS: M70.3 Rectal needle biopsy of prostate	5e-05	0.000309987	463010	-0.0012566	6	A	G	0.116856
ubm-a-513	IDP dMRI TBSS ICVF Posterior thalamic radiation L	5.01187e-05	0.023	7916	0.0933	6	A	G	0.12387
met-d-HDL_FC	Free cholesterol in HDL	5.19996e-05	0.00567909		-0.0220908	6	A	G	0.11736
met-d-S_HDL_FC	Free cholesterol in small HDL	5.19996e-05	0.00628928		-0.0284265	6	A	G	0.11736
ukb-a-284	Arm fat-free mass (right)	5.202e-05	0.00233197	331221	0.00943612	6	A	G	0.11998
finn-b-I9_VARICVE_EXNONE	Varicose veins (no controls excluded)	5.27096e-05	0.031		-0.1255	6	A	G	0.0522
ukb-b-20332	Operation code: inguinal hernia repair	5.30005e-05	0.000383342	462933	-0.00154997	6	A	G	0.116857
ukb-b-19071	Intra-ocular pressure, corneal-compensated (left)	5.60003e-05	0.0070083	97465	-0.028248	6	A	G	0.115801
met-d-S_VLDL_FC_pct	Free cholesterol to total lipids ratio in small VLDL	5.60003e-05	0.00611622		0.023583	6	A	G	0.11736
met-d-XS_VLDL_TG	Triglycerides in very small VLDL	5.69994e-05	0.00630443		-0.0258403	6	A	G	0.11736
ukb-b-8909	Body fat percentage	5.80003e-05	0.00239844	454633	0.00964415	6	A	G	0.116866
ubm-a-795	IDP dMRI ProbtrackX ICVF cgc r	5.88844e-05	0.023	7916	0.0922	6	A	G	0.12387
ebi-a-GCST90002412	Low density lipoprotein cholesterol levels	5.89997e-05	0.00297119	431167	-0.0119326	6	A	G	0.117298
ukb-d-2877_1	Type of tobacco previously smoked: Manufactured cigarettes	6.03448e-05	0.00227341	89224	0.00912011	6	A	G	0.117788
ukb-b-6519	Worrier / anxious feelings	6.1e-05	0.00159655	450765	-0.00640096	6	A	G	0.116955
ukb-b-20261	Ever smoked	6.1e-05	0.00156332	461066	-0.00626684	6	A	G	0.116874
ukb-b-11867	Treatment/medication code: tamsulosin	6.1e-05	0.000289909	462933	-0.00116207	6	A	G	0.116857
met-d-S_VLDL_CE_pct	Cholesteryl esters to total lipids ratio in small VLDL	6.1e-05	0.00631807		0.0254022	6	A	G	0.11736
ebi-a-GCST006943	Feeling miserable	6.12506e-05	0.0036399	376097	-0.0145887	6	A	G	0.113293
met-d-M_LDL_FC_pct	Free cholesterol to total lipids ratio in medium LDL	6.59994e-05	0.00613033		0.0231247	6	A	G	0.11736
ubm-a-367	IDP dMRI TBSS L1 Posterior corona radiata L	6.60693e-05	0.0204	7916	-0.0816	6	A	G	0.12387
ukb-b-5942	Illnesses of father: Severe depression	6.69993e-05	0.00067075	399499	-0.00267389	6	A	G	0.117046
met-d-XS_VLDL_CE_pct	Cholesteryl esters to total lipids ratio in very small VLDL	6.69993e-05	0.0060385		0.0231445	6	A	G	0.11736
met-d-HDL_C	HDL cholesterol	6.69993e-05	0.00572399		-0.022234	6	A	G	0.11736
ukb-b-10537	Non-cancer illness code, self-reported: psoriasis	6.80002e-05	0.000343571	462933	-0.0013685	6	A	G	0.116857
ukb-a-36	Handedness (chirality/laterality): Left-handed	6.8767e-05	0.00110676	337130	-0.00440551	6	A	G	0.11998
ebi-a-GCST004607	Plateletcrit	6.96402e-05	0.00566276	164339	-0.0225236	6	A	G	0.1181
ukb-b-6026	Diagnoses - main ICD10: M20.1 Hallux valgus (acquired)	7.10003e-05	0.000343431	463010	-0.0013646	6	A	G	0.116856
ukb-b-11461	Medication for pain relief, constipation, heartburn: Laxatives (e.g. Dulcolax, Senokot)	7.19996e-05	0.000548504	457547	-0.00217787	6	A	G	0.116933
ebi-a-GCST90006901	Epstein-Barr virus ZEBRA antibody levels	7.20925e-05	0.024212	8191	-0.0961041	6	A	G	0.118197
finn-b-I9_VARICVE	Varicose veins	7.40901e-05	0.0313		-0.1242	6	A	G	0.05206
prot-a-2953	Trefoil factor 3	7.58578e-05	0.0373	3301	-0.1477	6	A	G	0.1241
ukb-b-19953	Body mass index (BMI)	7.59994e-05	0.00307562	461460	0.012171	6	A	G	0.116847
ukb-e-6142_p6_AFR	Current employment status	7.60799e-05	0.1179		-0.4666	6	A	G	0.90032
ukb-b-19809	Fed-up feelings	8e-05	0.00159861	453071	-0.00630743	6	A	G	0.116879
ukb-a-158	Treatment/medication code: thyroxine product	8.16676e-05	0.000401347	337159	0.00158111	6	A	G	0.11998
ukb-b-11355	Ever stopped smoking for 6+ months	8.19993e-05	0.0032615	113230	-0.0128487	6	A	G	0.114996
ukb-a-454	Medication for pain relief constipation heartburn: Ibuprofen (e.g. Nurofen)	8.40234e-05	0.00133729	333581	-0.00525911	6	A	G	0.11998
ukb-a-288	Arm fat-free mass (left)	8.43568e-05	0.00237937	331159	0.00935504	6	A	G	0.11998
met-d-S_HDL_CE_pct	Cholesteryl esters to total lipids ratio in small HDL	8.50002e-05	0.00631583		0.0228954	6	A	G	0.11736
ebi-a-GCST007799	Asthma (adult onset)	8.60003e-05	0.0129175	327253	-0.950548	6	A	G	0.117546
ieu-a-1129	Breast cancer (Oncoarray)	8.62323e-05	0.01882	106776	-0.0739	6	A	G	0.0899
ukb-b-3666	Family relationship satisfaction	8.9e-05	0.00512333	151531	-0.020079	6	A	G	0.116056
ukb-b-2303	Body mass index (BMI)	8.99995e-05	0.00309856	454884	0.0121325	6	A	G	0.116868
met-d-HDL_CE	Cholesteryl esters in HDL	8.99995e-05	0.00575255		-0.0219262	6	A	G	0.11736
met-d-XXL_VLDL_CE	Cholesteryl esters in chylomicrons and extremely large VLDL	9.09997e-05	0.0061763		-0.023229	6	A	G	0.11736
ukb-a-474	Pain type(s) experienced in last month: Stomach or abdominal pain	9.11255e-05	0.00103847	336650	-0.00406366	6	A	G	0.11998
ieu-b-4877	smoking initiation	9.29994e-05	0.0061046	632802	-0.0238783	6	A	G	0.0825
met-d-Creatinine	Creatinine	9.40005e-05	0.00552802		0.0215954	6	A	G	0.117256
prot-a-1493	Interleukin-19	9.77237e-05	0.0373	3301	-0.1455	6	A	G	0.1241
ubm-a-809	IDP dMRI ProbtrackX ICVF ptr l	9.77237e-05	0.0231	7916	0.0899	6	A	G	0.12387
ukb-b-5776	Daytime dozing / sleeping (narcolepsy)	0.0001	0.00160374	460913	-0.00623469	6	A	G	0.116915
ukb-b-2122	Ankle spacing width (left)	0.0001	0.00481006	146226	0.0186918	6	A	G	0.115845
met-d-S_HDL_TG	Triglycerides in small HDL	0.0001	0.00620973		-0.0229219	6	A	G	0.11736
ebi-a-GCST006950	Feeling worry	0.000108901	0.00365561	372869	-0.0141472	6	A	G	0.113293
ukb-b-5664	Frequency of tenseness / restlessness in last 2 weeks	0.000109999	0.00202425	445194	-0.00781619	6	A	G	0.116983
ukb-b-3304	Friendships satisfaction	0.000109999	0.00418877	151232	-0.0161766	6	A	G	0.11618
met-d-XXL_VLDL_C	Cholesterol in chylomicrons and extremely large VLDL	0.000109999	0.00616215		-0.0227626	6	A	G	0.11736
finn-b-L12_LUPUS	Lupus erythematosus	0.000114401	0.1762		0.6799	6	A	G	0.05207
ebi-a-GCST90016667	Spleen volume	0.00012	0.0106186	32860	0.0408801	6	A	G	0.121108
ukb-b-20498	Number of incorrect matches in round	0.00012	0.00316787	462302	-0.0121917	6	A	G	0.116872
ukb-b-19957	Suffer from 'nerves'	0.00012	0.00134673	445809	-0.00519272	6	A	G	0.117085
met-d-S_VLDL_PL_pct	Phospholipids to total lipids ratio in small VLDL	0.00012	0.00612902		0.022551	6	A	G	0.11736
ubm-a-2405	NET100 1249	0.000125893	0.0241	7916	-0.0924	6	A	G	0.12387
ukb-a-70	Non-cancer illness code self-reported: gastro-oesophageal reflux (gord) / gastric reflux	0.000129521	0.000757151	337159	-0.00289793	6	A	G	0.11998
ukb-b-13764	Long-standing illness, disability or infirmity	0.000129999	0.00152674	451893	0.00585328	6	A	G	0.117032
met-a-486	Phenol sulfate	0.000130299	0.008	7361	0.0306	6	A	G	0.0862
ubm-a-791	IDP dMRI ProbtrackX ICVF ar r	0.000131826	0.0233	7916	0.0891	6	A	G	0.12387
ukb-a-511	Number of days/week of vigorous physical activity 10+ minutes	0.000131965	0.00742669	321533	-0.0283908	6	A	G	0.11998
ukb-a-109	Non-cancer illness code self-reported: hiatus hernia	0.000137604	0.000566865	337159	-0.00216116	6	A	G	0.11998
ukb-a-49	Fed-up feelings	0.000142794	0.00186006	330549	-0.00707442	6	A	G	0.11998
prot-a-661	Cysteine-rich secretory protein 2	0.000147911	0.0373	3301	-0.1416	6	A	G	0.1241
ukb-b-10011	Townsend deprivation index at recruitment	0.00015	0.00315512	462464	-0.0119665	6	A	G	0.116841
ukb-b-13891	Mineral and other dietary supplements: Zinc	0.00015	0.00064114	461384	-0.00242646	6	A	G	0.116875
met-d-S_VLDL_TG	Triglycerides in small VLDL	0.00015	0.00621136		-0.02358	6	A	G	0.11736
finn-b-DM_SEVERAL_COMPLICATIONS	Diabetes, several complications	0.0001513	0.0443		0.1679	6	A	G	0.05185
prot-a-1228	Granulysin	0.000151356	0.0373	3301	-0.1414	6	A	G	0.1241
ukb-a-100	Non-cancer illness code self-reported: psoriasis	0.000153483	0.000400061	337159	-0.00151439	6	A	G	0.11998
prot-a-1506	Interleukin-21	0.000154882	0.0373	3301	-0.1411	6	A	G	0.1241
prot-a-1345	HLA class II histocompatibility antigen, DM alpha chain	0.000154882	0.0373	3301	-0.1413	6	A	G	0.1241
met-a-362	Betaine	0.000155299	0.0035	7357	-0.0132	6	A	G	0.0858
ukb-b-1553	Leisure/social activities: Adult education class	0.00016	0.00083586	461369	-0.00315256	6	A	G	0.116916
ukb-b-14961	Other serious medical condition/disability diagnosed by doctor	0.00016	0.00131977	454253	0.0049763	6	A	G	0.116806
ukb-d-M13_HALLUXVALGUS	Hallux valgus (acquired)	0.000160616	0.000436779	361194	-0.00164844	6	A	G	0.119922
finn-b-KRA_PSY_ANXIETY	Anxiety disorders	0.000166399	0.0265		-0.0997	6	A	G	0.0522
ukb-d-20126_4	Bipolar and major depression status: Probable Recurrent major depression (moderate)	0.000167225	0.00242177	86895	-0.00911589	6	A	G	0.119967
ukb-a-498	Length of working week for main job	0.000169184	0.00465666	188166	0.0175144	6	A	G	0.11998
ubm-a-505	IDP dMRI TBSS ICVF Retrolenticular part of internal capsule L	0.000169824	0.0237	7916	0.0893	6	A	G	0.12387
ieu-b-41	bipolar disorder	0.000172199	0.0234	51710	-0.087804	6	A	G	0.0919907
ieu-a-1052	Transferrin	0.0001726	0.0172	23986	0.0645	6	A	G
ubm-a-532	IDP dMRI TBSS OD Middle cerebellar peduncle	0.00017378	0.0213	7916	-0.08	6	A	G	0.12387
ebi-a-GCST004132	Crohn's disease	0.000174598	0.0276	40266	-0.1037	6	A	G
ukb-a-285	Arm predicted mass (right)	0.000176799	0.00232371	331216	0.00871411	6	A	G	0.11998
ukb-b-5332	Added milk to filtered coffee	0.000179999	0.00582294	64949	-0.0218025	6	A	G	0.117585
ukb-b-8089	Cooked vegetable intake	0.000179999	0.00242953	448651	-0.00908717	6	A	G	0.116957
ukb-b-9487	Age started hormone-replacement therapy (HRT)	0.000179999	0.00737803	87834	-0.0276093	6	A	G	0.117217
ebi-a-GCST006464	Endometrial cancer	0.000187988	0.0255511	121885	0.095424	6	A	G	0.103406
ukb-d-III_BLOOD_IMMUN	Diseases of the blood and blood-forming organs and certain disorders involving the immune mechanism	0.000189339	0.000597395	361194	0.00223	6	A	G	0.119922
ubm-a-271	IDP dMRI TBSS MD Posterior corona radiata L	0.000190546	0.0214	7916	-0.0798	6	A	G	0.12387
finn-b-AB1_SEXUAL_TRANSMISSION	Infections with a predominantly sexual mode of transmission	0.000193201	0.0428		0.1595	6	A	G	0.0522
ebi-a-GCST90011639	OTU99_166 (Prevotella) prevalence	0.000197492	0.139911	8956	-0.520776	6	A	G
ebi-a-GCST007090	Knee osteoarthritis	0.000197702	0.0144	403124	0.0535	6	A	G	0.1182
ukb-b-12397	Diagnoses - main ICD10: H26.9 Cataract, unspecified	0.0002	0.000444336	463010	0.00165214	6	A	G	0.116856
ukb-b-6027	Heel broadband ultrasound attenuation (right)	0.0002	0.00527181	146171	0.0196145	6	A	G	0.115792
ukb-d-30180_irnt	Lymphocyte percentage	0.000203039	0.00362229	349861	-0.0134577	6	A	G	0.119969
ukb-a-46	Miserableness	0.000204659	0.00185446	331856	-0.00688607	6	A	G	0.11998
ukb-d-2877_2	Type of tobacco previously smoked: Hand-rolled cigarettes	0.000205173	0.00181975	89224	-0.00675622	6	A	G	0.117788
ebi-a-GCST003769	Depression	0.000206001	0.006	122210	-0.021	6	A	G
finn-b-KRA_PSY_ANXIETY_EXMORE	Anxiety disorders (more controls excluded)	0.0002073	0.0281		-0.1042	6	A	G	0.05303
ubm-a-411	IDP dMRI TBSS L2 Anterior corona radiata L	0.00020893	0.0215	7916	-0.0796	6	A	G	0.12387
ukb-b-12064	Non-cancer illness code, self-reported: depression	0.00021	0.000752281	462933	-0.00279277	6	A	G	0.116857
ukb-a-335	Sodium in urine	0.000211266	0.00364546	326831	-0.0135071	6	A	G	0.11998
ebi-a-GCST004630	Mean corpuscular hemoglobin	0.000217701	0.00546964	172332	-0.020224	6	A	G	0.1181
met-d-L_LDL_TG_pct	Triglycerides to total lipids ratio in large LDL	0.000219999	0.00628054		-0.021811	6	A	G	0.11736
ebi-a-GCST001791	Urate levels	0.000223213	0.0098	110347	0.038	6	A	G
ebi-a-GCST001791	Urate levels	0.000223213	0.0098	110347	0.038	6	A	G
ieu-a-1055	Urate	0.000223213	0.0098	107952	0.038	6	A	G
prot-a-2927	Tapasin-related protein	0.000223872	0.0373	3301	0.1378	6	A	G	0.1241
prot-a-3131	UDP-N-acetylhexosamine pyrophosphorylase	0.000223872	0.0373	3301	0.1377	6	A	G	0.1241
ubm-a-804	IDP dMRI ProbtrackX ICVF ilf l	0.000229087	0.0234	7916	0.0864	6	A	G	0.12387
ukb-b-15851	Heel Broadband ultrasound attenuation, direct entry	0.000230001	0.00391719	265737	0.0144351	6	A	G	0.116911
ukb-a-15	Daytime dozing / sleeping (narcolepsy)	0.000230473	0.00185108	336082	-0.00681766	6	A	G	0.11998
finn-b-F5_NEUROTIC	Neurotic, stress-related and somatoform disorders	0.000238199	0.0266		-0.0978	6	A	G	0.0522
ukb-b-12026	Ever had same-sex intercourse	0.000239999	0.000621958	418120	-0.00228562	6	A	G	0.11695
met-d-Total_PL	Total phospholipids in lipoprotein particles	0.000239999	0.00609936		-0.0236093	6	A	G	0.11736
ukb-d-20500	Ever suffered mental distress preventing usual activities	0.000241735	0.00295825	116527	-0.0108597	6	A	G	0.119685
ebi-a-GCST003770	Neuroticism	0.000245301	0.007	170911	-0.024	6	A	G
ebi-a-GCST004632	Lymphocyte percentage of white cells	0.000245499	0.00551555	171748	-0.0202251	6	A	G	0.1183
ukb-a-88	Non-cancer illness code self-reported: ankylosing spondylitis	0.000246366	0.000200927	337159	-0.000736609	6	A	G	0.11998
ukb-b-6541	Main speciality of consultant (recoded): General surgery	0.00025	0.00137003	461949	-0.00501241	6	A	G	0.116871
met-d-IDL_TG	Triglycerides in IDL	0.00025	0.00632809		-0.0231466	6	A	G	0.11736
met-d-IDL_FC_pct	Free cholesterol to total lipids ratio in IDL	0.00025	0.00635752		0.0231122	6	A	G	0.11736
ukb-a-306	Diabetes diagnosed by doctor	0.000254021	0.000802415	336473	0.0029354	6	A	G	0.11998
prot-a-1659	Kallikrein-14	0.00025704	0.0373	3301	-0.1364	6	A	G	0.1241
finn-b-K11_CHOLANGI	Cholangitis (primary sclerosing, PSC)	0.000258797	0.1142		0.4173	6	A	G	0.0521
ebi-a-GCST90002111	HLA DR on CD33dim HLA DR+ CD11b-	0.000262198	0.09229	1635	0.3376	6	A	G	0.0471
ukb-a-205	Illnesses of father: Lung cancer	0.000262888	0.00113447	292053	0.00414014	6	A	G	0.11998
ukb-a-456	Medication for pain relief constipation heartburn: Omeprazole (e.g. Zanprol)	0.00026942	0.000897128	333581	-0.00326832	6	A	G	0.11998
ukb-b-11605	Medication for pain relief, constipation, heartburn: Omeprazole (e.g. Zanprol)	0.000269998	0.000776593	457547	-0.00282842	6	A	G	0.116933
ukb-a-362	Heel bone mineral density (BMD) T-score automated (right)	0.000270321	0.00638504	106251	0.0232564	6	A	G	0.11998
prot-a-1360	Hepatocyte nuclear factor 4-alpha	0.000275423	0.0373	3301	-0.1358	6	A	G	0.1241
ubm-a-488	IDP dMRI TBSS ICVF Splenium of corpus callosum	0.000275423	0.0236	7916	0.0857	6	A	G	0.12387
met-d-IDL_CE_pct	Cholesteryl esters to total lipids ratio in IDL	0.000280001	0.0062864		0.0212886	6	A	G	0.11736
ukb-a-298	Ever had prostate specific antigen (PSA) test	0.000283224	0.00262698	147970	-0.00953664	6	A	G	0.11998
ukb-d-1508_3	Coffee type: Ground coffee (include espresso, filter etc)	0.000283616	0.00171649	283449	-0.00623063	6	A	G	0.11951
ukb-b-8072	Diagnoses - secondary ICD10: N40 Hyperplasia of prostate	0.000290001	0.000302966	463010	-0.00109847	6	A	G	0.116856
ukb-b-3672	Diagnoses - secondary ICD10: K44.9 Diaphragmatic hernia without obstruction or gangrene	0.000290001	0.000560603	463010	-0.00203178	6	A	G	0.116856
met-d-XXL_VLDL_FC	Free cholesterol in chylomicrons and extremely large VLDL	0.000290001	0.00615877		-0.0213031	6	A	G	0.11736
ukb-a-292	Trunk fat-free mass	0.000292988	0.00235736	331030	0.00853709	6	A	G	0.11998
finn-b-DM_RETINA_PROLIF	Proliferative diabetic retinopathy (DM_RETINA_PROLIF)	0.000294999	0.0363		0.1315	6	A	G	0.05219
prot-a-2397	Proactivator polypeptide-like 1	0.000295121	0.0373	3301	-0.1352	6	A	G	0.1241
ubm-a-512	IDP dMRI TBSS ICVF Posterior thalamic radiation R	0.000295121	0.0228	7916	0.0826	6	A	G	0.12387
ubm-a-1052	NET25 0106	0.000295121	0.0237	7916	0.0856	6	A	G	0.12387
ebi-a-GCST006947	Feeling fed-up	0.000302803	0.00364535	374971	-0.0131707	6	A	G	0.113293
ebi-a-GCST90002117	HLA DR on HLA DR+ Natural Killer	0.000303201	0.0683	2971	0.247	6	A	G	0.0503
ebi-a-GCST006951	Feeling hurt	0.000314398	0.00365967	372047	-0.0131858	6	A	G	0.113293
ebi-a-GCST003724	Bipolar disorder	0.0003209	0.0385	34950	-0.1387	6	A	G	0.0967
ukb-b-14960	Treatment/medication code: omeprazole	0.000329997	0.000762055	462933	-0.00273546	6	A	G	0.116857
prot-a-2301	Angiostatin	0.000331131	0.0373	3301	-0.1341	6	A	G	0.1241
prot-a-2580	Rho-associated protein kinase 2	0.000331131	0.0373	3301	0.134	6	A	G	0.1241
prot-a-1297	Granzyme A	0.000331131	0.0373	3301	-0.1338	6	A	G	0.1241
ieu-a-803	PGC cross-disorder traits	0.000332698	0.0205	61220	-0.0736465	6	A	G	0.0917431
prot-a-1645	Killer cell immunoglobulin-like receptor 2DS2	0.000338844	0.0373	3301	0.1338	6	A	G	0.1241
ukb-d-M13_DUPUTRYEN	Palmar fascial fibromatosis [Dupuytren]	0.000341806	0.000325338	361194	0.00116516	6	A	G	0.119922
finn-b-HYPOTHY_REIMB	Hypothyroidism, drug reimbursement	0.000345001	0.0478		0.1709	6	A	G	0.05434
finn-b-CD2_NONHODGKIN_NAS_EXALLC	Other and unspecified types of non-Hodgkin lymphoma (all cancers excluded)	0.000345001	0.1475		0.5279	6	A	G	0.05159
finn-b-E4_DM1	Type 1 diabetes	0.000346801	0.044		0.1573	6	A	G	0.05246
eqtl-a-ENSG00000198315	ENSG00000198315	0.000352111	0.0218201	6796	0.0779784	6	A	G	0.0808739
ukb-d-30740_irnt	Glucose	0.00035311	0.0038294	314916	0.013682	6	A	G	0.12
ukb-a-293	Trunk predicted mass	0.000356944	0.00234965	330995	0.0083884	6	A	G	0.11998
ukb-b-18290	Age hayfever or allergic rhinitis diagnosed by doctor	0.000359998	0.0138596	25486	-0.0494017	6	A	G	0.114671
ubm-a-218	IDP dMRI TBSS FA Anterior corona radiata R	0.000363078	0.0227	7916	0.0808	6	A	G	0.12387
ubm-a-197	IDP dMRI TBSS FA Pontine crossing tract	0.000363078	0.0232	7916	0.0827	6	A	G	0.12387
ubm-a-509	IDP dMRI TBSS ICVF Superior corona radiata L	0.000363078	0.0225	7916	0.0804	6	A	G	0.12387
ukb-a-299	Relative age of first facial hair	0.00036724	0.0024441	151113	0.00870746	6	A	G	0.11998
finn-b-O15_PRETERM	Preterm labour and delivery	0.000379097	0.0472		0.1676	6	A	G	0.05239
ebi-a-GCST006100	Strenuous sports or other exercises	0.000379997	0.00175142	350492	-0.00622023	6	A	G	0.117204
finn-b-N14_PROSTHYPERPLA	Hyperplasia of prostate	0.000387097	0.0369		-0.131	6	A	G	0.05205
prot-a-533	Chondroadherin	0.000389045	0.0373	3301	-0.1325	6	A	G	0.1241
met-d-MUFA_pct	Ratio of monounsaturated fatty acids to total fatty acids	0.000389996	0.00613748		-0.0208285	6	A	G	0.117349
ukb-b-7135	Treatment speciality of consultant (recoded): General surgery	0.0004	0.00140952	449925	-0.00498894	6	A	G	0.116867
ukb-b-9917	Interval between previous point and current one in numeric path (trail #1)	0.0004	0.00660602	109986	-0.0233777	6	A	G	0.116859
ukb-b-10753	Diabetes diagnosed by doctor	0.0004	0.000691882	461578	0.00244719	6	A	G	0.116916
ukb-b-11075	Mineral and other dietary supplements: Fish oil (including cod liver oil)	0.0004	0.00150548	461384	-0.00533129	6	A	G	0.116875
finn-b-K11_OTHENTERCOL	Other noninfective gastroenteritis and colitis	0.000404399	0.0538		0.1903	6	A	G	0.05222
finn-b-E4_THYROID	Disorders of the thyroid gland	0.000405499	0.0228		0.0807	6	A	G	0.0522
ubm-a-196	IDP dMRI TBSS FA Middle cerebellar peduncle	0.00040738	0.0225	7916	0.0796	6	A	G	0.12387
ubm-a-805	IDP dMRI ProbtrackX ICVF ilf r	0.00040738	0.0233	7916	0.0823	6	A	G	0.12387
ebi-a-GCST90006898	Epstein-Barr virus EA-D antibody levels	0.000411481	0.0248906	7763	-0.0879286	6	A	G	0.117857
ebi-a-GCST90002110	HLA DR on CD33dim HLA DR+ CD11b+	0.000411898	0.09404	1634	0.3329	6	A	G	0.0471
finn-b-CD2_NONHODGKIN_NAS	Other and unspecified types of non-Hodgkin lymphoma	0.000414295	0.1467		0.5179	6	A	G	0.0522
ubm-a-485	IDP dMRI TBSS ICVF Pontine crossing tract	0.000416869	0.0233	7916	0.0821	6	A	G	0.12387
ukb-d-1468_3	Cereal type: Oat cereal (e.g. Ready Brek, porridge)	0.000440778	0.00172526	299898	-0.0060633	6	A	G	0.119431
ukb-d-20547_1	Activities undertaken to treat depression: Talking therapies, such as psychotherapy, counselling, group therapy or CBT	0.000449459	0.00259044	117763	-0.00909065	6	A	G	0.119596
ubm-a-3011	a2009s lh S front middle thickness	0.000457088	0.0212	7916	0.0743	6	A	G	0.12387
ubm-a-417	IDP dMRI TBSS L2 Posterior thalamic radiation L	0.000457088	0.0226	7916	-0.0794	6	A	G	0.12387
ukb-b-20188	Arm fat percentage (left)	0.000470002	0.00236778	454724	0.00828388	6	A	G	0.116873
ieu-b-106	FEV1/FVC < 0.7	0.000470002	0.00134953	353315	0.00472122	6	A	G	0.118095
finn-b-M13_POLYMYO	Polymyositis	0.000470403	0.2921		1.0217	6	A	G	0.05177
ubm-a-833	IDP dMRI ProbtrackX OD mcp	0.00047863	0.023	7916	-0.0803	6	A	G	0.12387
ubm-a-525	IDP dMRI TBSS ICVF Superior longitudinal fasciculus L	0.00047863	0.0233	7916	0.0815	6	A	G	0.12387
prot-a-708	Di-N-acetylchitobiase	0.000489779	0.0373	3301	-0.1301	6	A	G	0.1241
ubm-a-659	IDP dMRI ProbtrackX MD cgc l	0.000489779	0.0208	7916	-0.0727	6	A	G	0.12387
ukb-b-11004	Muesli intake	0.000490004	0.00568516	64949	-0.0198045	6	A	G	0.117585
ukb-a-367	Happiness	0.000496295	0.0045974	110935	-0.016012	6	A	G	0.11998
ukb-b-15790	Diagnoses - secondary ICD10: D64.9 Anaemia, unspecified	0.0005	0.000343257	463010	0.00119428	6	A	G	0.116856
ebi-a-GCST004603	Platelet count	0.000501695	0.00564511	166066	-0.0196441	6	A	G	0.1182
ebi-a-GCST006952	Feeling tense	0.000504603	0.00366324	371318	-0.0127408	6	A	G	0.113293
ukb-a-376	Ever unenthusiastic/disinterested for a whole week	0.000509366	0.00320145	106868	-0.0111279	6	A	G	0.11998
ukb-b-10807	Illnesses of mother: Severe depression	0.00051	0.000845553	423217	-0.00293669	6	A	G	0.117066
ubm-a-410	IDP dMRI TBSS L2 Anterior corona radiata R	0.000512861	0.0218	7916	-0.0759	6	A	G	0.12387
eqtl-a-ENSG00000250991	ENSG00000250991	0.000515063	0.0218206	2866	-0.0757765	6	A	G	0.0808739
ubm-a-802	IDP dMRI ProbtrackX ICVF ifo l	0.000524807	0.0233	7916	0.0807	6	A	G	0.12387
ieu-a-1132	ER+ Breast cancer (Oncoarray)	0.000530518	0.02122	83691	-0.07354	6	A	G	0.0899268
ukb-b-6720	Diagnoses - main ICD10: I83.9 Varicose veins of lower extremities without ulcer or inflammation	0.000539995	0.000471007	463010	-0.00163026	6	A	G	0.116856
met-d-ApoB_by_ApoA1	Ratio of apolipoprotein B to apolipoprotein A1	0.000539995	0.00630671		0.0211187	6	A	G	0.11736
ubm-a-638	IDP dMRI ProbtrackX FA fma	0.000549541	0.0236	7916	0.0815	6	A	G	0.12387
met-d-S_LDL_TG	Triglycerides in small LDL	0.000549997	0.00624046		-0.0214254	6	A	G	0.11736
finn-b-T1D_WIDE1	Type 1 diabetes, wide definition, subgroup 1	0.000556698	0.0481		0.166	6	A	G	0.05248
ukb-d-M13_FIBROBLASTIC	Fibroblastic disorders	0.000569915	0.000338428	361194	0.00116608	6	A	G	0.119922
ukb-b-17422	Age at menopause (last menstrual period)	0.000569994	0.00572277	143819	-0.0197058	6	A	G	0.117332
ukb-a-51	Worrier / anxious feelings	0.000579135	0.00185803	328717	-0.00639391	6	A	G	0.11998
ubm-a-1392	NET100 0236	0.000588844	0.0234	7916	0.0806	6	A	G	0.12387
met-d-GlycA	Glycoprotein acetyls	0.000589997	0.00637526		-0.0244994	6	A	G	0.11736
ieu-b-18	multiple sclerosis	0.000595594	0.0283927	115803	0.0974896	6	A	G
prot-a-2016	Natural cytotoxicity triggering receptor 3	0.00060256	0.0373	3301	0.1281	6	A	G	0.1241
finn-b-DM_COMORB_EXMORE	Diabetes-related co-morbidities/complications (more controls excluded)	0.000613098	0.0201		0.0689	6	A	G	0.0523
finn-b-E4_DM1NOCOMP	Type 1 diabetes without complications	0.000623606	0.0481		0.1645	6	A	G	0.05241
ukb-b-12854	Arm fat percentage (right)	0.000629999	0.00238137	454789	0.00813966	6	A	G	0.116871
met-d-XXL_VLDL_PL	Phospholipids in chylomicrons and extremely large VLDL	0.000629999	0.00613458		-0.0199866	6	A	G	0.11736
ubm-a-518	IDP dMRI TBSS ICVF Cingulum cingulate gyrus R	0.000630957	0.0226	7916	0.0773	6	A	G	0.12387
ukb-d-22613_2	Worked with paints, thinners or glues: Often	0.000634512	0.00143645	88636	-0.0049077	6	A	G	0.120566
ukb-b-2830	Financial situation satisfaction	0.00064	0.00538337	152153	-0.0183724	6	A	G	0.116173
ieu-a-28	Infant head circumference	0.000643799	0.0249	10768	0.0851	6	A	G	0.1009
ukb-d-1747_1	Hair colour (natural, before greying): Blonde	0.000651959	0.00115259	360270	0.00392926	6	A	G	0.119918
eqtl-a-ENSG00000269293	ENSG00000269293	0.000653446	0.021821	14384	0.074379	6	A	G	0.0808739
ukb-b-17557	Types of transport used (excluding work): Cycle	0.000659994	0.000833935	460491	-0.00284075	6	A	G	0.116847
met-d-L_HDL_PL	Phospholipids in large HDL	0.000659994	0.0056416		-0.0189747	6	A	G	0.11736
ubm-a-508	IDP dMRI TBSS ICVF Superior corona radiata R	0.000660693	0.0226	7916	0.0771	6	A	G	0.12387
ukb-b-18377	Leg fat percentage (left)	0.000669993	0.0019606	454826	0.00666719	6	A	G	0.116871
met-d-S_LDL_FC	Free cholesterol in small LDL	0.000669993	0.00639485		0.0203861	6	A	G	0.11736
ukb-a-107	Non-cancer illness code self-reported: gout	0.000674979	0.000442475	337159	0.00150423	6	A	G	0.11998
prot-a-1573	Ubiquitin-like protein ISG15	0.000676083	0.0373	3301	0.1267	6	A	G	0.1241
prot-a-2743	SLAM family member 7	0.000676083	0.0373	3301	-0.1268	6	A	G	0.1241
ubm-a-463	IDP dMRI TBSS L3 Posterior corona radiata L	0.000676083	0.0221	7916	-0.0751	6	A	G	0.12387
ukb-b-16026	Duration to complete numeric path (trail #1)	0.000690001	0.00693917	99479	-0.0235454	6	A	G	0.1174
ubm-a-2755	a2009s lh G cingul-Post-dorsal area	0.000691831	0.0192	7916	0.0652	6	A	G	0.12387
ukb-e-6145_p7_MID	Illness, injury, bereavement, stress in last 2 years	0.000692006	0.2785		-0.9449	6	A	G	0.98102
met-d-DHA	Docosahexaenoic acid	0.000700003	0.00619253		-0.020575	6	A	G	0.117349
finn-b-N14_MALEGEN	Diseases of male genital organs	0.000705196	0.0268		-0.0907	6	A	G	0.0519
prot-a-1896	Melanoma-derived growth regulatory protein	0.000707946	0.0373	3301	-0.1265	6	A	G	0.1241
ubm-a-633	IDP dMRI ProbtrackX FA cgc r	0.000707946	0.024	7916	0.0813	6	A	G	0.12387
ukb-a-496	Mineral and other dietary supplements: Zinc	0.000712	0.000728535	336314	-0.00246605	6	A	G	0.11998
ubm-a-542	IDP dMRI TBSS OD Inferior cerebellar peduncle R	0.00074131	0.0222	7916	-0.075	6	A	G	0.12387
ubm-a-644	IDP dMRI ProbtrackX FA mcp	0.00074131	0.0229	7916	0.0773	6	A	G	0.12387
ukb-d-L72	Diagnoses - main ICD10: L72 Follicular cysts of skin and subcutaneous tissue	0.000745607	0.000491232	361194	-0.00165656	6	A	G	0.119922
ukb-b-19156	Treatment/medication code: lansoprazole	0.000759994	0.000599269	462933	-0.00201855	6	A	G	0.116857
ukb-a-8	Drive faster than motorway speed limit	0.000761412	0.00313335	306030	0.0105484	6	A	G	0.11998
ukb-b-11158	Aide-memoire completed	0.000769999	0.00129395	462933	0.00435213	6	A	G	0.116857
ukb-d-C3_PROSTATE	Malignant neoplasm of prostate	0.000770158	0.000465261	361194	-0.00156483	6	A	G	0.119922
ukb-a-290	Trunk fat percentage	0.000779543	0.00343984	331113	0.0115578	6	A	G	0.11998
finn-b-DM_HYPOGLYC	Diabetic hypoglycemia	0.000813093	0.0551		0.1846	6	A	G	0.05172
ukb-d-1538_0	Major dietary changes in the last 5 years: No	0.000817881	0.00176512	360294	-0.00590734	6	A	G	0.119953
ukb-b-16156	Fasting time	0.000819993	0.00265133	462992	-0.00886797	6	A	G	0.116857
ukb-a-48	Sensitivity / hurt feelings	0.000825943	0.00185564	327832	-0.00620523	6	A	G	0.11998
ebi-a-GCST90012793	Completion of the aide-memoire	0.000830004	0.00129028	451036	0.00431393	6	A	G	0.11844
ubm-a-811	IDP dMRI ProbtrackX ICVF slf l	0.000851138	0.0235	7916	0.0785	6	A	G	0.12387
ukb-a-129	Treatment/medication code: omeprazole	0.000853356	0.00087991	337159	-0.00293442	6	A	G	0.11998
ukb-b-7773	Illnesses of father: Prostate cancer	0.000860003	0.000930043	399670	-0.00309838	6	A	G	0.117057
ukb-a-548	Diagnoses - main ICD10: K35 Acute appendicitis	0.000864032	0.00026413	337199	0.000879936	6	A	G	0.11998
ukb-b-16240	Operative procedures - main OPCS: W40.1 Primary total prosthetic replacement of knee joint using cement	0.000870001	0.000341024	463010	0.00113503	6	A	G	0.116856
met-d-M_LDL_C_pct	Cholesterol to total lipids ratio in medium LDL	0.00089	0.00641212		0.020839	6	A	G	0.11736
ebi-a-GCST90006928	Anti-varicella zoster virus IgG seropositivity	0.000899891	0.00838984	8735	0.027855	6	A	G	0.120492
ubm-a-3053	DKTatlas rh posteriorcingulate thickness	0.000912011	0.0221	7916	0.0733	6	A	G	0.12387
ebi-a-GCST90011559	OTU97_105 (Ruminococcaceae) prevalence	0.000918459	0.163948	8956	0.543385	6	A	G
finn-b-DM_NEUROPATHY	Diabetic neuropathy	0.000931901	0.0847		0.2805	6	A	G	0.05161
ubm-a-3007	a2009s lh S circular insula sup thickness	0.000933254	0.0213	7916	0.0705	6	A	G	0.12387
ukb-d-2664_2	Reason for reducing amount of alcohol drunk: Doctor's advice	0.000935729	0.000873764	134033	0.0028915	6	A	G	0.120317
ukb-b-13423	Breastfed as a baby	0.000949992	0.00167239	352094	-0.00552502	6	A	G	0.116409
ukb-b-4817	Operative procedures - secondary OPCS: Y98.1 Radiology of one body area (or < 20 minutes)	0.000949992	0.000519666	463010	0.00171778	6	A	G	0.116856
prot-a-430	T-cell surface antigen CD2	0.000954993	0.0373	3301	-0.1234	6	A	G	0.1241
met-a-461	3-carboxy-4-methyl-5-propyl-2-furanpropanoate (CMPF)	0.000964895	0.0132	7363	-0.0436	6	A	G	0.086
ebi-a-GCST000758	Triglycerides	0.000966207	0.0086	96598	0.0292	6	A	G
ukb-a-242	Frequency of depressed mood in last 2 weeks	0.000971471	0.00230708	323267	-0.00761035	6	A	G	0.11998
ebi-a-GCST003043	Inflammatory bowel disease	0.000982223	0.0177407	34652	-0.0584657	6	A	G	0.09358
ieu-a-294	Inflammatory bowel disease	0.000982223	0.0177407	65642	-0.0584657	6	A	G	0.09358
finn-b-KNEE_ARTHROSIS	Gonarthrosis [arthrosis of knee](FG)	0.000986302	0.0265		0.0874	6	A	G	0.05205
finn-b-OPER_ARTIF_JOINT_MENISC_RESECT	Articial joint operation, menisceal resection	0.000988189	0.0264		0.0868	6	A	G	0.0522
finn-b-M13_ANKYLOSPON_STRICT	Ankylosing spondylitis, strict definition	0.00099731	0.1384		-0.4556	6	A	G	0.05221

## Sheet: rs185937162
ID	Trait	P	SE	N	Beta	CHR	EA	NEA	EAF
ukb-d-30080_irnt	Platelet count	2.19685e-67	0.00570993	350474	0.0990532	6	G	T	0.0428415
ukb-d-30090_irnt	Platelet crit	4.25991e-52	0.0056142	350471	0.0852815	6	G	T	0.0428405
eqtl-a-ENSG00000204525	ENSG00000204525	4.87304e-45	0.0274123	20370	-0.38603	6	G	T	0.0488769
ukb-d-30110_irnt	Platelet distribution width	6.13056e-34	0.00583998	350470	-0.0709316	6	G	T	0.0428406
ebi-a-GCST90012013	Angiopoietin-1 receptor levels	1.89714e-32	0.0262	21758	-0.3104	6	G	T	0.0689
ebi-a-GCST004603	Platelet count	3.82737e-28	0.00899826	166066	0.0989796	6	G	T	0.0427
ebi-a-GCST004607	Plateletcrit	9.10332e-24	0.00902048	164339	0.0906639	6	G	T	0.0428
ukb-d-30710_raw	C-reactive protein	4.33112e-17	0.026099	343524	0.21934	6	G	T	0.042865
ukb-d-30100_irnt	Mean platelet (thrombocyte) volume	1.03944e-16	0.00590092	350470	-0.0489812	6	G	T	0.0428406
ukb-d-30710_irnt	C-reactive protein	2.78484e-15	0.0059053	343524	0.046655	6	G	T	0.042865
ebi-a-GCST90000025	Appendicular lean mass	7.02749e-15	0.0047	450243	-0.0365	6	G	T	0.0423
eqtl-a-ENSG00000225851	ENSG00000225851	3.31971e-14	0.0275481	508	0.208963	6	G	T	0.0488769
ebi-a-GCST90013534	Rheumatoid arthritis	4.70652e-12	0.0309	58284	0.2133	6	G	T	0.4194
ebi-a-GCST90000026	Appendicular lean mass	7.00003e-12	0.00701606	205513	-0.0430528	6	G	T	0.042216
eqtl-a-ENSG00000204520	ENSG00000204520	4.36445e-10	0.0275661	4526	-0.172021	6	G	T	0.0488769
ukb-d-30860_irnt	Total protein	2.56951e-09	0.0061983	314921	0.036924	6	G	T	0.043023
ukb-d-30860_raw	Total protein	3.59667e-09	0.025002	314921	0.14756	6	G	T	0.043023
ieu-b-105	FVC	6.59994e-09	0.00439935		-0.0255182	6	G	T	0.04227
ebi-a-GCST90002386	High light scatter reticulocyte percentage of red cells	8e-09	0.0052907	408112	0.0305164	6	G	T	0.042568
eqtl-a-ENSG00000137411	ENSG00000137411	8.33201e-09	0.0275717	9601	0.158863	6	G	T	0.0488769
ukb-d-M13_RHEUMA	Rheumatoid arthritis	4.30834e-08	0.000386921	361194	0.00211949	6	G	T	0.0428476
bbj-a-74	Rheumatoid Arthritis	5.96129e-08	0.03394		0.18395	6	G	T	0.04591
ebi-a-GCST002318	Rheumatoid arthritis	5.99998e-08	0.0316999	57284	0.18633	6	G	T
ebi-a-GCST90000027	Appendicular lean mass	7.29995e-08	0.00630617	244730	-0.0312198	6	G	T	0.042413
met-d-GlycA	Glycoprotein acetyls	9.29994e-08	0.0101543		0.0523232	6	G	T	0.04289
ukb-d-STILL_ADULT	Adult-onset Still disease	1.20957e-07	0.000372376	361194	0.00197067	6	G	T	0.0428476
ukb-d-30610_irnt	Alkaline phosphatase	1.29601e-07	0.005751	344292	0.030362	6	G	T	0.042863
ukb-d-M06	Diagnoses - main ICD10: M06 Other rheumatoid arthritis	1.45295e-07	0.000371629	361194	0.00195422	6	G	T	0.0428476
ebi-a-GCST004599	Mean platelet volume	2.10698e-07	0.00893011	164454	-0.0463439	6	G	T	0.0428
eqtl-a-ENSG00000255899	ENSG00000255899	2.89428e-07	0.0275785	5075	-0.141477	6	G	T	0.0488769
ukb-d-30610_raw	Alkaline phosphatase	3.08141e-07	0.15403	344292	0.78842	6	G	T	0.042863
ieu-b-104	HbA1C	4e-07	0.00370855		-0.0187933	6	G	T	0.04227
eqtl-a-ENSG00000137310	ENSG00000137310	5.27036e-07	0.0275796	9601	-0.138345	6	G	T	0.0488769
bbj-a-73	Rheumatoid Arthritis	5.51163e-07	0.03431		0.17183	6	G	T	0.04636
ieu-b-109	HDL cholesterol	2.69998e-06	0.00473355		0.0221954	6	G	T	0.042432
ebi-a-GCST004133	Ulcerative colitis	2.81501e-06	0.0475	45975	0.2225	6	G	T
ukb-d-RHEUMA_NOS	Other/unspecified rheumatoid arthritis	2.98332e-06	0.000345853	361194	0.00161584	6	G	T	0.0428476
eqtl-a-ENSG00000206337	ENSG00000206337	4.68101e-06	0.0275837	9601	-0.126295	6	G	T	0.0488769
ukb-d-30700_irnt	Creatinine	4.71889e-06	0.0047892	344104	-0.02192	6	G	T	0.042867
ukb-d-M13_SPONDYLOPATHY	#Spondylopathies	5.93226e-06	0.000637434	361194	0.00288685	6	G	T	0.0428476
ebi-a-GCST009722	Glaucoma (multi-trait analysis)	8.70262e-06	0.0253937	224431	0.112929	6	G	T
ukb-d-M13_POLYARTHROPATHIES	#Polyarthropathies	9.11444e-06	0.000551427	361194	0.00244682	6	G	T	0.0428476
ukb-d-30600_raw	Albumin	2.01888e-05	0.015866	315268	-0.067636	6	G	T	0.04303
ebi-a-GCST004611	High light scatter reticulocyte count	2.02199e-05	0.00886348	170761	0.0377805	6	G	T	0.0426
ukb-d-30760_raw	HDL cholesterol	2.12461e-05	0.0021614	315133	0.0091893	6	G	T	0.043028
ebi-a-GCST004622	Reticulocyte count	2.27201e-05	0.00887867	170641	0.0376129	6	G	T	0.0426
ebi-a-GCST004630	Mean corpuscular hemoglobin	2.319e-05	0.00873005	172332	-0.036943	6	G	T	0.0426
ebi-a-GCST004602	Mean corpuscular volume	2.44202e-05	0.00870881	172433	-0.0367518	6	G	T	0.0425
eqtl-a-ENSG00000234745	ENSG00000234745	2.51327e-05	0.0275868	3607	-0.116237	6	G	T	0.0488769
ukb-d-30600_irnt	Albumin	2.68881e-05	0.0060727	315268	-0.025495	6	G	T	0.04303
ukb-d-30760_irnt	HDL cholesterol	2.93218e-05	0.0056168	315133	0.023471	6	G	T	0.043028
eqtl-a-ENSG00000204516	ENSG00000204516	3.27002e-05	0.0275873	9601	0.114592	6	G	T	0.0488769
ukb-d-30720_irnt	Cystatin C	6.50339e-05	0.0053809	344264	-0.02149	6	G	T	0.042868
prot-a-1455	IGF-like family receptor 1	6.76083e-05	0.0653	3301	-0.26	6	G	T	0.03744
ukb-d-30300_irnt	High light scatter reticulocyte count	8.49591e-05	0.00590174	344729	0.0231939	6	G	T	0.0428441
ukb-d-30250_irnt	Reticulocyte count	9.07319e-05	0.0058692	344729	0.022973	6	G	T	0.0428441
ukb-d-20425	Ever worried more than most people would in similar situation	0.00010288	0.00479412	98990	0.0186197	6	G	T	0.0433082
ebi-a-GCST90012005	Interleukin-6 levels	0.000139701	0.0298	21758	0.1135	6	G	T	0.0821
ebi-a-GCST90002404	Red cell distribution width	0.000140001	0.00527149	408112	0.020065	6	G	T	0.042548
ukb-d-30290_irnt	High light scatter reticulocyte percentage	0.000148276	0.00594517	344729	0.0225559	6	G	T	0.0428441
ebi-a-GCST004427	Stromal-cell-derived factor 1 alpha levels	0.000160801	0.0308	5998	0.0913	6	G	T
ebi-a-GCST004432	Platelet-derived growth factor BB levels	0.000161102	0.0297	8293	0.1124	6	G	T
ukb-d-30240_irnt	Reticulocyte percentage	0.000165531	0.00594514	344728	0.0223928	6	G	T	0.0428442
ebi-a-GCST004601	Red blood cell count	0.000209498	0.0087815	172952	0.0325555	6	G	T	0.0426
ebi-a-GCST90006898	Epstein-Barr virus EA-D antibody levels	0.000221942	0.0380659	7763	0.140564	6	G	T	0.045822
ebi-a-GCST004612	High light scatter reticulocyte percentage of red cells	0.000243097	0.00886286	170763	0.0325214	6	G	T	0.0426
ebi-a-GCST004621	Sum basophil neutrophil counts	0.000305598	0.008748	171529	0.0315847	6	G	T	0.0426
prot-a-1486	Interleukin-17 receptor A	0.000323594	0.0653	3301	0.2348	6	G	T	0.03744
ebi-a-GCST003156	Systemic lupus erythematosus	0.000377833	0.0846967	14267	-0.301105	6	G	T
prot-a-3165	Protein unc-13 homolog A	0.000416869	0.0653	3301	-0.2305	6	G	T	0.03744
ieu-b-107	apolipoprotein A-I	0.000460002	0.00487734		0.0170901	6	G	T	0.042384
eqtl-a-ENSG00000198563	ENSG00000198563	0.000540182	0.0275925	3607	-0.0954671	6	G	T	0.0488769
ebi-a-GCST004619	Reticulocyte fraction of red cells	0.000643102	0.00887481	170690	0.0302876	6	G	T	0.0426
ukb-d-30270_irnt	Mean sphered cell volume	0.000690653	0.00592178	344729	-0.0200943	6	G	T	0.0428441
ieu-b-4868	Bioavailable Testosterone	0.000759994	0.00809799		0.0272546	6	G	T	0.042288
ieu-a-32	Ulcerative colitis	0.000762904	0.0821	27432	0.276399	6	G	T	0.025016
ebi-a-GCST005038	Allergic disease (asthma, hay fever or eczema)	0.000777302	0.0142	360838	0.0476	6	G	T	0.94898
ebi-a-GCST90002009	HLA DR on CD14- CD16-	0.000853591	0.1119	3629	-0.3736	6	G	T	0.0134

## Sheet: rs6928024
ID	Trait	P	SE	N	Beta	CHR	EA	NEA	EAF
ebi-a-GCST007431	Lung function (FEV1/FVC)	2.08978e-37	0.0027	321047	0.035	6	A	G	0.256
ebi-a-GCST007432	FEV1	2.64606e-25	0.0027	321047	0.0279	6	A	G	0.2554
ebi-a-GCST007430	Peak expiratory flow	7.54918e-20	0.0029	321047	0.0264	6	A	G	0.254
eqtl-a-ENSG00000009844	ENSG00000009844	4.48952e-19	0.0135754	31349	0.121152	6	A	G	0.257381
ukb-b-19657	Forced expiratory volume in 1-second (FEV1)	4.19952e-15	0.00199502	421986	0.0156594	6	A	G	0.253415
ukb-b-11141	Forced expiratory volume in 1-second (FEV1), Best measure	3.90032e-13	0.00218969	345665	0.015893	6	A	G	0.252759
ieu-b-104	HbA1C	4.00037e-13	0.00171505		0.0124457	6	A	G	0.252759
ukb-a-337	Forced expiratory volume in 1-second (FEV1)	1.90064e-12	0.00238785	307638	0.0168149	6	A	G	0.255435
ukb-a-231	Forced expiratory volume in 1-second (FEV1) Best measure	1.4184e-11	0.00262742	255492	0.0177517	6	A	G	0.255435
ukb-b-13405	Forced expiratory volume in 1-second (FEV1), predicted percentage	3.29989e-11	0.00404864	148653	0.0268569	6	A	G	0.252406
ieu-b-106	FEV1/FVC < 0.7	5.19996e-11	0.00100202	353315	-0.00657818	6	A	G	0.252759
eqtl-a-ENSG00000112414	ENSG00000112414	2.27982e-10	0.0135943	31563	-0.0862026	6	A	G	0.257381
ukb-a-235	Forced expiratory volume in 1-second (FEV1) predicted percentage	1.1381e-09	0.00488915	110423	0.0297713	6	A	G	0.255435
ebi-a-GCST007429	Lung function (FVC)	4.31996e-07	0.0027	321047	0.0136	6	A	G	0.255
ukb-b-12019	Peak expiratory flow (PEF)	4.49997e-07	0.00211131	421986	0.0106583	6	A	G	0.253415
ukb-a-122	Treatment/medication code: ventolin 100micrograms inhaler	1.7285e-05	0.000467844	337159	-0.00201052	6	A	G	0.255435
ukb-a-66	Non-cancer illness code self-reported: asthma	3.52582e-05	0.0008948	337159	-0.00370143	6	A	G	0.255435
ukb-a-338	Peak expiratory flow (PEF)	6.87084e-05	0.00248186	307638	0.00987973	6	A	G	0.255435
finn-b-N14_MENOPAUSOT	Other menopausal disorders	7.68104e-05	0.0443		-0.175	6	A	G	0.3266
ukb-b-5239	Average weekly red wine intake	0.000109999	0.00236928	327026	0.00918195	6	A	G	0.253985
ukb-a-446	Blood clot DVT bronchitis emphysema asthma rhinitis eczema allergy diagnosed by doctor: Asthma	0.000127806	0.000893104	336782	-0.0034212	6	A	G	0.255435
ukb-a-228	Home area population density - urban or rural: Scotland - Large Urban Area	0.000138896	0.000600901	333997	0.00228954	6	A	G	0.255435
bbj-a-88	Asthma	0.000377711	0.0208921		-0.0742752	6	A	G	0.819228
ukb-e-1418_p1_EAS	Milk type used	0.000485501	0.09059		-0.316	6	A	G	0.291
prot-a-3274	Zinc finger protein 566	0.000512861	0.0283	3301	0.0983	6	A	G	0.2594
ukb-e-24018_EAS	Nitrogen dioxide air pollution; 2007	0.000605299	0.03241		-0.1111	6	A	G	0.2824
ubm-a-546	IDP dMRI TBSS OD Cerebral peduncle R	0.000630957	0.0172	7916	0.0588	6	A	G	0.26173
finn-b-CD2_INSITU_SKIN_UPPERLIMB_EXALLC	"Carcinoma in situ of skin of upper limb, including shoulder" (all cancers excluded)	0.0006409	0.1175		0.4011	6	A	G	0.3264
ebi-a-GCST90012790	Percentage of invited food questionnaires completed	0.000649995	0.103093	300639	0.352603	6	A	G	0.254302
ukb-b-7953	Forced vital capacity (FVC)	0.000659994	0.00188663	421986	0.006428	6	A	G	0.253415
ukb-b-13148	Treatment/medication code: ventolin 100micrograms inhaler	0.000659994	0.00039843	462933	-0.00135667	6	A	G	0.253459
prot-a-1356	Hydroxymethylglutaryl-CoA synthase, mitochondrial	0.000707946	0.0283	3301	-0.0957	6	A	G	0.2594
ukb-a-26	Average weekly red wine intake	0.000710788	0.00276192	241008	0.00935029	6	A	G	0.255435
ukb-e-24017_EAS	Nitrogen dioxide air pollution; 2006	0.000712197	0.03259		-0.1103	6	A	G	0.2824
ebi-a-GCST90001721	CD19 on CD20- B cell	0.000725404	0.0257	3656	-0.08694	6	A	G	0.3229
ukb-e-738_p1_AFR	Average total household income before tax	0.000747808	0.02159		0.07278	6	A	G	0.4491
finn-b-CD2_INSITU_SKIN_UPPERLIMB	Carcinoma in situ of skin of upper limb, including shoulder	0.000836392	0.1167		0.3899	6	A	G	0.3265
finn-b-M13_JUVOSTEOCHONRHIP	Juvenile osteochondrosis	0.000846896	0.067		0.2237	6	A	G	0.3265
ebi-a-GCST90014325	Asthma	0.000850374	0.00748999	408422	-0.0249855	6	A	G	0.255004
ukb-e-24016_EAS	Nitrogen dioxide air pollution; 2005	0.000948702	0.0326		-0.1077	6	A	G	0.2824
ukb-e-6138_p2_AFR	Qualifications	0.000981296	0.05471		-0.1803	6	A	G	0.4544

## Sheet: rs10278266
ID	Trait	P	SE	N	Beta	CHR	EA	NEA	EAF
ebi-a-GCST007432	FEV1	2.548e-09	0.0029	321047	-0.017	7	G	A	0.2096
ebi-a-GCST90002232	Fasting glucose	6.41697e-09	0.0022	200622	0.0144	7	G	A	0.182
ebi-a-GCST005186	Fasting blood glucose	1.76202e-08	0.0044	58074	0.025	7	G	A	0.836
ieu-b-113	Fasting glucose	1.76202e-08	0.0044	58074	0.025	7	G	A
ukb-b-19657	Forced expiratory volume in 1-second (FEV1)	2.39999e-08	0.00212702	421986	-0.0118671	7	G	A	0.210474
ukb-a-337	Forced expiratory volume in 1-second (FEV1)	7.82781e-08	0.00254918	307638	-0.0136921	7	G	A	0.210305
ukb-d-30740_irnt	Glucose	9.91197e-08	0.0030483	314916	0.016243	7	G	A	0.20986
ukb-d-30750_irnt	Glycated haemoglobin	1.02731e-07	0.0028179	344182	0.014997	7	G	A	0.2102
ebi-a-GCST007429	Lung function (FVC)	9.60993e-07	0.0029	321047	-0.0141	7	G	A	0.21
ukb-b-7953	Forced vital capacity (FVC)	1.09999e-06	0.00201188	421986	-0.00979694	7	G	A	0.210474
ukb-a-336	Forced vital capacity (FVC)	1.68233e-06	0.002417	307638	-0.0115735	7	G	A	0.210305
ieu-b-104	HbA1C	1.89998e-06	0.0018286		-0.0087038	7	G	A	0.210203
ukb-b-11141	Forced expiratory volume in 1-second (FEV1), Best measure	2.1e-06	0.00233476	345665	-0.0110643	7	G	A	0.210206
ukb-d-30750_raw	Glycated haemoglobin	3.62343e-06	0.018801	344182	0.087084	7	G	A	0.2102
ebi-a-GCST000568	Fasting blood glucose	3.99797e-06	0.005	46186	0.023	7	G	A	0.836
ukb-a-231	Forced expiratory volume in 1-second (FEV1) Best measure	6.07771e-06	0.00280285	255492	-0.0126794	7	G	A	0.210305
ieu-b-105	FVC	8.70001e-06	0.00217007		-0.00965083	7	G	A	0.210203
ukb-b-14713	Forced vital capacity (FVC), Best measure	9.80009e-06	0.00220527	345665	-0.00974841	7	G	A	0.210206
prot-a-3265	Zinc finger protein 23	2.0893e-05	0.0305	3301	0.1295	7	G	A	0.20863
ukb-a-232	Forced vital capacity (FVC) Best measure	3.07051e-05	0.00265405	255492	-0.0110627	7	G	A	0.210305
ukb-d-20547_3	Activities undertaken to treat depression: Other therapeutic activities such as mindfulness, yoga or art classes	3.30864e-05	0.00134113	117763	-0.00556738	7	G	A	0.210125
ukb-b-12948	Non-cancer illness code, self-reported: diabetes	5.39995e-05	0.000493327	462933	0.00199096	7	G	A	0.210651
ukb-a-74	Non-cancer illness code self-reported: diabetes	6.2157e-05	0.000578575	337159	0.00231692	7	G	A	0.210305
ukb-e-2724_AFR	Had menopause	7.71401e-05	0.09756		-0.3857	7	G	A	0.8122
ukb-b-970	Diagnoses - secondary ICD10: E11.9 Without complications	7.79992e-05	0.000404691	463010	0.00159811	7	G	A	0.210652
ukb-b-13405	Forced expiratory volume in 1-second (FEV1), predicted percentage	9.90011e-05	0.0043111	148653	-0.0167834	7	G	A	0.211085
ubm-a-1347	NET100 0191	0.0001	0.0193	7916	0.0753	7	G	A	0.21067
ukb-d-30740_raw	Glucose	0.000113891	0.003706	314916	0.014301	7	G	A	0.20986
ebi-a-GCST006346	Anti-herpes simplex virus 1 IgG levels	0.000130269	0.0190381	645	-0.0733413	7	G	A	0.179376
ukb-a-306	Diabetes diagnosed by doctor	0.000203521	0.000638076	336473	0.00237023	7	G	A	0.210305
ukb-b-10753	Diabetes diagnosed by doctor	0.000269998	0.000544804	461578	0.00198598	7	G	A	0.210602
ukb-b-18103	Pulse rate, automated reading	0.000309999	0.00256848	436424	0.0092554	7	G	A	0.210502
ukb-b-2703	PCT responsible for patient data: HALTON AND ST HELENS PCT	0.000389996	0.000173347	463010	-0.000615076	7	G	A	0.210652
ukb-b-13912	PCT where patients GP was registered: HALTON AND ST HELENS PCT	0.000460002	0.000172838	463010	-0.00060556	7	G	A	0.210652
ukb-b-4210	Frequency of light DIY in last 4 weeks	0.000599998	0.00484321	228298	-0.0166135	7	G	A	0.21031
ukb-a-254	Doctor diagnosed hayfever or allergic rhinitis	0.000656357	0.0025123	83529	-0.00856021	7	G	A	0.210305
prot-a-1511	Interleukin-22 receptor subunit alpha-2	0.000660693	0.0305	3301	-0.1038	7	G	A	0.20863
ukb-a-235	Forced expiratory volume in 1-second (FEV1) predicted percentage	0.000775711	0.00521275	110423	-0.0175222	7	G	A	0.210305
finn-b-L12_GRANUANNU	Granuloma annulare	0.000779902	0.1249		-0.4197	7	G	A	0.2333
ukb-e-2492_EAS	Taking other prescription medications	0.000810401	0.07232		-0.2422	7	G	A	0.275

## Sheet: rs9649071
ID	Trait	P	SE	N	Beta	CHR	EA	NEA	EAF
ebi-a-GCST007430	Peak expiratory flow	2.63027e-15	0.0029	321047	0.0229	7	G	A	0.254
ubm-a-293	IDP dMRI TBSS MO Pontine crossing tract	3.54813e-13	0.0176	7916	-0.1283	7	G	A	0.24953
ebi-a-GCST007432	FEV1	5.89794e-13	0.0027	321047	0.0194	7	G	A	0.2518
eqtl-a-ENSG00000075213	ENSG00000075213	6.72713e-09	0.0139695	30644	0.0809908	7	G	A	0.237495
ebi-a-GCST007429	Lung function (FVC)	8.72007e-09	0.0027	321047	0.0156	7	G	A	0.252
ieu-b-32	lymphocyte cell count	2.90001e-08	0.002177	524922	0.012083	7	G	A	0.252035
ukb-b-14695	3mm cylindrical power angle (right)	5.19996e-07	0.00529627	95996	-0.0265731	7	G	A	0.252462
ukb-b-3386	3mm weak meridian angle (right)	5.39995e-07	0.00529547	96007	-0.0265417	7	G	A	0.252469
ukb-a-273	Impedance of arm (left)	1.16953e-06	0.00197179	331292	-0.0095845	7	G	A	0.25412
ukb-b-19379	Impedance of arm (left)	2.19999e-06	0.00162238	454850	-0.00768141	7	G	A	0.253412
ubm-a-300	IDP dMRI TBSS MO Medial lemniscus R	2.29087e-06	0.0181	7916	-0.0855	7	G	A	0.24953
ukb-d-30120_irnt	Lymphocyte count	2.31782e-06	0.00273073	349856	0.0128989	7	G	A	0.253788
ubm-a-2787	a2009s lh Lat Fis-post area	3.23594e-06	0.0148	7916	0.0688	7	G	A	0.24953
ubm-a-389	IDP dMRI TBSS L2 Pontine crossing tract	3.80189e-06	0.018	7916	0.0832	7	G	A	0.24953
ubm-a-2782	a2009s lh G temp sup-Plan tempo area	6.30957e-06	0.0156	7916	0.0703	7	G	A	0.24953
ukb-b-4080	Ankle spacing width	6.59994e-06	0.00259449	265753	-0.0116922	7	G	A	0.253846
ukb-a-272	Impedance of arm (right)	7.21024e-06	0.00196346	331279	-0.00881096	7	G	A	0.25412
ukb-b-10787	Standing height	7.59994e-06	0.00150151	461950	-0.00672228	7	G	A	0.25338
ubm-a-533	IDP dMRI TBSS OD Pontine crossing tract	1.77828e-05	0.0168	7916	0.0721	7	G	A	0.24953
ubm-a-301	IDP dMRI TBSS MO Medial lemniscus L	1.90546e-05	0.018	7916	-0.077	7	G	A	0.24953
ubm-a-1377	NET100 0221	2.18776e-05	0.0183	7916	-0.0778	7	G	A	0.24953
ukb-a-419	Reason for glasses/contact lenses: For short-sightedness i.e. only or mainly for distance viewing such as driving cinema etc (called 'myopia')	2.82085e-05	0.000761359	335700	-0.00318821	7	G	A	0.25412
ukb-b-7859	Impedance of arm (right)	2.90001e-05	0.00161678	454826	-0.00676176	7	G	A	0.253418
ebi-a-GCST007431	Lung function (FEV1/FVC)	3.34003e-05	0.0028	321047	0.0114	7	G	A	0.252
ukb-b-13405	Forced expiratory volume in 1-second (FEV1), predicted percentage	3.40001e-05	0.00404051	148653	0.0167591	7	G	A	0.253577
ieu-b-104	HbA1C	3.59998e-05	0.00171582		0.00708411	7	G	A	0.253151
ubm-a-2742	DKTatlas lh superiortemporal area	3.98107e-05	0.0121	7916	0.0498	7	G	A	0.24953
ukb-b-11141	Forced expiratory volume in 1-second (FEV1), Best measure	5e-05	0.0021908	345665	0.00888941	7	G	A	0.253155
ukb-b-7500	Spherical power (left)	8.99995e-05	0.00510706	99071	0.0199993	7	G	A	0.252027
ubm-a-540	IDP dMRI TBSS OD Medial lemniscus R	9.12011e-05	0.0179	7916	0.0701	7	G	A	0.24953
ieu-b-4814	Height	9.60993e-05	0.031	108242	-0.1208	7	G	A
met-a-353	Cortisol	0.000113	0.0033	7346	0.0128	7	G	A	0.2455
ukb-b-8837	Cancer code, self-reported: basal cell carcinoma	0.000129999	0.000229272	462933	-0.000875914	7	G	A	0.253338
ukb-b-6353	Reason for glasses/contact lenses: For short-sightedness, i.e. only or mainly for distance viewing such as driving, cinema etc (called 'myopia')	0.000140001	0.000652019	460536	-0.00247941	7	G	A	0.253281
ukb-b-13994	PCT where patients GP was registered: NEWCASTLE-UNDER-LYME PCT	0.00015	0.000141581	463010	0.000537297	7	G	A	0.253339
ukb-d-30680_irnt	Calcium	0.000159269	0.0028526	315153	0.010772	7	G	A	0.25375
ukb-b-19994	Spherical power (right)	0.00016	0.00509365	99380	0.0192503	7	G	A	0.252197
ukb-b-6251	3mm regularity index (right)	0.00021	0.00526922	94284	0.0195022	7	G	A	0.25253
ukb-b-5801	Age started wearing glasses or contact lenses	0.000219999	0.00257676	397498	0.00952306	7	G	A	0.25326
ukb-b-13506	3mm weak meridian (right)	0.000230001	0.0049391	96007	0.0182062	7	G	A	0.252469
ukb-b-5640	Pork intake	0.000239999	0.00169624	460162	0.00622799	7	G	A	0.25338
ukb-d-30680_raw	Calcium	0.000247269	0.00026774	315153	0.00098128	7	G	A	0.25375
ukb-a-231	Forced expiratory volume in 1-second (FEV1) Best measure	0.000265265	0.00262996	255492	0.00959173	7	G	A	0.25412
ukb-e-41231_MID	Hospital episode type	0.000271	0.1072		-0.3902	7	G	A	0.8534
ukb-a-389	Standing height	0.00027286	0.00198408	336474	-0.00722172	7	G	A	0.25412
ukb-b-14179	Lamb/mutton intake	0.000280001	0.00168349	460006	0.00611295	7	G	A	0.253346
ukb-e-41246_p8_AFR	Treatment speciality of consultant (recoded)	0.000290998	0.1308		-0.474	7	G	A	0.93415
ukb-b-8006	Poultry intake	0.000299999	0.00208983	461900	0.00754827	7	G	A	0.253341
ukb-b-9874	PCT where patients GP was registered: BRISTOL SOUTH AND WEST PCT	0.000309999	0.000200502	463010	-0.000723227	7	G	A	0.253339
ukb-b-12019	Peak expiratory flow (PEF)	0.000309999	0.00211115	421986	0.00761944	7	G	A	0.253532
finn-b-R18_PAIN_ASSOCIATED_W_MICTU	Pain associated with micturition	0.0003422	0.0479		-0.1714	7	G	A	0.18
finn-b-DEATH	Any death	0.000345597	0.0179		0.064	7	G	A	0.1799
ukb-a-4	Duration of light DIY	0.000365494	0.00593338	168725	0.021146	7	G	A	0.25412
ukb-b-11113	3mm weak meridian (left)	0.000379997	0.00493982	95998	0.0175626	7	G	A	0.252164
ukb-a-235	Forced expiratory volume in 1-second (FEV1) predicted percentage	0.000388392	0.0048909	110423	0.0173527	7	G	A	0.25412
ukb-b-19657	Forced expiratory volume in 1-second (FEV1)	0.0004	0.00199578	421986	0.00706978	7	G	A	0.253532
ukb-e-41245_p6_AFR	Main speciality of consultant (recoded)	0.000412496	0.1291		-0.4561	7	G	A	0.93451
ukb-a-543	Diagnoses - main ICD10: J44 Other chronic obstructive pulmonary disease	0.000475029	0.000142445	337199	-0.000497773	7	G	A	0.25412
ukb-d-22617_2131	Job SOC coding: IT strategy and planning professionals	0.000521783	0.000758693	91149	-0.00263224	7	G	A	0.252753
ukb-b-8089	Cooked vegetable intake	0.000560003	0.00179594	448651	0.00620011	7	G	A	0.253405
ukb-e-41244_p2_CSA	Intended management of patient (recoded)	0.000614497	0.04538		0.1554	7	G	A	0.8178
ubm-a-116	IDP T1 FAST ROIs L planum temporale	0.000616595	0.015	7916	0.0513	7	G	A	0.24953
ukb-b-2993	Duration of light DIY	0.000729995	0.0051193	227090	0.0173014	7	G	A	0.25381
ukb-b-14713	Forced vital capacity (FVC), Best measure	0.000739997	0.0020693	345665	0.00698537	7	G	A	0.253155
ubm-a-541	IDP dMRI TBSS OD Medial lemniscus L	0.000794328	0.018	7916	0.0606	7	G	A	0.24953
ukb-d-30180_irnt	Lymphocyte percentage	0.000802324	0.00270321	349861	0.0090612	7	G	A	0.253789
ubm-a-2743	DKTatlas lh supramarginal area	0.000812831	0.0137	7916	0.046	7	G	A	0.24953
ieu-b-105	FVC	0.000819993	0.00203624		0.00681059	7	G	A	0.253151
met-c-860	Glutamine	0.000820994	0.011627	24460	-0.038915	7	G	A	0.19995
finn-b-H7_GLAUCOMAMEDICATION	Use of antiglaucoma preparations and miotics	0.000885197	0.0537		-0.1785	7	G	A	0.1801
ukb-d-22601_21313058	Job coding: it strategy or planning professional, computer consultant, software consultant	0.000890615	0.000759964	89866	-0.00252543	7	G	A	0.252864
ukb-a-59	Cancer code self-reported: basal cell carcinoma	0.000967587	0.000269812	337159	-0.000890331	7	G	A	0.25412
ukb-d-XIII_MUSCULOSKELET	Diseases of the musculoskeletal system and connective tissue	0.000973868	0.00110153	361194	-0.00363283	7	G	A	0.253901

## Sheet: rs780151
ID	Trait	P	SE	N	Beta	CHR	EA	NEA	EAF
ukb-b-10787	Standing height	6.00067e-40	0.00132679	461950	-0.0175514	10	A	G	0.423555
ukb-a-389	Standing height	9.13903e-30	0.00174905	336474	-0.0198217	10	A	G	0.425212
ieu-a-89	Height	1.9002e-13	0.003	252822	-0.022	10	A	G	0.458
ukb-a-35	Comparative height size at age 10	9.43626e-13	0.00168071	332021	-0.0119982	10	A	G	0.425212
ebi-a-GCST007429	Lung function (FVC)	1.93999e-11	0.0024	321047	0.016	10	A	G	0.424
ebi-a-GCST007432	FEV1	5.724e-10	0.0024	321047	0.0147	10	A	G	0.424
ukb-b-12039	Weight	7.90005e-10	0.00177193	454893	-0.0108926	10	A	G	0.423677
ukb-b-11842	Weight	1e-09	0.00175911	461632	-0.0107346	10	A	G	0.42358
ukb-b-19520	Arm fat-free mass (right)	1.40001e-09	0.0012528	454753	-0.0075797	10	A	G	0.423676
ukb-b-16698	Arm predicted mass (right)	1.6e-09	0.00124857	454746	-0.00752795	10	A	G	0.423676
ukb-b-16446	Basal metabolic rate	2.1e-09	0.00132428	454874	-0.00792903	10	A	G	0.423673
ieu-b-31	monocyte cell count	3.18002e-09	0.001972	478116	-0.011686	10	A	G	0.423774
eqtl-a-ENSG00000110076	ENSG00000110076	3.9232e-09	0.012116	23876	-0.0713315	10	A	G	0.403655
ukb-b-9405	Waist circumference	5e-09	0.00181333	462166	-0.0106033	10	A	G	0.423539
ukb-b-17409	Trunk fat-free mass	7.39997e-09	0.00125425	454508	-0.00725203	10	A	G	0.423676
ukb-b-9093	Arm predicted mass (left)	9.29994e-09	0.00127224	454655	-0.00730601	10	A	G	0.423676
ukb-b-9685	Trunk predicted mass	1.29999e-08	0.00125022	454463	-0.00711628	10	A	G	0.42367
ukb-b-13354	Whole body fat-free mass	1.6e-08	0.00125915	454850	-0.00711453	10	A	G	0.423674
ukb-b-20044	Trunk fat mass	1.7e-08	0.00204261	454588	-0.0115238	10	A	G	0.423673
ukb-b-14540	Whole body water mass	3.29997e-08	0.00126123	454888	-0.00696866	10	A	G	0.423676
ukb-b-13405	Forced expiratory volume in 1-second (FEV1), predicted percentage	3.69999e-08	0.0035711	148653	0.0196544	10	A	G	0.425965
ukb-b-19925	Arm fat-free mass (left)	4.30002e-08	0.00127724	454672	-0.00699548	10	A	G	0.423674
ukb-a-285	Arm predicted mass (right)	4.96387e-08	0.00152858	331216	-0.00833494	10	A	G	0.425212
ukb-a-268	Basal metabolic rate	9.40827e-08	0.00163238	331307	-0.00871353	10	A	G	0.425212
ukb-a-284	Arm fat-free mass (right)	1.43281e-07	0.00153402	331221	-0.00807066	10	A	G	0.425212
ukb-a-292	Trunk fat-free mass	2.04155e-07	0.00155071	331030	-0.00805688	10	A	G	0.425212
ieu-a-97	Height	2.47002e-07	0.0057	73106	-0.03	10	A	G	0.4667
ieu-a-86	Extreme height	2.5e-07	0.026	15919	-0.13	10	A	G	0.458
ukb-a-293	Trunk predicted mass	2.69898e-07	0.00154567	330995	-0.00795008	10	A	G	0.425212
ukb-a-289	Arm predicted mass (left)	2.70876e-07	0.00155931	331146	-0.00801919	10	A	G	0.425212
ukb-a-266	Whole body fat-free mass	3.10535e-07	0.0015568	331291	-0.00796622	10	A	G	0.425212
ukb-b-19393	Whole body fat mass	3.2e-07	0.00198086	454137	-0.0101244	10	A	G	0.423695
ukb-a-249	Weight	4.00802e-07	0.00215106	336227	-0.010903	10	A	G	0.425212
ukb-b-12948	Non-cancer illness code, self-reported: diabetes	5.49997e-07	0.000408006	462933	-0.00204286	10	A	G	0.423522
ukb-a-267	Whole body water mass	5.69534e-07	0.00155912	331315	-0.00779773	10	A	G	0.425212
ukb-b-17271	Leg predicted mass (left)	5.69994e-07	0.00131172	454799	-0.0065594	10	A	G	0.423678
ukb-d-30190_irnt	Monocyte percentage	6.12393e-07	0.00234126	349861	-0.0116767	10	A	G	0.424975
ukb-b-16099	Leg fat-free mass (left)	6.49995e-07	0.00132032	454805	-0.00657089	10	A	G	0.423682
ieu-b-109	HDL cholesterol	6.69993e-07	0.00193319		0.00960757	10	A	G	0.423493
ukb-a-74	Non-cancer illness code self-reported: diabetes	7.10591e-07	0.000478615	337159	-0.00237323	10	A	G	0.425212
ukb-a-306	Diabetes diagnosed by doctor	9.59379e-07	0.000527793	336473	-0.00258613	10	A	G	0.425212
ukb-d-30760_raw	HDL cholesterol	1.01209e-06	0.00088795	315133	0.0043415	10	A	G	0.42496
ukb-b-10753	Diabetes diagnosed by doctor	1.40001e-06	0.000450498	461578	-0.00217243	10	A	G	0.423565
ieu-a-1071	Sitting height ratio	1.40001e-06	0.013	12965	0.061	10	A	G
ukb-b-12828	Leg fat-free mass (right)	1.79999e-06	0.00131948	454835	-0.00630372	10	A	G	0.423681
ebi-a-GCST90013405	Liver enzyme levels (alanine transaminase)	1.89998e-06	0.000393506	437267	-0.00191137	10	A	G	0.423707
ieu-b-107	apolipoprotein A-I	1.89998e-06	0.00198956		0.00948219	10	A	G	0.423449
ukb-b-4650	Comparative body size at age 10	2e-06	0.00141943	454718	0.00674886	10	A	G	0.42348
ieu-a-1070	Sitting height ratio	2.30001e-06	0.0098	21590	0.046	10	A	G
ukb-b-14310	Leg predicted mass (right)	2.59998e-06	0.00131099	454834	-0.006157	10	A	G	0.423682
ukb-a-288	Arm fat-free mass (left)	2.92126e-06	0.00156519	331159	-0.00731939	10	A	G	0.425212
ieu-b-4830	Waist-hip ratio	3.29701e-06	0.0003	85978	-0.0014	10	A	G
ukb-a-382	Waist circumference	3.94394e-06	0.00218039	336639	-0.0100612	10	A	G	0.425212
ukb-a-280	Leg fat-free mass (left)	5.03547e-06	0.00162112	331258	-0.00739778	10	A	G	0.425212
ukb-b-7212	Leg fat mass (left)	5.19996e-06	0.00160555	454823	-0.00731839	10	A	G	0.423683
ukb-d-30270_irnt	Mean sphered cell volume	5.69836e-06	0.00242755	344729	0.0110147	10	A	G	0.425055
ukb-a-291	Trunk fat mass	5.72203e-06	0.00247866	331093	-0.0112444	10	A	G	0.425212
ukb-b-16407	Trunk fat percentage	5.80003e-06	0.00187625	454613	-0.00850935	10	A	G	0.423676
ukb-a-281	Leg predicted mass (left)	5.83875e-06	0.00161011	331253	-0.00729736	10	A	G	0.425212
ukb-d-30760_irnt	HDL cholesterol	5.91943e-06	0.0023075	315133	0.010451	10	A	G	0.42496
ukb-a-276	Leg fat-free mass (right)	6.84132e-06	0.00162047	331285	-0.00728991	10	A	G	0.425212
eqtl-a-ENSG00000108175	ENSG00000108175	6.91783e-06	0.0121222	23123	-0.0545024	10	A	G	0.403655
ukb-d-30630_raw	Apoliprotein A	8.20843e-06	0.00063646	313387	0.0028385	10	A	G	0.42487
ukb-b-18096	Leg fat mass (right)	8.70001e-06	0.00162482	454846	-0.00722659	10	A	G	0.423677
ukb-b-970	Diagnoses - secondary ICD10: E11.9 Without complications	9.40005e-06	0.000334702	463010	-0.00148262	10	A	G	0.423521
ebi-a-GCST90000027	Appendicular lean mass	1.09999e-05	0.00257688	244730	-0.0113104	10	A	G	0.423463
ebi-a-GCST90011393	OTU97_33 (Holdemanella) abundance	1.2116e-05	0.0246722	8956	-0.107953	10	A	G
ukb-a-277	Leg predicted mass (right)	1.37854e-05	0.00160992	331285	-0.00699882	10	A	G	0.425212
ukb-a-159	Treatment/medication code: metformin	1.49097e-05	0.000384252	337159	-0.00166384	10	A	G	0.425212
ukb-d-30630_irnt	Apoliprotein A	1.59529e-05	0.0023467	313387	0.010126	10	A	G	0.42487
ukb-b-14609	Treatment/medication code: metformin	1.89998e-05	0.000327876	462933	-0.00140303	10	A	G	0.423522
ebi-a-GCST004609	Monocyte percentage of white cells	1.92602e-05	0.00362736	170494	-0.015501	10	A	G	0.4264
ieu-b-4814	Height	2.60699e-05	0.028	99304	-0.1178	10	A	G
ukb-d-30130_irnt	Monocyte count	2.61535e-05	0.0023451	349856	-0.00986037	10	A	G	0.424973
ebi-a-GCST90011332	G_Holdemanella abundance	2.96476e-05	0.0246486	8956	-0.102936	10	A	G
ebi-a-GCST004608	Granulocyte percentage of myeloid white cells	2.988e-05	0.00363755	169545	0.0151845	10	A	G	0.4264
ukb-d-30620_irnt	Alanine aminotransferase	3.41869e-05	0.0022645	344136	-0.0093835	10	A	G	0.42484
ukb-b-15851	Heel Broadband ultrasound attenuation, direct entry	4.30002e-05	0.00255175	265737	-0.0104344	10	A	G	0.424058
ebi-a-GCST004625	Monocyte count	5.11906e-05	0.00363667	170721	-0.014729	10	A	G	0.4265
ukb-b-4080	Ankle spacing width	5.30005e-05	0.00228618	265753	-0.00924023	10	A	G	0.424059
ukb-a-265	Whole body fat mass	5.89142e-05	0.00240201	330762	-0.00964929	10	A	G	0.425212
ukb-d-30260_irnt	Mean reticulocyte volume	6.25821e-05	0.00242529	344728	0.00970819	10	A	G	0.425055
eqtl-a-ENSG00000159674	ENSG00000159674	6.43132e-05	0.012124	23876	-0.0484498	10	A	G	0.403655
ukb-b-2122	Ankle spacing width (left)	6.59994e-05	0.00313638	146226	-0.0125109	10	A	G	0.42302
ebi-a-GCST90002386	High light scatter reticulocyte percentage of red cells	7.39997e-05	0.00216002	408112	-0.00855977	10	A	G	0.42398
eqtl-a-ENSG00000135213	ENSG00000135213	7.67909e-05	0.0121241	6421	-0.0479412	10	A	G	0.403655
ukb-a-34	Comparative body size at age 10	7.77284e-05	0.00168534	331693	0.00665937	10	A	G	0.425212
ukb-b-8428	Forced expiratory volume in 1-second (FEV1), predicted	9.09997e-05	0.00235727	148653	-0.00922655	10	A	G	0.425965
ukb-b-8909	Body fat percentage	9.40005e-05	0.0015629	454633	-0.00610358	10	A	G	0.423692
ukb-b-14068	Impedance of leg (left)	0.0001	0.0018407	454857	-0.00714343	10	A	G	0.423676
ebi-a-GCST90011454	OTU99_34 (Holdemanella) abundance	0.000108648	0.0330908	8956	-0.128075	10	A	G
ebi-a-GCST90000025	Appendicular lean mass	0.000131501	0.0019	450243	-0.0073	10	A	G	0.4239
ukb-b-7376	Impedance of leg (right)	0.000140001	0.00182516	454863	-0.00694103	10	A	G	0.423678
ebi-a-GCST90012110	Sex hormone-binding globulin levels adjusted for BMI	0.00015	0.000844032	368929	0.00354852	10	A	G	0.424593
eqtl-a-ENSG00000147119	ENSG00000147119	0.000150768	0.0121247	9188	0.0459513	10	A	G	0.403655
ieu-a-66	Waist circumference	0.0002	0.0043	153325	-0.016	10	A	G	0.4667
ieu-a-67	Waist circumference	0.0002	0.0043	153325	-0.016	10	A	G	0.4667
eqtl-a-ENSG00000182318	ENSG00000182318	0.000201122	0.0121249	23127	0.0450779	10	A	G	0.403655
eqtl-a-ENSG00000100427	ENSG00000100427	0.000204979	0.0121249	23876	-0.0450174	10	A	G	0.403655
met-d-TG_by_PG	Ratio of triglycerides to phosphoglycerides	0.00021	0.00389246		-0.0144334	10	A	G	0.42362
ukb-d-30750_raw	Glycated haemoglobin	0.000220602	0.015548	344182	-0.057439	10	A	G	0.4249
ukb-d-30730_irnt	Gamma glutamyltransferase	0.000238298	0.0022502	344104	-0.0082685	10	A	G	0.42486
ukb-a-279	Leg fat mass (left)	0.000267313	0.0019458	331275	-0.00709267	10	A	G	0.425212
ubm-a-2787	a2009s lh Lat Fis-post area	0.000275423	0.0129	7916	-0.0469	10	A	G	0.42662
ukb-d-30830_irnt	SHBG	0.000287482	0.0022979	312215	0.008333	10	A	G	0.42492
ebi-a-GCST90012111	Sex hormone-binding globulin levels	0.000299999	0.000940848	370125	0.00376099	10	A	G	0.424536
ebi-a-GCST90017041	Gut microbiota abundance (genus Parasutterella id.2892)	0.000387409	0.0135235	14306	0.0484741	10	A	G
ukb-a-275	Leg fat mass (right)	0.000389117	0.00196829	331293	-0.00698228	10	A	G	0.425212
ieu-b-4870	Sex hormone binding globulin (SHBG)	0.000389996	0.00299296		0.0106147	10	A	G	0.423421
eqtl-a-ENSG00000101160	ENSG00000101160	0.000408084	0.0121255	23876	0.0428611	10	A	G	0.403655
eqtl-a-ENSG00000165929	ENSG00000165929	0.000414925	0.0121255	23876	0.0428102	10	A	G	0.403655
ukb-e-30840_MID	Total bilirubin	0.000426501	0.03854		0.1358	10	A	G	0.652
prot-a-1785	Leucine-rich repeat-containing protein 19	0.00042658	0.0253	3301	-0.0893	10	A	G	0.4189
eqtl-a-ENSG00000148362	ENSG00000148362	0.000452168	0.0121255	23876	0.0425328	10	A	G	0.403655
eqtl-a-ENSG00000101166	ENSG00000101166	0.000454213	0.0121256	18207	0.0425195	10	A	G	0.403655
eqtl-a-ENSG00000103326	ENSG00000103326	0.000462818	0.0121256	18801	-0.0424553	10	A	G	0.403655
ukb-d-30240_irnt	Reticulocyte percentage	0.00048606	0.00243717	344728	-0.00850172	10	A	G	0.425056
ukb-b-4886	Number of days/week walked 10+ minutes	0.000539995	0.00409837	454783	0.0141803	10	A	G	0.423517
ukb-d-30250_irnt	Reticulocyte count	0.000554153	0.00240604	344729	-0.00830841	10	A	G	0.425055
ukb-b-20124	Heel bone mineral density (BMD) T-score, automated	0.000589997	0.00258594	265753	-0.00889121	10	A	G	0.424059
ukb-b-19234	Heel quantitative ultrasound index (QUI), direct entry	0.000589997	0.00258596	265753	-0.00889015	10	A	G	0.424059
ukb-e-recode437_AFR	NA	0.0005972	0.1083		-0.3717	10	A	G	0.8658
ieu-b-4829	Waist-hip ratio	0.000599998	0.0005	31740	-0.0016	10	A	G
ukb-d-30700_irnt	Creatinine	0.000603323	0.0019643	344104	-0.0067377	10	A	G	0.4249
met-d-DHA_pct	Ratio of docosahexaenoic acid to total fatty acids	0.00061	0.00407847		0.0140437	10	A	G	0.42362
eqtl-a-ENSG00000141905	ENSG00000141905	0.000625749	0.0121258	23777	-0.0414727	10	A	G	0.403655
ukb-b-8338	Arm fat mass (left)	0.000629999	0.00199278	454684	-0.00681603	10	A	G	0.423672
eqtl-a-ENSG00000158050	ENSG00000158050	0.000633155	0.0121258	23876	0.0414351	10	A	G	0.403655
eqtl-a-ENSG00000099797	ENSG00000099797	0.000644407	0.0121258	18488	-0.0413746	10	A	G	0.403655
finn-b-CD2_INSITU_MELANOMA_TRUNK_EXALLC	Melanoma in situ of trunk (all cancers excluded)	0.000652004	0.1412		0.4815	10	A	G	0.4247
finn-b-CD2_INSITU_MELANOMA_TRUNK	Melanoma in situ of trunk	0.000653401	0.1403		0.4783	10	A	G	0.4244
eqtl-a-ENSG00000205890	ENSG00000205890	0.0006665	0.0121259	10012	-0.0412631	10	A	G	0.403655
eqtl-a-ENSG00000260526	ENSG00000260526	0.000682292	0.0121259	5502	0.041188	10	A	G	0.403655
ebi-a-GCST90000616	Serum 25-Hydroxyvitamin D levels	0.000694624	0.00198617	417580	0.00673647	10	A	G	0.424062
ukb-a-290	Trunk fat percentage	0.000705277	0.00226274	331113	-0.00766517	10	A	G	0.425212
eqtl-a-ENSG00000181104	ENSG00000181104	0.000710755	0.0121259	23836	0.0410523	10	A	G	0.403655
ieu-b-111	triglycerides	0.000749998	0.00201481		-0.00679244	10	A	G	0.423454
finn-b-M13_SPONDYLOPATHY	Spondylopathies	0.000758106	0.0123		-0.0414	10	A	G	0.4243
ukb-a-235	Forced expiratory volume in 1-second (FEV1) predicted percentage	0.000758997	0.00431761	110423	0.0145392	10	A	G	0.425212
ukb-b-8607	Ankle spacing width (right)	0.000759994	0.00317463	146181	-0.0106929	10	A	G	0.422946
ukb-a-271	Impedance of leg (left)	0.000788606	0.00224472	331296	-0.00753506	10	A	G	0.425212
ukb-a-234	Forced expiratory volume in 1-second (FEV1) predicted	0.000803156	0.00276458	110423	-0.00926631	10	A	G	0.425212
ukb-e-1538_p3_AFR	Major dietary changes in the last 5 years	0.000807997	0.0555		0.1859	10	A	G	0.8558
ieu-b-4812	25 hydroxyvitamin D level	0.000871224	0.001975		0.006575	10	A	G	0.42445
ebi-a-GCST010144	Serum 25-Hydroxyvitamin D levels	0.000877001	0.001975	443734	0.006575	10	A	G	0.42445
ieu-b-4808	25 hydroxyvitamin D level	0.000877001	0.001975		0.006575	10	A	G	0.42445
ukb-d-30620_raw	Alanine aminotransferase	0.00087878	0.032942	344136	-0.10959	10	A	G	0.42484
ebi-a-GCST90001570	Effector Memory CD4-CD8- T cell %CD4-CD8- T cell	0.000894396	0.02734	3427	0.09089	10	A	G	0.3162
ebi-a-GCST90000614	Serum 25-Hydroxyvitamin D levels	0.000911549	0.00201691	417580	0.00668907	10	A	G	0.424062
met-d-M_HDL_PL_pct	Phospholipids to total lipids ratio in medium HDL	0.000920005	0.00397872		-0.0131911	10	A	G	0.423578
eqtl-a-ENSG00000141384	ENSG00000141384	0.000926318	0.0121261	18488	-0.0401605	10	A	G	0.403655
eqtl-a-ENSG00000236859	ENSG00000236859	0.000928966	0.0121261	5502	-0.0401496	10	A	G	0.403655
eqtl-a-ENSG00000177663	ENSG00000177663	0.000945714	0.0121261	23876	-0.0400902	10	A	G	0.403655
eqtl-a-ENSG00000163453	ENSG00000163453	0.000949096	0.0121261	23662	-0.0400793	10	A	G	0.403655
ukb-b-8875	Heel bone mineral density (BMD)	0.000969996	0.00258567	265627	-0.00852829	10	A	G	0.424042
ukb-d-30720_irnt	Cystatin C	0.000972434	0.0022069	344264	-0.0072792	10	A	G	0.42488
ukb-b-20038	Diagnoses - main ICD10: Z13.8 Special screening examination for other specified diseases and disorders	0.000990011	0.000109191	463010	0.00035963	10	A	G	0.423521
met-d-XL_VLDL_TG	Triglycerides in very large VLDL	0.000990011	0.00401111		-0.0135571	10	A	G	0.423578

[truncated: 12 more sheets: rs12808829, rs11113217, rs11623779, rs11621083, rs1717198, rs2240885, rs62018863, rs139077859, rs11651469, rs1000972, rs3091552, rs57791529]
